# Supplementary material for: Phytochrome C and Low Temperature Promote the Protein Accumulation and Red-Light Signaling of Phytochrome D
Source: Plant Cell Physiol. 2024 Aug 9;65(10):1717–35. doi: 10.1093/pcp/pcae089 (PMC11558544; doi:10.1093/pcp/pcae089)
Supplement: pcae089_Supp [file pcae089_supp.zip]

Archive with 7 entries (7 files):
- suppl_data/pcp-2024-e-00164-File010.pdf
- suppl_data/pcp-2024-e-00164-File011.xlsx
- suppl_data/pcp-2024-e-00164-File012.xlsx
- suppl_data/pcp-2024-e-00164-File013.xlsx
- suppl_data/pcp-2024-e-00164-File014.xlsx
- suppl_data/pcp-2024-e-00164-File015.xlsx
- suppl_data/pcp-2024-e-00164-File016.xlsx
