# Supplementary material for: Phytochrome C and Low Temperature Promote the Protein Accumulation and Red-Light Signaling of Phytochrome D
Source: Plant Cell Physiol. 2024 Aug 9;65(10):1717–35. doi: 10.1093/pcp/pcae089 (PMC11558544; doi:10.1093/pcp/pcae089)
Supplement: pcae089_Supp [file pcae089_supp.zip › suppl_data/pcp-2024-e-00164-File011.xlsx]

## Sheet: Suppl. Dataset 1 description
Supplementary Dataset 1: List of Differentially Expressed Genes (DEGs). DEG definition: genes that showed significant and at least 2 times expression differencies between the dark-grown and the corresponding red light treated samples. PHYD-YFP/abcde, PHYD-YFP/abCde and aBcde plants were grown in dark at 17 and at 27 °C, and then they were red light irradiated for 1 or 24 hours (h). Abbreviations:…

## Sheet: 24h_17_cel_B
ID	log2FC	q-value	regulatio
AT4G10240	-10.2029	1.47522e-05	Down
AT2G21910	-9.34217	4.30198e-06	Down
AT3G12820	-9.26184	0.000155717	Down
AT4G10250	-7.40893	1.97646e-05	Down
AT1G20790	-7.1577	0.000256104	Down
AT4G22460	-6.82319	0.000128674	Down
AT5G54190	-6.51424	5.3403e-10	Down
AT2G34315	-6.41956	7.9877e-05	Down
AT5G53660	-6.12852	8.28307e-09	Down
AT2G46970	-5.77514	9.40886e-10	Down
AT4G14130	-5.75812	1.30478e-12	Down
AT2G39855	-5.71103	8.50681e-05	Down
AT4G13790	-5.58034	1.57902e-05	Down
AT4G38850	-5.5306	0.00287485	Down
AT5G65800	-5.46306	5.41911e-06	Down
AT3G54510	-5.39537	1.10041e-08	Down
AT1G66460	-5.34767	0.00057155	Down
AT2G01770	-5.28113	0.000807246	Down
AT4G10160	-5.2113	0.000989666	Down
AT1G06350	-5.12328	6.98102e-05	Down
AT4G37770	-5.1076	0.000284467	Down
AT1G17810	-5.07847	1.35672e-05	Down
AT5G51210	-5.07776	3.21167e-08	Down
AT3G26818	-5.06239	0.0014204	Down
AT1G69570	-4.97512	0.000134545	Down
AT1G63140	-4.92077	0.000878396	Down
AT4G10020	-4.83982	3.1497e-07	Down
AT1G30220	-4.82314	0.00115033	Down
AT1G70270	-4.637	0.00987313	Down
AT4G32500	-4.5249	7.51107e-05	Down
AT5G39240	-4.51214	0.00131128	Down
AT3G55310	-4.43383	0.010256	Down
AT4G11610	-4.43011	5.57074e-10	Down
AT4G31370	-4.39712	0.000996995	Down
AT3G16900	-4.35764	0.00333577	Down
AT2G18010	-4.33196	0.000277095	Down
AT3G13405	-4.28722	0.00117569	Down
AT4G36010	-4.27621	2.93867e-06	Down
AT1G15840	-4.23788	1.67989e-06	Down
AT4G11550	-4.16903	4.35539e-06	Down
AT1G67265	-4.13262	1.2988e-07	Down
AT4G31380	-4.13168	6.0762e-11	Down
AT5G19600	-4.1277	0.00014695	Down
AT1G29490	-4.10766	0.00360384	Down
AT4G10270	-4.0805	0.00540775	Down
AT2G34020	-4.06128	2.17923e-10	Down
AT2G25095	-4.0412	4.77578e-06	Down
AT5G18000	-4.03524	0.00927363	Down
AT3G48640	-4.02178	0.00528358	Down
AT3G53232	-4.01571	0.00722485	Down
AT2G15029	-4.00486	0.00197957	Down
AT4G11050	-3.98114	0.000199483	Down
AT3G21660	-3.97487	0.00606811	Down
AT1G54860	-3.97119	0.00872893	Down
AT1G60450	-3.94542	0.000733602	Down
AT1G19830	-3.93875	0.00317049	Down
AT5G02580	-3.92639	1.82332e-08	Down
AT5G07010	-3.92635	2.68964e-11	Down
AT4G28560	-3.92474	0.00390217	Down
AT5G42930	-3.92015	0.000234387	Down
AT3G51410	-3.90457	0.000531009	Down
AT1G64110	-3.8894	3.90767e-11	Down
AT5G66590	-3.88248	3.52605e-09	Down
AT1G16850	-3.85689	0.000348669	Down
AT5G25260	-3.85098	0.00817666	Down
AT3G29570	-3.84113	0.00559102	Down
AT4G31610	-3.7892	3.31853e-05	Down
AT1G69930	-3.77531	0.00755611	Down
AT3G14185	-3.76563	0.00113776	Down
AT5G07500	-3.75222	0.0238697	Down
AT4G26460	-3.74595	0.00137982	Down
AT5G18060	-3.73621	0.000220714	Down
AT5G15720	-3.73092	0.001717	Down
AT4G04745	-3.71178	0.00582305	Down
AT5G13150	-3.70396	1.96432e-05	Down
AT5G60760	-3.70351	6.39883e-10	Down
AT5G07760	-3.68383	0.00124095	Down
AT3G03830	-3.68246	0.0014904	Down
AT3G50460	-3.66227	0.0169763	Down
AT1G18790	-3.65762	0.00171939	Down
AT5G09430	-3.64303	0.0395764	Down
AT2G28056	-3.63543	0.0241886	Down
AT1G02800	-3.61462	2.3831e-09	Down
AT3G15540	-3.61071	7.20423e-09	Down
AT3G21090	-3.56272	5.32702e-09	Down
AT4G22490	-3.55907	6.60623e-09	Down
AT2G46990	-3.54884	8.58951e-08	Down
AT5G18030	-3.54618	0.000174653	Down
AT3G50480	-3.53777	0.0363291	Down
AT5G63650	-3.53567	4.84891e-10	Down
AT5G66658	-3.51846	0.010655	Down
AT5G57670	-3.46434	7.61048e-09	Down
AT1G64660	-3.45942	3.30851e-10	Down
AT5G46845	-3.4577	0.00154706	Down
AT2G21820	-3.44874	0.0196591	Down
AT4G37850	-3.44232	0.0317908	Down
AT3G30580	-3.42822	0.0199772	Down
AT1G59865	-3.42696	0.0164356	Down
AT1G13340	-3.42213	0.0150033	Down
AT2G04038	-3.38816	0.0209289	Down
AT1G62440	-3.37633	2.73947e-07	Down
AT1G10220	-3.35189	0.00721586	Down
AT1G20860	-3.34737	0.0097405	Down
AT1G10400	-3.34511	0.00815122	Down
AT3G10290	-3.33742	0.000659813	Down
AT5G19170	-3.32986	0.00221325	Down
AT2G38530	-3.32777	1.706e-11	Down
AT3G23635	-3.3231	0.0372333	Down
AT5G03310	-3.30765	0.0112208	Down
AT1G52650	-3.30545	0.0486051	Down
AT2G33380	-3.30337	0.00242425	Down
AT5G18050	-3.30045	2.02737e-05	Down
AT2G37670	-3.26622	6.31065e-07	Down
AT1G26730	-3.26131	0.000428928	Down
AT5G48890	-3.25228	0.00725751	Down
AT1G26420	-3.23386	0.0347386	Down
AT5G19110	-3.23291	0.00286572	Down
AT4G27310	-3.23171	4.15421e-10	Down
AT3G21330	-3.23123	2.50433e-09	Down
AT1G36622	-3.22066	0.0117009	Down
AT4G16780	-3.21906	6.22384e-11	Down
AT5G22500	-3.21117	3.26415e-10	Down
AT1G49570	-3.19947	5.26954e-06	Down
AT5G39520	-3.18374	1.2458e-05	Down
AT4G26260	-3.17849	0.00666104	Down
AT4G17788	-3.17225	0.00348948	Down
AT1G53633	-3.15373	0.013969	Down
AT4G12520	-3.14427	1.8788e-08	Down
AT3G28750	-3.13474	0.00387372	Down
AT3G21352	-3.13148	0.00459327	Down
AT3G27440	-3.12989	0.00135721	Down
AT4G19730	-3.12577	0.00160742	Down
AT3G53840	-3.12426	0.0246302	Down
AT4G25580	-3.12062	1.36237e-06	Down
AT3G23240	-3.12054	0.04241	Down
AT3G51570	-3.12009	0.0357129	Down
AT3G50770	-3.11731	0.000552783	Down
AT5G19810	-3.11459	0.0256433	Down
AT4G36110	-3.11149	3.5412e-06	Down
AT3G28510	-3.09348	2.52729e-07	Down
AT5G50335	-3.09015	1.36041e-05	Down
AT5G63820	-3.08621	6.90286e-06	Down
AT1G33030	-3.07906	0.032222	Down
AT1G05835	-3.06323	1.33382e-07	Down
AT4G09880	-3.06238	0.0229076	Down
AT2G16586	-3.06223	0.00273732	Down
AT2G01580	-3.06213	0.00303325	Down
AT5G54569	-3.05344	0.00540152	Down
AT1G02340	-3.04498	2.13122e-10	Down
AT2G42990	-3.03716	0.00157886	Down
AT3G60650	-3.03047	0.0178003	Down
AT3G06360	-3.02715	0.00599263	Down
AT2G19330	-3.02371	0.035177	Down
AT3G18330	-3.02321	0.00130925	Down
AT4G27460	-3.01753	1.72764e-07	Down
AT2G15880	-3.01312	4.47636e-05	Down
AT3G48260	-3.01185	1.31472e-09	Down
AT5G60480	-3.01037	0.000410413	Down
AT4G25420	-3.00717	3.62937e-05	Down
AT1G61270	-3.00248	0.0235153	Down
AT1G29460	-2.99993	9.23364e-05	Down
AT3G50330	-2.99777	5.22048e-07	Down
AT4G08780	-2.99211	0.0259021	Down
AT4G32280	-2.97458	3.7881e-09	Down
AT2G34390	-2.97297	0.0465452	Down
AT3G03470	-2.97022	7.29062e-07	Down
AT1G62760	-2.96709	0.0012103	Down
AT5G38710	-2.96022	1.1457e-07	Down
AT1G44830	-2.95644	0.00193059	Down
AT4G13310	-2.95029	7.88703e-06	Down
AT2G04500	-2.94198	3.15834e-05	Down
AT1G34040	-2.93056	0.00664377	Down
AT5G18020	-2.92385	0.00019699	Down
AT2G46685	-2.92152	0.0368138	Down
AT3G46810	-2.91815	0.0313607	Down
AT5G19100	-2.91279	3.51298e-06	Down
AT4G38340	-2.90711	0.000130106	Down
AT4G14690	-2.90563	4.69772e-09	Down
AT1G06080	-2.89746	4.67962e-07	Down
AT3G45820	-2.89372	0.0322134	Down
AT1G57800	-2.89318	0.0127398	Down
AT3G11640	-2.88313	0.00417708	Down
AT3G18530	-2.88103	0.00422653	Down
AT5G10430	-2.87903	4.03836e-07	Down
AT1G29357	-2.87821	0.0244293	Down
AT4G25260	-2.87789	3.31794e-10	Down
AT1G11370	-2.87747	0.0132519	Down
AT3G03820	-2.87585	0.00418489	Down
AT1G72490	-2.87138	1.58265e-07	Down
AT2G03360	-2.86721	0.00433076	Down
AT5G02200	-2.8632	3.35847e-06	Down
AT1G15550	-2.86216	2.28293e-08	Down
AT2G14210	-2.85918	1.64602e-06	Down
AT1G28480	-2.85211	0.0457865	Down
AT1G19396	-2.85023	0.0464239	Down
AT1G29440	-2.84881	9.23851e-05	Down
AT5G28610	-2.84877	0.0289805	Down
AT1G29510	-2.84395	9.61154e-05	Down
AT3G29370	-2.84271	7.08782e-05	Down
AT1G73066	-2.837	0.000387771	Down
AT1G52830	-2.8251	8.68897e-05	Down
AT1G14071	-2.82267	0.0287924	Down
AT4G10220	-2.82235	0.0386896	Down
AT4G35720	-2.81983	1.56284e-09	Down
AT5G18080	-2.81791	3.92386e-05	Down
AT1G63580	-2.81391	0.020891	Down
AT1G53830	-2.81347	1.25888e-06	Down
AT1G15050	-2.80301	0.000464204	Down
AT3G48940	-2.79784	0.000177418	Down
AT1G29450	-2.7951	0.000267714	Down
AT3G22840	-2.79364	2.12337e-07	Down
AT5G15265	-2.78969	2.98744e-06	Down
AT3G02620	-2.78793	0.0136675	Down
AT5G66700	-2.78661	0.00123572	Down
AT2G25450	-2.7856	0.000683291	Down
AT1G29500	-2.779	1.10445e-06	Down
AT2G17036	-2.77668	1.63919e-05	Down
AT1G10550	-2.77585	2.34975e-06	Down
AT2G32140	-2.77478	0.00886448	Down
AT4G27450	-2.76014	5.78046e-08	Down
AT2G31980	-2.75617	1.17328e-09	Down
AT3G54520	-2.75155	0.0215004	Down
AT3G60140	-2.73614	2.67493e-09	Down
AT5G47450	-2.73442	6.53543e-09	Down
AT3G63350	-2.72072	0.000955128	Down
AT3G50260	-2.72014	9.9534e-05	Down
AT2G28970	-2.71521	0.000527122	Down
AT4G26890	-2.71192	0.00399247	Down
AT2G47780	-2.71054	4.34067e-07	Down
AT5G61120	-2.71036	0.0295047	Down
AT2G38500	-2.70427	1.03137e-05	Down
AT4G02810	-2.7015	0.0142284	Down
AT1G52890	-2.70018	0.0391648	Down
AT4G15417	-2.69862	0.0309736	Down
AT5G63350	-2.69525	1.14045e-05	Down
AT1G74490	-2.69439	0.000735837	Down
AT3G28857	-2.68942	0.0010202	Down
AT4G34320	-2.68296	0.00779331	Down
AT3G10745	-2.67192	0.0242115	Down
AT4G14465	-2.66685	3.30851e-10	Down
AT3G55940	-2.66303	0.00150212	Down
AT1G12010	-2.65218	4.97113e-06	Down
AT1G49130	-2.6517	5.92116e-08	Down
AT1G09570	-2.64573	4.375e-09	Down
AT5G50175	-2.64054	0.00398691	Down
AT4G28720	-2.62938	9.32015e-08	Down
AT4G16000	-2.62642	5.73626e-06	Down
AT1G44414	-2.62528	0.0229155	Down
AT1G72070	-2.61982	3.00018e-05	Down
AT3G45290	-2.61955	0.000110301	Down
AT5G18010	-2.61946	9.23851e-05	Down
AT5G21020	-2.61871	5.57074e-10	Down
AT3G13404	-2.61649	0.00571785	Down
AT4G13300	-2.61404	0.00720466	Down
AT2G01450	-2.58477	2.05376e-08	Down
AT3G05150	-2.5803	4.46873e-07	Down
AT3G54770	-2.57685	2.44569e-08	Down
AT1G10070	-2.57576	1.36212e-06	Down
AT5G64395	-2.56721	0.00474899	Down
AT2G18360	-2.56639	0.0353766	Down
AT3G52790	-2.55755	0.00264554	Down
AT5G04238	-2.55	0.0147684	Down
AT1G63380	-2.54875	0.00146468	Down
AT5G57240	-2.54518	2.68695e-07	Down
AT1G68360	-2.54252	0.00458118	Down
AT1G15405	-2.53401	0.00561825	Down
AT5G35450	-2.52992	0.0257685	Down
AT5G60660	-2.52773	6.22384e-11	Down
AT1G42560	-2.51906	0.0408152	Down
AT1G11540	-2.51405	0.0141183	Down
AT1G31040	-2.50733	1.93612e-05	Down
AT2G19660	-2.50673	2.12466e-09	Down
AT3G58850	-2.50227	1.96315e-07	Down
AT2G01008	-2.49971	0.000818292	Down
AT2G43060	-2.4931	3.82146e-07	Down
AT4G30975	-2.48219	0.0078256	Down
AT5G25190	-2.47503	0.00100775	Down
AT1G77200	-2.4735	0.00148343	Down
AT2G44220	-2.4596	1.96152e-08	Down
AT2G23755	-2.44829	0.00703213	Down
AT1G29430	-2.44689	0.000340885	Down
AT3G47340	-2.4457	7.28502e-05	Down
AT3G53200	-2.44295	4.74542e-06	Down
AT2G14115	-2.44244	0.0122065	Down
AT1G18280	-2.43066	2.4552e-06	Down
AT1G61800	-2.43032	1.15158e-05	Down
AT2G22860	-2.42535	1.28413e-06	Down
AT1G12080	-2.42188	9.87114e-08	Down
AT2G39175	-2.41364	0.0490611	Down
AT5G15120	-2.39594	1.24545e-05	Down
AT2G21200	-2.38841	0.00252491	Down
AT5G03550	-2.37345	0.00042112	Down
AT3G29575	-2.37088	3.91873e-09	Down
AT5G14360	-2.36968	1.12258e-06	Down
AT5G59260	-2.36827	0.00100628	Down
AT1G69690	-2.36434	7.31647e-09	Down
AT3G02610	-2.3639	0.00530074	Down
AT3G19390	-2.36292	3.26415e-10	Down
AT1G77870	-2.35943	0.0001742	Down
AT5G53250	-2.35615	1.5388e-08	Down
AT5G12270	-2.35608	0.00100479	Down
AT3G46730	-2.3521	0.0108948	Down
AT3G08860	-2.3513	3.93855e-06	Down
AT3G14260	-2.34833	7.36765e-07	Down
AT4G15270	-2.34377	0.0411647	Down
AT3G23230	-2.3198	0.0261478	Down
AT4G05170	-2.31814	0.00320448	Down
AT3G41762	-2.31593	1.2458e-05	Down
AT4G19920	-2.31297	0.0139639	Down
AT3G54150	-2.31142	0.00837549	Down
AT2G28710	-2.3113	0.0313098	Down
AT3G61680	-2.30952	9.84193e-07	Down
AT4G10150	-2.30711	0.00180524	Down
AT1G63070	-2.30585	0.0438461	Down
AT1G07985	-2.30268	1.84573e-06	Down
AT3G21720	-2.29527	2.15609e-05	Down
AT5G20810	-2.29473	0.00626903	Down
AT3G22240	-2.29257	0.00125195	Down
AT3G04181	-2.2878	0.0301124	Down
AT1G80160	-2.28753	2.08309e-06	Down
AT5G03020	-2.27615	0.0185458	Down
AT1G75450	-2.27609	1.5582e-07	Down
AT2G37678	-2.275	2.64321e-08	Down
AT2G14900	-2.27194	6.05597e-08	Down
AT1G53450	-2.27088	1.57139e-08	Down
AT1G26780	-2.26861	0.0007809	Down
AT5G09540	-2.26589	0.00224242	Down
AT1G01600	-2.26302	3.15066e-06	Down
AT3G07150	-2.2557	0.0260446	Down
AT4G09530	-2.2473	0.00660432	Down
AT5G06200	-2.2444	3.37713e-08	Down
AT3G53370	-2.24302	0.0180656	Down
AT1G64640	-2.24291	2.30369e-09	Down
AT5G26146	-2.23828	1.04097e-05	Down
AT3G05950	-2.23803	4.33477e-05	Down
AT5G66580	-2.23544	2.69508e-06	Down
AT3G49551	-2.2312	0.0277138	Down
AT1G01480	-2.22934	0.001256	Down
AT5G28650	-2.22474	0.0247834	Down
AT1G34180	-2.22069	0.000818292	Down
AT3G18320	-2.22047	8.47752e-05	Down
AT3G03240	-2.21861	2.0021e-05	Down
AT3G02550	-2.21834	5.76698e-08	Down
AT2G21640	-2.21812	4.86348e-05	Down
AT5G46040	-2.21637	0.000964768	Down
AT5G35525	-2.21278	3.4012e-07	Down
AT1G30760	-2.20716	1.46118e-08	Down
AT3G20380	-2.20546	0.00131859	Down
AT3G01015	-2.20222	0.0334401	Down
AT5G15150	-2.20155	6.74028e-09	Down
AT1G16160	-2.20049	0.00410187	Down
AT5G06370	-2.1967	6.66107e-10	Down
AT5G57570	-2.19476	0.0164086	Down
AT5G14470	-2.19412	3.02148e-05	Down
AT3G05890	-2.19375	1.60994e-09	Down
AT1G26250	-2.19298	0.000241676	Down
AT4G33150	-2.19107	4.3079e-06	Down
AT3G48115	-2.18469	7.88548e-08	Down
AT2G44910	-2.18435	0.000193921	Down
AT1G07560	-2.1841	0.00670159	Down
AT1G11735	-2.17932	0.00037415	Down
AT4G23030	-2.17596	2.73961e-07	Down
AT2G41750	-2.17584	1.08534e-07	Down
AT5G41320	-2.17411	0.0123472	Down
AT1G19550	-2.17249	0.0203863	Down
AT4G33120	-2.17162	8.60104e-05	Down
AT1G62610	-2.17121	1.60349e-07	Down
AT5G22740	-2.16844	1.49625e-09	Down
AT2G35820	-2.16839	1.72346e-06	Down
AT2G33160	-2.16475	0.0119962	Down
AT5G54080	-2.16066	1.53336e-05	Down
AT5G58660	-2.16042	1.70276e-05	Down
AT4G15990	-2.15981	8.16892e-05	Down
AT3G01516	-2.15797	5.19245e-05	Down
AT1G02350	-2.15725	0.00692321	Down
AT5G53190	-2.15571	2.5052e-05	Down
AT3G23930	-2.15129	8.97998e-05	Down
AT3G46330	-2.15098	0.000829066	Down
AT5G41160	-2.15058	0.0145101	Down
AT1G15330	-2.15001	1.62304e-05	Down
AT5G33355	-2.14695	0.00253482	Down
AT3G48460	-2.14626	1.55325e-07	Down
AT4G16670	-2.14543	6.54384e-08	Down
AT4G21680	-2.14511	5.75562e-05	Down
AT1G67810	-2.14372	3.99056e-07	Down
AT1G73120	-2.14345	2.38344e-08	Down
AT2G16580	-2.14286	0.00455876	Down
AT2G42247	-2.13878	0.0390861	Down
AT4G39700	-2.13623	0.0187636	Down
AT2G30395	-2.13291	0.000552201	Down
AT1G11500	-2.13267	0.0213416	Down
AT1G34315	-2.13179	0.0276335	Down
AT1G20620	-2.13099	1.08485e-09	Down
AT2G14160	-2.13051	0.000630548	Down
AT5G60310	-2.13042	0.0104791	Down
AT3G23800	-2.13036	5.44325e-06	Down
AT5G19060	-2.1285	0.0158408	Down
AT1G06570	-2.12747	6.54468e-07	Down
AT3G02370	-2.12553	1.82482e-05	Down
AT4G17340	-2.12414	1.42081e-09	Down
AT5G44460	-2.12413	5.71774e-05	Down
AT5G02540	-2.12394	7.15287e-06	Down
AT2G47270	-2.12091	3.67369e-06	Down
AT1G12070	-2.11974	0.0033154	Down
AT2G02930	-2.11769	0.00169496	Down
AT4G16515	-2.11761	4.23764e-08	Down
AT5G53980	-2.11741	4.1893e-07	Down
AT5G64490	-2.11353	0.00399241	Down
AT4G38860	-2.10769	7.12152e-08	Down
AT3G42800	-2.10598	4.81527e-05	Down
AT1G34630	-2.09317	5.05348e-09	Down
AT5G10210	-2.09269	0.0250079	Down
AT2G43050	-2.08507	7.26615e-10	Down
AT4G20235	-2.08427	0.0169181	Down
AT1G02630	-2.08028	0.0315466	Down
AT4G18610	-2.07796	0.00124095	Down
AT4G32460	-2.0764	1.60994e-09	Down
AT2G37925	-2.07239	0.00527382	Down
AT1G73220	-2.07207	7.42609e-07	Down
AT1G18290	-2.07114	0.000720049	Down
AT5G02020	-2.06992	2.5865e-07	Down
AT5G01280	-2.06722	0.038202	Down
AT3G61900	-2.06421	0.0123432	Down
AT1G46554	-2.0632	2.74385e-07	Down
AT1G61160	-2.06002	0.00289447	Down
AT1G75780	-2.05967	3.8436e-09	Down
AT3G59730	-2.05165	0.0218447	Down
AT2G22122	-2.05136	9.85258e-05	Down
AT4G29270	-2.04942	4.01736e-09	Down
AT4G04972	-2.04569	0.00378115	Down
AT1G13520	-2.04536	0.016191	Down
AT3G07195	-2.04507	0.019802	Down
AT1G52330	-2.03904	0.00172517	Down
AT1G14800	-2.03688	0.00245812	Down
AT2G45050	-2.03477	3.53361e-07	Down
AT5G03890	-2.03445	0.00102239	Down
AT3G05155	-2.03324	0.0221971	Down
AT3G50890	-2.02228	8.50725e-06	Down
AT4G01200	-2.02106	0.00128829	Down
AT5G24910	-2.01996	1.06124e-05	Down
AT4G30420	-2.01978	5.2379e-05	Down
AT1G62480	-2.01904	3.8436e-09	Down
AT3G61840	-2.01852	0.00502542	Down
AT1G21520	-2.01657	0.000774045	Down
AT1G29179	-2.01587	0.0123677	Down
AT2G35210	-2.01155	0.02156	Down
AT3G03170	-2.00882	1.0753e-07	Down
AT1G68872	-2.0048	0.000814412	Down
AT3G17580	-2.00446	1.71715e-06	Down
AT5G47110	-2.00371	4.23764e-08	Down
AT4G05200	-2.00271	9.7298e-05	Down
AT2G42010	-2.00267	2.55556e-09	Down
AT5G15830	-2.002	1.93095e-07	Down
AT4G15670	-1.9983	0.0221736	Down
AT4G38580	-1.99151	4.1152e-09	Down
AT3G60070	-1.99129	9.61741e-09	Down
AT4G14370	-1.98938	0.0222029	Down
AT1G63410	-1.98899	0.00964678	Down
AT2G17060	-1.98835	0.00661028	Down
AT3G13400	-1.98635	0.000420946	Down
AT4G21850	-1.98622	2.85822e-09	Down
AT2G01200	-1.98466	0.000514459	Down
AT4G25707	-1.97994	0.0126447	Down
AT4G01970	-1.97991	0.0420445	Down
AT5G06980	-1.97635	3.39188e-06	Down
AT3G12320	-1.97378	9.62492e-05	Down
AT3G18010	-1.97277	3.27994e-06	Down
AT5G20710	-1.97187	0.00350922	Down
AT4G21830	-1.97143	9.00229e-05	Down
AT2G04220	-1.97124	0.0429904	Down
AT1G06520	-1.9705	0.00147029	Down
AT1G03090	-1.97036	4.91142e-06	Down
AT5G24580	-1.9695	5.24955e-06	Down
AT3G61830	-1.96846	2.44569e-08	Down
AT4G21500	-1.96727	0.000572821	Down
AT5G15230	-1.96402	3.66116e-08	Down
AT1G26945	-1.9633	1.19828e-09	Down
AT3G22886	-1.9609	0.0398036	Down
AT1G60060	-1.95914	1.06759e-07	Down
AT2G39350	-1.958	2.32119e-07	Down
AT1G28330	-1.95404	3.8436e-09	Down
AT1G76430	-1.94725	0.00955106	Down
AT1G72870	-1.94456	0.0410179	Down
AT5G22355	-1.94391	1.35829e-06	Down
AT4G36930	-1.94321	2.23502e-07	Down
AT3G51895	-1.94308	7.12243e-06	Down
AT3G01319	-1.9402	0.0478153	Down
AT3G45300	-1.9398	2.83031e-07	Down
AT3G50120	-1.93871	0.000485518	Down
AT3G12610	-1.93512	4.84891e-10	Down
AT1G05490	-1.93499	2.81218e-06	Down
AT3G15780	-1.93376	0.00258085	Down
AT2G41070	-1.93259	2.3234e-06	Down
AT1G56660	-1.92789	2.3643e-05	Down
AT5G60460	-1.92753	0.000124481	Down
AT5G15290	-1.92631	2.95695e-07	Down
AT5G09970	-1.92476	7.73202e-05	Down
AT3G04184	-1.92389	0.00103324	Down
AT5G05965	-1.92353	7.90471e-07	Down
AT5G64810	-1.92306	0.00503485	Down
AT4G25810	-1.92231	0.002249	Down
AT2G35140	-1.91564	0.000484952	Down
AT1G20160	-1.91421	1.27592e-08	Down
AT1G19540	-1.9129	0.00275991	Down
AT4G20930	-1.90883	3.62772e-06	Down
AT5G16170	-1.90686	0.000147396	Down
AT4G36740	-1.90654	0.0196313	Down
AT5G49770	-1.90631	0.000451687	Down
AT3G43850	-1.90314	4.40013e-05	Down
AT1G71250	-1.88979	0.0028611	Down
AT4G13820	-1.88584	0.0063601	Down
AT1G63370	-1.87861	4.91142e-06	Down
AT2G31940	-1.87707	0.0382526	Down
AT4G21745	-1.87401	0.00182912	Down
AT3G25510	-1.87241	0.000490679	Down
AT3G05932	-1.86958	0.0380937	Down
AT1G62320	-1.86721	0.00145788	Down
AT5G03240	-1.86383	1.99031e-08	Down
AT5G55360	-1.86154	1.8877e-05	Down
AT5G28300	-1.86119	7.1404e-08	Down
AT1G28230	-1.86113	8.49526e-05	Down
AT3G48550	-1.86088	0.000158194	Down
AT1G77330	-1.85895	1.82309e-08	Down
AT5G16080	-1.85572	0.000616267	Down
AT2G38400	-1.85373	1.54188e-06	Down
AT5G39860	-1.85292	2.27362e-05	Down
AT3G49820	-1.8519	0.00374217	Down
AT2G32160	-1.85046	0.0199038	Down
AT3G10985	-1.85001	7.62295e-10	Down
AT1G60740	-1.84958	2.12993e-05	Down
AT3G55910	-1.84872	0.00401999	Down
AT4G30180	-1.84775	1.44095e-05	Down
AT1G03510	-1.84551	0.0291375	Down
AT2G28630	-1.84379	4.00494e-05	Down
AT3G53420	-1.84035	1.17499e-09	Down
AT5G35732	-1.83928	0.00373445	Down
AT5G19040	-1.83788	5.31369e-05	Down
AT1G66050	-1.83725	0.0021163	Down
AT5G44610	-1.83607	4.41137e-07	Down
AT3G26120	-1.83458	0.0461626	Down
AT2G24220	-1.83207	0.000527001	Down
AT4G15530	-1.82999	2.87705e-06	Down
AT3G09162	-1.82854	2.17866e-06	Down
AT3G02390	-1.82775	0.000690761	Down
AT2G45920	-1.82478	3.04446e-06	Down
AT4G23700	-1.82141	2.70838e-08	Down
AT2G29620	-1.81953	0.000407163	Down
AT5G16023	-1.81823	0.0314753	Down
AT5G48410	-1.81777	0.00176061	Down
AT5G59680	-1.81566	0.000407854	Down
AT2G39980	-1.81334	2.50328e-08	Down
AT1G07090	-1.81299	2.69136e-06	Down
AT2G30370	-1.80842	0.00055124	Down
AT3G09160	-1.80825	5.98504e-06	Down
AT2G43920	-1.80798	0.000185085	Down
AT4G13280	-1.80649	0.00165197	Down
AT5G65690	-1.8057	3.65331e-07	Down
AT5G46060	-1.80383	0.0387131	Down
AT3G02990	-1.80199	7.58294e-08	Down
AT1G54100	-1.79844	3.77773e-07	Down
AT5G25110	-1.79684	2.20628e-06	Down
AT5G25460	-1.7929	9.95231e-10	Down
AT1G21400	-1.7906	8.22948e-05	Down
AT1G37150	-1.79026	0.000896246	Down
AT1G31173	-1.78632	1.08861e-05	Down
AT2G30505	-1.7831	0.00561452	Down
AT4G37580	-1.77847	2.12306e-07	Down
AT2G38250	-1.77633	0.00832488	Down
AT2G41340	-1.77547	0.000390489	Down
AT5G57660	-1.7753	3.05912e-07	Down
AT5G55170	-1.77468	0.00128246	Down
AT5G47370	-1.77365	1.34399e-08	Down
AT1G29195	-1.77148	2.22647e-05	Down
AT2G32430	-1.77091	4.67884e-06	Down
AT5G11210	-1.77024	0.00166759	Down
AT1G67105	-1.76974	0.000344928	Down
AT1G22110	-1.76835	0.000575953	Down
AT3G59930	-1.76651	3.70079e-07	Down
AT3G30805	-1.76415	0.0199703	Down
AT5G11540	-1.76204	8.7744e-05	Down
AT4G38495	-1.75915	0.0114252	Down
AT1G56670	-1.75854	0.0127301	Down
AT5G44440	-1.75852	2.24948e-08	Down
AT1G02230	-1.75463	0.000993143	Down
AT2G39430	-1.75411	1.01565e-06	Down
AT3G47110	-1.75239	0.0366313	Down
AT1G23040	-1.74742	2.22954e-05	Down
AT3G04000	-1.74654	0.00481656	Down
AT1G11120	-1.74633	4.1439e-06	Down
AT1G30080	-1.74333	4.15124e-05	Down
AT4G39210	-1.74322	3.5866e-05	Down
AT1G08310	-1.74241	0.00106984	Down
AT2G37750	-1.74196	1.22338e-07	Down
AT1G54095	-1.74151	0.0231195	Down
AT3G61410	-1.7415	0.00552656	Down
AT4G01140	-1.74137	0.000125422	Down
AT1G63530	-1.74042	0.0227547	Down
AT2G34000	-1.73959	0.00347872	Down
AT2G47380	-1.73623	0.000472863	Down
AT3G05920	-1.73527	2.44308e-07	Down
AT4G38400	-1.73437	3.43948e-05	Down
AT5G18245	-1.73419	0.00197957	Down
AT4G25280	-1.7341	4.43452e-07	Down
AT3G24715	-1.73396	1.54284e-08	Down
AT3G48390	-1.73066	6.23701e-05	Down
AT5G51780	-1.73022	6.41418e-06	Down
AT1G02460	-1.72923	0.00383621	Down
AT1G18200	-1.72781	7.26401e-05	Down
AT1G03445	-1.72569	0.000822046	Down
AT5G20240	-1.7248	0.00689377	Down
AT1G17530	-1.72271	6.79387e-06	Down
AT2G35170	-1.71985	2.83249e-06	Down
AT3G16150	-1.7192	2.06238e-06	Down
AT2G37280	-1.71906	0.000476027	Down
AT4G25400	-1.71876	0.00170985	Down
AT2G05380	-1.71677	6.37893e-06	Down
AT5G39890	-1.71654	6.20807e-05	Down
AT3G60160	-1.71576	0.0222226	Down
AT4G33070	-1.71525	0.00974452	Down
AT3G59010	-1.71484	0.000311394	Down
AT1G72690	-1.70734	0.00116295	Down
AT5G02190	-1.70598	0.000200896	Down
AT4G16500	-1.70588	2.7808e-08	Down
AT3G26520	-1.70542	1.72514e-09	Down
AT3G19990	-1.70267	6.19999e-07	Down
AT2G23170	-1.70067	5.23953e-08	Down
AT4G16790	-1.70015	0.000103344	Down
AT1G58030	-1.69979	1.1513e-09	Down
AT4G22810	-1.69933	3.77097e-07	Down
AT1G19530	-1.69894	5.32146e-07	Down
AT5G61990	-1.69698	1.40997e-06	Down
AT1G01620	-1.69696	3.97992e-09	Down
AT4G36450	-1.69425	0.00274876	Down
AT1G80240	-1.69306	6.00616e-07	Down
AT5G55780	-1.6913	0.00436504	Down
AT4G39675	-1.68829	6.12342e-05	Down
AT5G23750	-1.68657	1.16464e-07	Down
AT1G76220	-1.68647	0.00216831	Down
AT1G23060	-1.68646	2.03805e-05	Down
AT1G20180	-1.6849	0.0139643	Down
AT5G05630	-1.67328	0.0108491	Down
AT5G05810	-1.67038	0.00273907	Down
AT1G02850	-1.66949	7.56506e-06	Down
AT3G25730	-1.66916	2.05164e-05	Down
AT1G34110	-1.66681	3.02984e-09	Down
AT3G52460	-1.66349	0.00207783	Down
AT2G42890	-1.66099	1.8408e-06	Down
AT5G62280	-1.66072	7.46067e-07	Down
AT2G36270	-1.65998	0.000217278	Down
AT4G20110	-1.65781	3.04687e-07	Down
AT4G13580	-1.65477	8.60839e-07	Down
AT5G50915	-1.654	7.06299e-06	Down
AT1G70710	-1.65366	1.16572e-08	Down
AT2G42730	-1.65124	0.04786	Down
AT1G74420	-1.65033	0.037752	Down
AT1G29465	-1.64966	1.2002e-05	Down
AT2G36830	-1.64965	1.6997e-09	Down
AT4G16680	-1.64854	0.000144787	Down
AT5G04770	-1.6472	1.61729e-08	Down
AT1G30750	-1.64546	5.65486e-05	Down
AT1G61750	-1.64275	0.00146073	Down
AT5G01670	-1.64258	4.39306e-05	Down
AT5G59320	-1.64241	0.0258375	Down
AT1G67600	-1.64222	0.0305749	Down
AT4G09030	-1.64208	0.000307184	Down
AT4G01410	-1.64172	4.26513e-06	Down
AT5G66080	-1.64003	2.44308e-07	Down
AT3G24450	-1.63755	7.30681e-06	Down
AT5G66630	-1.63698	0.00224242	Down
AT1G71740	-1.63676	7.60335e-05	Down
AT5G03570	-1.63597	1.90558e-06	Down
AT1G69526	-1.63568	7.25959e-07	Down
AT1G10340	-1.63355	0.000159324	Down
AT1G08900	-1.63166	4.03836e-07	Down
AT2G37180	-1.63129	7.30064e-09	Down
AT4G22770	-1.63017	0.000195911	Down
AT2G31930	-1.63013	0.0479637	Down
AT3G05790	-1.63005	0.0182482	Down
AT3G25010	-1.62959	0.0350388	Down
AT4G12970	-1.62891	0.000527122	Down
AT4G24180	-1.62725	0.000683015	Down
AT4G18510	-1.62545	0.000117125	Down
AT4G16770	-1.62543	1.36038e-05	Down
AT3G22560	-1.62358	0.0364899	Down
AT5G59930	-1.62216	0.00123941	Down
AT1G72470	-1.61965	4.96164e-06	Down
AT3G24020	-1.61898	1.34224e-06	Down
AT3G62090	-1.61861	5.42771e-05	Down
AT1G21980	-1.61859	7.70673e-09	Down
AT1G31290	-1.6161	0.00283167	Down
AT2G46270	-1.61557	2.99032e-09	Down
AT2G37760	-1.61546	1.05276e-06	Down
AT4G39366	-1.61465	0.0319097	Down
AT5G43370	-1.6127	2.23991e-05	Down
AT1G06980	-1.61093	1.30102e-07	Down
AT3G15510	-1.61082	3.37713e-08	Down
AT4G01010	-1.61077	0.00222673	Down
AT5G22608	-1.60893	0.00377853	Down
AT5G57655	-1.60783	2.06238e-06	Down
AT3G61930	-1.60674	0.00279534	Down
AT5G64180	-1.60489	5.15466e-05	Down
AT4G30290	-1.6039	5.64421e-06	Down
AT2G28780	-1.6005	4.03204e-07	Down
AT1G07620	-1.5997	0.00810137	Down
AT1G32170	-1.59892	2.04962e-07	Down
AT1G18860	-1.59446	0.00277877	Down
AT2G28840	-1.59325	2.48979e-08	Down
AT5G38550	-1.59247	0.0281349	Down
AT4G17220	-1.59241	8.80798e-06	Down
AT3G24300	-1.59089	1.05495e-05	Down
AT5G15860	-1.58944	6.57287e-08	Down
AT5G46730	-1.58721	0.000562316	Down
AT5G47160	-1.58689	0.0424779	Down
AT5G57780	-1.58651	5.17135e-07	Down
AT5G48900	-1.58554	6.74028e-09	Down
AT1G01200	-1.58479	0.000189178	Down
AT5G10946	-1.58267	4.94444e-05	Down
AT3G23480	-1.58202	0.00293708	Down
AT5G67520	-1.5804	2.99129e-05	Down
AT3G06640	-1.58011	0.0277212	Down
AT4G34970	-1.58001	4.15187e-05	Down
AT1G46768	-1.5794	4.2463e-05	Down
AT1G50390	-1.57749	0.0154615	Down
AT1G15040	-1.57613	1.01581e-08	Down
AT2G21880	-1.57529	4.82221e-06	Down
AT1G02400	-1.57523	2.02032e-06	Down
AT3G62920	-1.57405	0.0144401	Down
AT4G27440	-1.57171	3.20088e-07	Down
AT3G05640	-1.57168	5.71508e-05	Down
AT1G69630	-1.57145	0.00988615	Down
AT5G25750	-1.57024	0.0257589	Down
AT5G43580	-1.57002	5.43221e-05	Down
AT3G11150	-1.56957	0.00801623	Down
AT3G06850	-1.56934	4.19664e-06	Down
AT5G46180	-1.56923	8.11833e-08	Down
AT1G07040	-1.56804	0.000189328	Down
AT5G42180	-1.5657	7.69953e-08	Down
AT3G45780	-1.56404	2.33692e-08	Down
AT2G26211	-1.56058	0.0331542	Down
AT5G38940	-1.56036	0.00167191	Down
AT3G53210	-1.55989	7.49488e-05	Down
AT1G15380	-1.55968	3.34893e-07	Down
AT3G10320	-1.55906	0.000346004	Down
AT4G39361	-1.55624	0.0252852	Down
AT1G01770	-1.55616	7.21682e-07	Down
AT2G29440	-1.55447	0.0192581	Down
AT4G16260	-1.55398	1.92308e-06	Down
AT5G10530	-1.55395	0.000383079	Down
AT4G17030	-1.55336	2.55218e-07	Down
AT5G17850	-1.55018	2.19998e-06	Down
AT2G44790	-1.54992	5.80812e-09	Down
AT5G43350	-1.54911	3.90337e-06	Down
AT3G52561	-1.54866	0.00552656	Down
AT3G12300	-1.54675	0.00013386	Down
AT1G18970	-1.54655	0.000113767	Down
AT1G11175	-1.54481	1.02241e-06	Down
AT4G08950	-1.54069	5.65621e-07	Down
AT1G55440	-1.54035	0.00169807	Down
AT3G53150	-1.53926	0.00199407	Down
AT2G37330	-1.53804	2.22332e-05	Down
AT2G30210	-1.53646	2.54507e-06	Down
AT1G45130	-1.53589	9.15741e-08	Down
AT4G27652	-1.53479	0.0218245	Down
AT3G54363	-1.53471	0.00213264	Down
AT1G20900	-1.53462	5.76945e-08	Down
AT5G47900	-1.53414	2.29195e-06	Down
AT5G16110	-1.5339	2.95855e-06	Down
AT3G15450	-1.53191	2.18656e-08	Down
AT1G34440	-1.53187	0.0129193	Down
AT1G02640	-1.53169	5.69224e-07	Down
AT2G42870	-1.52951	2.08231e-06	Down
AT4G36060	-1.52861	0.0112558	Down
AT5G56870	-1.52846	8.58158e-07	Down
AT1G10090	-1.52832	6.483e-07	Down
AT1G05700	-1.52593	0.0408867	Down
AT1G18270	-1.52452	7.30919e-08	Down
AT1G14540	-1.52273	0.00133435	Down
AT5G39320	-1.52231	4.65396e-08	Down
AT5G44585	-1.52078	0.000230922	Down
AT4G34030	-1.51962	1.59811e-05	Down
AT2G26390	-1.51856	0.0419966	Down
AT5G48430	-1.51835	0.00302028	Down
AT5G18362	-1.51751	0.039206	Down
AT1G75900	-1.51613	6.72677e-07	Down
AT1G18773	-1.51314	0.00392819	Down
AT5G13080	-1.51312	0.000305911	Down
AT5G02260	-1.51169	2.5606e-08	Down
AT1G13280	-1.51029	3.75478e-08	Down
AT5G10180	-1.50965	3.63035e-07	Down
AT4G30060	-1.50964	2.13845e-06	Down
AT5G12940	-1.50842	5.80158e-06	Down
AT4G40070	-1.50841	0.000535903	Down
AT3G48580	-1.50839	6.48399e-05	Down
AT1G04250	-1.50753	3.37713e-08	Down
AT4G28350	-1.5056	0.0185932	Down
AT5G14180	-1.50352	5.35402e-06	Down
AT5G23800	-1.50312	0.00198546	Down
AT2G41010	-1.50256	0.000128261	Down
AT1G16916	-1.50243	0.00542232	Down
AT1G52855	-1.5013	0.0260413	Down
AT4G13630	-1.50121	0.000516981	Down
AT5G17550	-1.50004	4.229e-08	Down
AT5G03552	-1.49993	2.66741e-06	Down
AT1G64480	-1.49799	0.00165197	Down
AT1G79360	-1.49716	0.00052462	Down
AT5G05710	-1.49709	7.20627e-05	Down
AT4G12005	-1.49472	0.0351558	Down
AT1G73860	-1.49407	0.00703055	Down
AT1G22985	-1.49392	0.00048072	Down
AT3G55230	-1.49238	7.04675e-08	Down
AT2G25090	-1.4921	6.76331e-06	Down
AT3G19660	-1.49079	0.000996275	Down
AT1G06850	-1.49057	2.74159e-06	Down
AT2G45210	-1.48869	4.72407e-06	Down
AT3G04420	-1.48758	0.0320357	Down
AT2G36090	-1.48751	0.0111376	Down
AT4G11655	-1.48677	0.00327031	Down
AT3G60040	-1.48676	0.00171192	Down
AT5G39580	-1.48666	0.000111429	Down
AT1G69252	-1.4864	1.0704e-06	Down
AT2G32150	-1.48614	0.00032894	Down
AT4G05590	-1.4861	0.0016198	Down
AT4G14548	-1.48606	0.0173689	Down
AT3G52420	-1.48521	0.0111671	Down
AT5G53730	-1.47975	0.00948003	Down
AT5G43060	-1.47882	1.88021e-07	Down
AT3G02810	-1.47857	0.0221483	Down
AT3G03850	-1.47821	0.00223959	Down
AT3G12830	-1.47787	0.00020746	Down
AT4G21610	-1.47687	0.00532356	Down
AT1G65970	-1.47669	3.3093e-05	Down
AT3G44300	-1.47566	0.0006088	Down
AT5G59010	-1.47522	4.59612e-07	Down
AT3G07215	-1.47488	0.0331973	Down
AT1G12780	-1.47478	0.000235101	Down
AT3G11550	-1.47393	2.37815e-07	Down
AT5G45660	-1.4724	5.04512e-05	Down
AT1G17410	-1.46889	1.7603e-05	Down
AT2G27930	-1.46657	0.00214938	Down
AT1G65920	-1.46569	3.96339e-06	Down
AT5G67060	-1.46459	1.96064e-05	Down
AT1G10610	-1.46255	1.15545e-05	Down
AT1G69840	-1.46244	3.66916e-06	Down
AT5G48400	-1.46235	0.046793	Down
AT4G36900	-1.46154	4.32469e-05	Down
AT1G26665	-1.45945	5.51783e-06	Down
AT1G21840	-1.45921	9.55864e-05	Down
AT5G11260	-1.45845	1.59903e-07	Down
AT5G67390	-1.45801	5.6399e-06	Down
AT5G27220	-1.45622	3.79368e-06	Down
AT5G44260	-1.45064	1.40319e-06	Down
AT3G02040	-1.45007	6.36087e-06	Down
AT2G39725	-1.4493	0.00110051	Down
AT4G37870	-1.44914	6.74028e-09	Down
AT1G76240	-1.44882	4.3509e-07	Down
AT2G43700	-1.44746	4.28328e-05	Down
AT1G30730	-1.44734	3.30881e-07	Down
AT2G21900	-1.447	0.00140717	Down
AT5G65207	-1.4457	0.000591435	Down
AT2G35740	-1.44531	0.00546838	Down
AT5G41900	-1.44366	2.29638e-05	Down
AT3G10450	-1.44365	1.04446e-05	Down
AT4G20740	-1.44285	0.00103741	Down
AT3G06500	-1.44229	4.08956e-05	Down
AT1G77145	-1.44141	0.010074	Down
AT2G37170	-1.44133	3.27943e-09	Down
AT2G28960	-1.44012	3.25708e-05	Down
AT1G04610	-1.43902	0.00171037	Down
AT4G17730	-1.4388	2.62803e-07	Down
AT5G05690	-1.43789	2.28291e-08	Down
AT1G69600	-1.43723	4.94444e-05	Down
AT5G07030	-1.43447	3.22521e-06	Down
AT1G80830	-1.43368	8.47113e-07	Down
AT4G10560	-1.43163	0.00255871	Down
AT5G06740	-1.43128	0.00566018	Down
AT5G12280	-1.43127	0.000879464	Down
AT1G10865	-1.43111	9.97801e-05	Down
AT4G23410	-1.43086	3.75507e-05	Down
AT5G46840	-1.43044	1.41008e-07	Down
AT1G19020	-1.42936	0.0211731	Down
AT1G71140	-1.42902	0.0225763	Down
AT4G30670	-1.42884	9.61356e-07	Down
AT4G25640	-1.4288	2.0962e-08	Down
AT4G10810	-1.42845	0.00067199	Down
AT1G71870	-1.42837	0.00193899	Down
AT5G05680	-1.42736	7.81117e-07	Down
AT3G26550	-1.42613	0.000364521	Down
AT4G39070	-1.42598	4.1439e-06	Down
AT2G41190	-1.42417	2.36714e-06	Down
AT3G13760	-1.42181	0.0368792	Down
AT5G49690	-1.42142	1.10796e-05	Down
AT1G76820	-1.42058	0.000147396	Down
AT3G49930	-1.42002	0.0302268	Down
AT5G22890	-1.41777	0.000986785	Down
AT2G26710	-1.41761	7.21812e-07	Down
AT4G16250	-1.41753	0.0468491	Down
AT1G33055	-1.4173	0.000103755	Down
AT1G11000	-1.41646	2.37567e-06	Down
AT1G75120	-1.41409	0.00241629	Down
AT5G52190	-1.41245	0.000292501	Down
AT5G53360	-1.41217	7.49488e-05	Down
AT1G77380	-1.41192	2.30846e-05	Down
AT2G31900	-1.41137	0.00277398	Down
AT2G07140	-1.41001	0.00669428	Down
AT3G04350	-1.40985	1.56787e-07	Down
AT5G58320	-1.40941	5.96701e-06	Down
AT4G29140	-1.40852	5.81928e-07	Down
AT3G25990	-1.40742	0.00886448	Down
AT1G16820	-1.40725	0.00333577	Down
AT1G75110	-1.40671	0.0104584	Down
AT4G31240	-1.40624	6.26701e-05	Down
AT3G22820	-1.4056	0.0182405	Down
AT1G55330	-1.40484	7.29697e-05	Down
AT3G23255	-1.40466	0.00157417	Down
AT2G32280	-1.4038	0.00055124	Down
AT3G28740	-1.40161	4.87474e-08	Down
AT5G12390	-1.40156	0.000583245	Down
AT3G08030	-1.40086	4.79289e-08	Down
AT5G43520	-1.4006	0.014695	Down
AT1G61255	-1.4	0.0231379	Down
AT1G09460	-1.39983	5.12114e-07	Down
AT5G48450	-1.39754	6.1084e-07	Down
AT1G75240	-1.39673	3.50104e-07	Down
AT2G46390	-1.39631	0.00764595	Down
AT1G68330	-1.39594	0.00643428	Down
AT5G65495	-1.39529	0.00018081	Down
AT4G04620	-1.39427	1.12392e-05	Down
AT4G27260	-1.39169	5.67163e-08	Down
AT1G05340	-1.391	3.34566e-05	Down
AT1G18990	-1.39079	0.0104977	Down
AT1G53700	-1.39074	0.00133642	Down
AT3G23450	-1.39028	0.00222673	Down
AT5G65040	-1.38932	0.00567691	Down
AT3G44704	-1.389	0.0364108	Down
AT4G19950	-1.38776	3.95185e-05	Down
AT2G34500	-1.38496	1.93095e-07	Down
AT2G27370	-1.38315	6.48902e-07	Down
AT1G69480	-1.38278	0.000548858	Down
AT5G03640	-1.38176	0.000324746	Down
AT3G47210	-1.38064	0.000302695	Down
AT4G34131	-1.38041	1.15948e-05	Down
AT3G16240	-1.37803	7.08621e-08	Down
AT3G46130	-1.37799	4.0355e-05	Down
AT3G43840	-1.37776	0.0427531	Down
AT1G19490	-1.37729	0.00642962	Down
AT2G36320	-1.3763	3.21825e-07	Down
AT5G64120	-1.3761	2.44096e-05	Down
AT2G37025	-1.37488	7.29041e-05	Down
AT1G52000	-1.37349	7.80101e-07	Down
AT2G26330	-1.3719	4.00386e-07	Down
AT5G18150	-1.37136	0.000367165	Down
AT3G01200	-1.37126	0.00860412	Down
AT2G34655	-1.37098	0.00039303	Down
AT1G53790	-1.36975	0.0336195	Down
AT1G53720	-1.36923	2.61575e-06	Down
AT3G48120	-1.36615	0.00374608	Down
AT3G16640	-1.36596	1.59851e-06	Down
AT4G38440	-1.36587	8.15257e-07	Down
AT1G08500	-1.36569	2.29607e-07	Down
AT2G24692	-1.3648	0.0436887	Down
AT5G11990	-1.36474	0.0434005	Down
AT1G01340	-1.36425	1.06509e-05	Down
AT1G24330	-1.36306	0.0297304	Down
AT1G44050	-1.36274	0.0232506	Down
AT1G14890	-1.35878	3.24415e-06	Down
AT4G10510	-1.35865	0.00658631	Down
AT1G44180	-1.35844	0.00283516	Down
AT3G59690	-1.35758	0.00358319	Down
AT5G23230	-1.35655	0.0359208	Down
AT5G65080	-1.35601	0.0377673	Down
AT1G62770	-1.35567	5.32146e-07	Down
AT1G69587	-1.35564	0.00151659	Down
AT4G04630	-1.35548	0.00126126	Down
AT1G78860	-1.35544	0.00055124	Down
AT3G12040	-1.35497	0.0371158	Down
AT5G28050	-1.35476	5.59808e-06	Down
AT1G03870	-1.35443	3.10605e-08	Down
AT3G24650	-1.35342	0.00110677	Down
AT5G65530	-1.35329	3.50248e-06	Down
AT1G53785	-1.35294	3.31551e-05	Down
AT3G57380	-1.35215	0.0422974	Down
AT2G29460	-1.35071	0.0109187	Down
AT5G23380	-1.34935	3.96846e-05	Down
AT3G29180	-1.34877	1.69752e-07	Down
AT2G46260	-1.34811	8.02276e-06	Down
AT3G47220	-1.34743	0.000313811	Down
AT3G48400	-1.34669	0.00803783	Down
AT5G52990	-1.34382	3.40878e-05	Down
AT3G55770	-1.34368	5.68431e-06	Down
AT3G16490	-1.34313	0.000407759	Down
AT3G52105	-1.34304	0.0121999	Down
AT2G18735	-1.3429	0.000284052	Down
AT2G02990	-1.34222	0.00116093	Down
AT5G26690	-1.34001	0.0483703	Down
AT5G19740	-1.33995	4.94276e-07	Down
AT5G09440	-1.33937	1.29372e-08	Down
AT3G55900	-1.33872	0.0117741	Down
AT1G75220	-1.33833	4.38581e-06	Down
AT3G48510	-1.33606	0.0244911	Down
AT5G59520	-1.33583	0.000748913	Down
AT4G07950	-1.33578	9.7298e-05	Down
AT3G56570	-1.33539	0.0151545	Down
AT5G62865	-1.33515	1.14413e-05	Down
AT1G72180	-1.33419	1.18913e-06	Down
AT1G69280	-1.33376	0.0438127	Down
AT3G16690	-1.33353	0.00013667	Down
AT3G09790	-1.33254	0.0397842	Down
AT3G20830	-1.33197	1.86716e-06	Down
AT1G09480	-1.33193	0.000614443	Down
AT2G24250	-1.33173	0.00691131	Down
AT3G25210	-1.3317	0.0125302	Down
AT2G38830	-1.33161	0.00168023	Down
AT5G26720	-1.33066	0.0267978	Down
AT3G01350	-1.32966	0.0328563	Down
AT1G62590	-1.32932	0.0331372	Down
AT4G03330	-1.3292	0.0385893	Down
AT5G10695	-1.32868	0.00168601	Down
AT1G23120	-1.32864	8.62728e-05	Down
AT1G17640	-1.32859	0.00132054	Down
AT4G35840	-1.32748	0.000184848	Down
AT4G27880	-1.32708	5.48294e-06	Down
AT3G56450	-1.32636	0.00130698	Down
AT3G23030	-1.32624	1.61729e-08	Down
AT4G01740	-1.3257	0.000177679	Down
AT5G23350	-1.3241	0.000191454	Down
AT5G18600	-1.32383	5.15466e-05	Down
AT1G75590	-1.32354	0.029633	Down
AT2G19590	-1.32147	0.0298715	Down
AT1G80570	-1.31999	1.10763e-05	Down
AT1G49050	-1.31946	2.54544e-06	Down
AT3G02240	-1.31934	0.000546697	Down
AT4G18372	-1.31928	0.00260175	Down
AT1G17430	-1.31881	3.46794e-05	Down
AT2G39380	-1.3179	0.000282919	Down
AT4G29380	-1.31768	5.88374e-08	Down
AT1G27670	-1.31707	4.79948e-06	Down
AT2G39435	-1.31639	0.00287712	Down
AT4G38390	-1.31638	0.042547	Down
AT2G43540	-1.31554	0.00695084	Down
AT3G57780	-1.31529	8.72397e-06	Down
AT4G29870	-1.31526	0.00297568	Down
AT5G54520	-1.31492	5.76501e-05	Down
AT2G02080	-1.31451	0.000467508	Down
AT5G09240	-1.3144	0.00693553	Down
AT1G02816	-1.31164	9.30423e-06	Down
AT4G32860	-1.31152	0.0281913	Down
AT4G25390	-1.30838	0.00100479	Down
AT3G22740	-1.30837	8.97075e-05	Down
AT4G02005	-1.30781	0.00146829	Down
AT5G49640	-1.3075	0.000321661	Down
AT1G30720	-1.3054	2.80422e-05	Down
AT4G25800	-1.30504	0.00102239	Down
AT2G36100	-1.305	2.35618e-06	Down
AT4G15740	-1.30437	0.00229488	Down
AT2G23620	-1.30031	0.00661836	Down
AT3G55610	-1.30013	1.61711e-06	Down
AT2G41210	-1.29869	7.88984e-05	Down
AT4G15330	-1.29822	0.0014647	Down
AT5G40630	-1.29798	0.0359208	Down
AT1G31812	-1.297	1.75514e-05	Down
AT5G11100	-1.29689	0.000663732	Down
AT3G08520	-1.29682	7.98371e-05	Down
AT2G28200	-1.29654	2.64575e-07	Down
AT4G34860	-1.29565	1.49833e-05	Down
AT1G42470	-1.29525	2.48391e-06	Down
AT3G47010	-1.29396	3.46391e-06	Down
AT2G03850	-1.29332	0.00922981	Down
AT1G67980	-1.29202	0.0154133	Down
AT2G06002	-1.29183	0.0301686	Down
AT4G39830	-1.29161	0.0281673	Down
AT5G20110	-1.29131	1.78595e-05	Down
AT5G63190	-1.29024	0.000320227	Down
AT1G10140	-1.28975	9.92184e-07	Down
AT3G11750	-1.28928	0.000237986	Down
AT4G30190	-1.28872	4.79768e-07	Down
AT5G50720	-1.28826	0.00114587	Down
AT4G18400	-1.28699	0.00653357	Down
AT5G13990	-1.28697	0.00839921	Down
AT2G24260	-1.2866	5.44922e-07	Down
AT3G07780	-1.2858	4.36363e-07	Down
AT5G39660	-1.28498	1.80347e-06	Down
AT1G06580	-1.28374	0.00751229	Down
AT3G14370	-1.28369	7.9877e-05	Down
AT3G61430	-1.28367	1.30533e-08	Down
AT1G19240	-1.28246	0.0252986	Down
AT1G04540	-1.28065	0.0405147	Down
AT2G24300	-1.28016	6.20807e-05	Down
AT1G55240	-1.2787	0.00757865	Down
AT3G28850	-1.27776	0.000448437	Down
AT1G58190	-1.2775	2.57127e-05	Down
AT5G24090	-1.2769	0.000232403	Down
AT4G25410	-1.27672	0.049643	Down
AT1G72850	-1.27564	0.0168432	Down
AT3G62290	-1.27555	8.66616e-08	Down
AT3G42180	-1.27474	0.00348458	Down
AT3G51110	-1.27211	6.30722e-05	Down
AT1G02205	-1.27159	2.76236e-06	Down
AT1G03290	-1.27083	1.8806e-06	Down
AT1G12790	-1.27046	9.9789e-05	Down
AT5G49620	-1.27026	0.0440587	Down
AT1G51790	-1.2697	0.00100589	Down
AT4G16760	-1.2697	1.39415e-08	Down
AT5G65660	-1.26961	0.000128261	Down
AT4G23690	-1.26951	2.38296e-06	Down
AT1G19200	-1.26913	0.0427434	Down
AT5G01445	-1.26889	0.0105526	Down
AT3G28340	-1.26886	0.00167731	Down
AT1G75180	-1.26858	4.94276e-07	Down
AT4G11220	-1.26831	2.4118e-07	Down
AT1G20190	-1.26827	1.49902e-06	Down
AT5G47960	-1.26572	0.028973	Down
AT1G61065	-1.26512	0.00674996	Down
AT1G62035	-1.26489	0.0493836	Down
AT3G01970	-1.26347	0.00983207	Down
AT5G57260	-1.26291	0.00682743	Down
AT5G50760	-1.26274	0.00203522	Down
AT5G04970	-1.26229	0.0345917	Down
AT3G55950	-1.26144	4.16675e-05	Down
AT3G15290	-1.26012	9.21e-07	Down
AT4G28180	-1.25994	0.00412942	Down
AT3G28180	-1.25931	3.21877e-07	Down
AT2G01080	-1.25897	5.15466e-05	Down
AT5G25250	-1.25734	0.000771133	Down
AT4G27320	-1.25642	8.31486e-07	Down
AT1G80300	-1.25507	1.93095e-07	Down
AT3G50900	-1.25451	0.00283409	Down
AT1G22500	-1.25411	8.5524e-05	Down
AT1G09575	-1.25359	0.000115009	Down
AT2G32660	-1.25305	0.0103633	Down
AT1G67590	-1.25041	0.000150639	Down
AT3G13730	-1.25012	0.000352049	Down
AT5G59940	-1.24775	0.000131608	Down
AT2G45960	-1.24738	1.22547e-06	Down
AT3G59350	-1.24669	5.95813e-06	Down
AT2G36900	-1.24615	4.34361e-06	Down
AT4G26400	-1.24563	1.15351e-05	Down
AT4G37220	-1.24536	9.95411e-06	Down
AT2G21430	-1.24497	0.00399715	Down
AT1G11910	-1.24295	3.76915e-08	Down
AT5G02090	-1.24167	0.000102807	Down
AT5G04780	-1.24071	0.028644	Down
AT5G05640	-1.23868	0.00252318	Down
AT2G27080	-1.23751	0.0033192	Down
AT4G36050	-1.2372	0.000297761	Down
AT1G14450	-1.23718	0.000849232	Down
AT3G20250	-1.23718	8.85166e-08	Down
AT1G28960	-1.23626	6.76331e-06	Down
AT1G18400	-1.23615	3.53915e-06	Down
AT4G32960	-1.23583	0.00157157	Down
AT2G22680	-1.23582	1.23525e-07	Down
AT2G29995	-1.2346	0.00103123	Down
AT3G09020	-1.2343	0.000648978	Down
AT4G30270	-1.23237	9.57538e-06	Down
AT1G67750	-1.23208	8.73248e-07	Down
AT1G50040	-1.23177	0.000312052	Down
AT5G41750	-1.23174	0.0318926	Down
AT5G48160	-1.23129	2.39728e-07	Down
AT1G68290	-1.23092	0.0267328	Down
AT2G39518	-1.2305	0.0179683	Down
AT5G66300	-1.22824	0.0123979	Down
AT4G21510	-1.22818	0.0031465	Down
AT4G03190	-1.22816	6.52193e-07	Down
AT5G61560	-1.22779	0.000181589	Down
AT4G31110	-1.22752	0.000167598	Down
AT1G68500	-1.22731	0.00817625	Down
AT1G45145	-1.22708	5.06326e-06	Down
AT1G75750	-1.22588	8.60839e-07	Down
AT3G22930	-1.22578	0.00294089	Down
AT5G61250	-1.22558	3.17903e-05	Down
AT5G44582	-1.2253	0.0453603	Down
AT4G14380	-1.22489	0.000538172	Down
AT3G63380	-1.22391	1.37027e-05	Down
AT5G44790	-1.22369	2.80995e-08	Down
AT2G01818	-1.22365	0.000463788	Down
AT1G10210	-1.22302	1.74691e-05	Down
AT2G27310	-1.22053	3.01817e-05	Down
AT1G11740	-1.22036	0.00750176	Down
AT1G01780	-1.21957	3.6275e-07	Down
AT3G53480	-1.21929	2.19545e-06	Down
AT1G76410	-1.21906	0.000171421	Down
AT3G49360	-1.21887	9.02487e-05	Down
AT5G46080	-1.21788	0.0362651	Down
AT3G28610	-1.21744	0.0233174	Down
AT1G06050	-1.21741	0.00591397	Down
AT2G35270	-1.21739	0.0192727	Down
AT3G45730	-1.21696	2.96742e-05	Down
AT4G26120	-1.21586	0.0129554	Down
AT3G59480	-1.21567	0.0146644	Down
AT4G01950	-1.2156	2.93956e-06	Down
AT4G17695	-1.21516	9.24849e-05	Down
AT1G44970	-1.21488	1.75414e-05	Down
AT1G15800	-1.21373	5.5016e-06	Down
AT1G63840	-1.21292	1.24545e-05	Down
AT1G29100	-1.2126	0.0120017	Down
AT5G14740	-1.21212	1.15102e-06	Down
AT5G13010	-1.2116	1.29628e-06	Down
AT4G01430	-1.21097	0.00738663	Down
AT5G51150	-1.21059	0.000137344	Down
AT1G05890	-1.20966	7.15661e-06	Down
AT5G15130	-1.20818	0.000684431	Down
AT2G24100	-1.20725	3.98743e-05	Down
AT4G34770	-1.20705	0.00721586	Down
AT4G28840	-1.20663	0.0101652	Down
AT1G05840	-1.20606	0.000120258	Down
AT1G72680	-1.20586	9.56046e-05	Down
AT3G14990	-1.20564	2.96882e-07	Down
AT1G65510	-1.20365	0.000359448	Down
AT2G18050	-1.20355	9.274e-06	Down
AT1G56220	-1.2032	8.27188e-07	Down
AT1G10660	-1.20234	4.97715e-06	Down
AT1G21360	-1.20167	0.000432782	Down
AT1G09910	-1.20123	5.27789e-05	Down
AT1G53780	-1.20055	3.55979e-05	Down
AT5G01830	-1.19951	8.75174e-07	Down
AT1G02920	-1.19925	0.000851157	Down
AT1G17830	-1.19805	0.0195064	Down
AT5G50440	-1.19752	0.0168279	Down
AT1G63020	-1.19653	0.00206821	Down
AT4G13540	-1.19576	0.0106345	Down
AT5G16360	-1.1947	8.58565e-06	Down
AT5G39865	-1.1945	0.00268406	Down
AT5G20830	-1.1943	1.57442e-06	Down
AT4G26590	-1.19404	0.0334823	Down
AT1G72120	-1.19375	0.00378744	Down
AT5G49665	-1.19239	4.58269e-07	Down
AT2G44995	-1.19118	0.00426514	Down
AT5G06570	-1.18989	8.28017e-05	Down
AT4G09830	-1.18986	2.29195e-06	Down
AT5G51580	-1.18979	0.00708921	Down
AT4G10610	-1.18971	6.9956e-06	Down
AT3G61860	-1.18883	0.000226158	Down
AT1G33050	-1.18877	0.000249266	Down
AT1G51370	-1.18832	0.000921029	Down
AT1G48550	-1.18737	0.000147396	Down
AT4G18580	-1.18624	0.00745225	Down
AT3G45970	-1.18555	7.51757e-06	Down
AT2G41705	-1.18521	0.000101071	Down
AT4G10310	-1.18397	0.0209182	Down
AT2G31150	-1.18378	0.00102247	Down
AT3G57300	-1.18277	1.75397e-05	Down
AT5G43930	-1.18246	1.26091e-06	Down
AT1G35670	-1.18219	3.01833e-07	Down
AT3G52570	-1.18115	7.4438e-05	Down
AT4G30450	-1.17983	0.00147156	Down
AT2G04690	-1.17979	2.99706e-06	Down
AT3G10030	-1.17927	1.87865e-06	Down
AT4G06701	-1.17876	0.00311827	Down
AT4G01575	-1.17828	0.0165611	Down
AT4G38932	-1.17807	3.00056e-05	Down
AT5G45350	-1.1779	0.000144787	Down
AT4G03960	-1.17777	0.0151745	Down
AT5G09290	-1.17771	0.0233998	Down
AT2G21720	-1.17665	0.00977529	Down
AT5G64190	-1.1756	0.00990052	Down
AT3G47570	-1.17555	0.0393413	Down
AT1G73880	-1.17544	4.4395e-05	Down
AT5G24735	-1.17515	6.3664e-06	Down
AT1G02305	-1.17327	1.0169e-06	Down
AT4G14305	-1.17139	0.0439175	Down
AT4G14010	-1.1712	6.12123e-05	Down
AT4G01610	-1.16937	4.83663e-07	Down
AT5G49360	-1.16778	5.95813e-06	Down
AT5G24570	-1.16737	0.0431117	Down
AT3G09380	-1.16656	0.0430451	Down
AT5G41550	-1.16593	0.0305291	Down
AT2G32460	-1.16448	0.000428942	Down
AT4G35190	-1.16398	0.000221541	Down
AT4G13885	-1.16341	0.0157657	Down
AT1G74660	-1.16291	0.000176589	Down
AT4G31730	-1.16278	0.000749794	Down
AT4G12570	-1.16247	2.10889e-05	Down
AT2G02850	-1.16123	0.00219639	Down
AT5G57220	-1.16003	0.0037224	Down
AT4G30410	-1.16002	6.50751e-06	Down
AT2G42920	-1.15933	0.000167925	Down
AT2G31280	-1.15761	2.77583e-07	Down
AT1G31310	-1.15702	0.00341438	Down
AT1G66400	-1.15623	0.00732613	Down
AT3G16500	-1.15618	3.88296e-07	Down
AT1G19840	-1.15578	0.00893625	Down
AT4G39660	-1.15524	2.13805e-06	Down
AT4G21340	-1.15507	0.00413468	Down
AT4G30460	-1.15434	0.000835049	Down
AT4G29340	-1.15406	0.0325111	Down
AT4G30370	-1.15404	0.00103667	Down
AT3G13520	-1.1535	0.000128783	Down
AT5G57815	-1.15344	0.00266668	Down
AT5G66390	-1.15261	5.95725e-05	Down
AT5G27520	-1.15239	7.15661e-06	Down
AT5G55700	-1.14988	0.00152029	Down
AT4G15380	-1.14933	0.00618506	Down
AT1G52710	-1.14901	0.000488495	Down
AT1G03760	-1.14839	0.00373755	Down
AT1G68340	-1.14826	0.012115	Down
AT5G64510	-1.14758	0.0105591	Down
AT5G57480	-1.14753	3.01817e-05	Down
AT1G49600	-1.14712	3.08304e-07	Down
AT5G63905	-1.14622	0.00429895	Down
AT2G32320	-1.14593	2.71728e-05	Down
AT4G22758	-1.14554	0.0058498	Down
AT3G59900	-1.14546	0.000123272	Down
AT2G46940	-1.14486	0.00874206	Down
AT1G48745	-1.14475	0.00254504	Down
AT1G15350	-1.14451	4.98721e-05	Down
AT4G31877	-1.14353	0.000321445	Down
AT4G35770	-1.14314	9.39152e-05	Down
AT4G02090	-1.14311	0.000397072	Down
AT3G27290	-1.14254	0.025603	Down
AT2G20750	-1.14252	0.000689147	Down
AT4G02280	-1.14205	2.29638e-05	Down
AT1G66700	-1.14088	0.00155884	Down
AT1G47270	-1.14043	0.000102807	Down
AT5G65390	-1.13966	0.00226086	Down
AT2G14830	-1.13893	0.00367714	Down
AT5G39020	-1.13871	0.0285168	Down
AT5G38100	-1.13822	0.00362789	Down
AT4G20140	-1.13803	1.39385e-06	Down
AT1G71110	-1.13756	7.14666e-05	Down
AT3G51880	-1.13622	2.63211e-06	Down
AT4G21980	-1.13599	5.36507e-06	Down
AT4G02290	-1.13497	1.04446e-05	Down
AT1G17700	-1.13473	0.000663923	Down
AT5G01100	-1.13429	0.039901	Down
AT1G76180	-1.13369	7.542e-08	Down
AT1G67195	-1.13353	0.000127967	Down
AT1G22770	-1.1332	1.7266e-06	Down
AT1G01640	-1.13196	7.04799e-05	Down
AT4G23400	-1.13126	2.35032e-07	Down
AT1G25370	-1.13099	0.00562811	Down
AT2G19240	-1.13099	0.0235548	Down
AT1G76590	-1.13067	1.4235e-05	Down
AT3G23870	-1.13002	0.0143619	Down
AT4G30170	-1.12964	4.01013e-07	Down
AT3G02340	-1.12959	0.000116352	Down
AT3G02875	-1.12935	9.75957e-05	Down
AT3G55720	-1.12836	0.0161467	Down
AT3G11100	-1.12834	2.10724e-05	Down
AT5G05950	-1.12786	0.000424527	Down
AT5G56540	-1.1278	0.00223134	Down
AT5G42860	-1.12714	0.00269872	Down
AT1G66590	-1.12713	0.0225702	Down
AT1G61560	-1.12694	0.00174775	Down
AT3G54260	-1.12665	9.1731e-05	Down
AT1G47610	-1.12651	0.0485884	Down
AT2G18250	-1.12544	2.90158e-05	Down
AT5G66650	-1.12523	4.08252e-06	Down
AT3G30180	-1.12495	7.07525e-06	Down
AT5G64110	-1.12493	0.000300969	Down
AT4G15400	-1.12405	0.00663537	Down
AT1G61970	-1.124	0.00057697	Down
AT2G42790	-1.12319	4.19161e-07	Down
AT3G51430	-1.12194	3.53625e-05	Down
AT4G26060	-1.12145	5.47251e-05	Down
AT1G19510	-1.12133	0.00722966	Down
AT4G37900	-1.12094	0.00011217	Down
AT1G44350	-1.12008	1.17339e-05	Down
AT1G52750	-1.11963	1.7925e-07	Down
AT1G79900	-1.11944	0.00345665	Down
AT5G14000	-1.11932	2.70481e-06	Down
AT5G22290	-1.11875	0.00026699	Down
AT5G46960	-1.1186	5.95877e-05	Down
AT4G14430	-1.11831	0.000194377	Down
AT5G20190	-1.11827	4.97076e-06	Down
AT1G70690	-1.11805	0.000133212	Down
AT1G29025	-1.1177	0.000380105	Down
AT5G64880	-1.117	2.02627e-05	Down
AT4G37520	-1.11695	9.62255e-06	Down
AT1G49240	-1.11682	2.83317e-06	Down
AT2G44850	-1.11599	0.000105047	Down
AT4G37530	-1.11594	0.000301014	Down
AT5G48090	-1.11553	0.000533776	Down
AT1G44160	-1.11522	0.00217626	Down
AT2G36500	-1.11497	0.00182445	Down
AT5G02420	-1.11467	0.037618	Down
AT5G45730	-1.11397	0.00406699	Down
AT1G74010	-1.11384	7.14111e-05	Down
AT3G29034	-1.11343	0.000714422	Down
AT2G42330	-1.11331	0.000199476	Down
AT1G70990	-1.11311	0.000467956	Down
AT5G63600	-1.11211	1.07446e-06	Down
AT1G36940	-1.11204	0.00730853	Down
AT5G18780	-1.11133	0.000930422	Down
AT4G16442	-1.11131	0.000129251	Down
AT1G22275	-1.11102	0.0125579	Down
AT1G52190	-1.1098	4.59505e-07	Down
AT1G02840	-1.10965	1.40343e-05	Down
AT4G12080	-1.10907	1.10815e-06	Down
AT1G18680	-1.10895	0.00619636	Down
AT5G20250	-1.1078	1.82656e-06	Down
AT3G48680	-1.1075	2.02966e-06	Down
AT2G21540	-1.10713	5.72334e-07	Down
AT4G18375	-1.10577	0.00597139	Down
AT2G41760	-1.10562	2.48035e-05	Down
AT3G44120	-1.1056	0.000803221	Down
AT3G52670	-1.10541	0.0410885	Down
AT2G20100	-1.10507	0.00153267	Down
AT1G04240	-1.1047	1.09426e-07	Down
AT2G39130	-1.10366	2.5784e-06	Down
AT5G18065	-1.10299	0.0198237	Down
AT2G29940	-1.10287	0.0144296	Down
AT1G12290	-1.10283	0.00533787	Down
AT1G55530	-1.1019	3.70439e-06	Down
AT3G13970	-1.10167	0.0499976	Down
AT4G13030	-1.10112	6.54542e-05	Down
AT2G17520	-1.10077	1.08834e-06	Down
AT5G66180	-1.10042	8.71247e-05	Down
AT4G13110	-1.10042	0.00283952	Down
AT1G70140	-1.10017	0.00154289	Down
AT1G05000	-1.10014	0.000662695	Down
AT5G17860	-1.10011	0.000674879	Down
AT5G03770	-1.09955	0.000359845	Down
AT2G18440	-1.09936	0.000185932	Down
AT2G44380	-1.09826	0.00265882	Down
AT4G39840	-1.09789	0.00257649	Down
AT1G14740	-1.09752	3.21677e-07	Down
AT5G07440	-1.09628	3.29411e-07	Down
AT3G45840	-1.09618	0.00404796	Down
AT1G62670	-1.09552	0.000454678	Down
AT1G23760	-1.09497	7.12243e-06	Down
AT5G01700	-1.09493	0.000297378	Down
AT5G51850	-1.09406	0.00274344	Down
AT1G02280	-1.09384	1.64708e-06	Down
AT3G50280	-1.09377	0.0306445	Down
AT2G22790	-1.09375	0.0229431	Down
AT5G65520	-1.09368	0.000482049	Down
AT5G07820	-1.09317	3.07716e-05	Down
AT5G04470	-1.09295	8.55633e-06	Down
AT1G51890	-1.09273	0.0313758	Down
AT4G36380	-1.09242	1.02241e-06	Down
AT1G69360	-1.09131	3.4086e-06	Down
AT1G70980	-1.09128	9.21379e-06	Down
AT1G77500	-1.09105	1.79652e-05	Down
AT4G28650	-1.09073	0.0071232	Down
AT1G25425	-1.09056	0.031546	Down
AT4G25090	-1.08997	0.0483	Down
AT5G25930	-1.08977	0.000574068	Down
AT3G05630	-1.08895	0.0195064	Down
AT4G34000	-1.08865	2.71525e-06	Down
AT5G49800	-1.08854	0.000695676	Down
AT2G47000	-1.08853	1.15102e-06	Down
AT3G60640	-1.0885	0.00242898	Down
AT3G13435	-1.0876	0.0197125	Down
AT3G47420	-1.08473	0.000535076	Down
AT2G22900	-1.08448	2.60907e-05	Down
AT3G24730	-1.08418	0.000671047	Down
AT1G17960	-1.08417	0.000140992	Down
AT5G03560	-1.08412	1.9226e-05	Down
AT3G11570	-1.08368	0.0281213	Down
AT5G10450	-1.08361	5.57128e-05	Down
AT1G65845	-1.08357	7.46283e-06	Down
AT4G13195	-1.08322	0.0457757	Down
AT2G23150	-1.08319	0.000485518	Down
AT2G25590	-1.08285	0.000124861	Down
AT1G62190	-1.0825	0.0125113	Down
AT4G16765	-1.08217	0.000582594	Down
AT5G64390	-1.08208	4.30897e-06	Down
AT5G58940	-1.08181	0.00747643	Down
AT1G14780	-1.0818	0.00598138	Down
AT2G16740	-1.08128	0.000283165	Down
AT4G28390	-1.08081	0.0014659	Down
AT5G07100	-1.08028	1.13048e-05	Down
AT1G23960	-1.08026	1.55614e-05	Down
AT1G05785	-1.07897	0.000476771	Down
AT4G18280	-1.07871	0.0192581	Down
AT3G50190	-1.07869	0.0330451	Down
AT3G52520	-1.07836	0.0459699	Down
AT3G05570	-1.07823	0.00580613	Down
AT1G74180	-1.07789	0.000868411	Down
AT5G02502	-1.07785	0.00818625	Down
AT3G60260	-1.07718	1.75522e-05	Down
AT3G48530	-1.0767	8.33041e-07	Down
AT4G20380	-1.07603	0.000161108	Down
AT2G40960	-1.07601	3.75507e-05	Down
AT1G14860	-1.07575	1.35215e-06	Down
AT2G19760	-1.07502	5.6399e-06	Down
AT3G60180	-1.07502	0.000147608	Down
AT1G01725	-1.07489	0.00766602	Down
AT4G23870	-1.07443	7.65374e-06	Down
AT3G15115	-1.07425	0.000108219	Down
AT1G72150	-1.07412	1.60252e-07	Down
AT5G67090	-1.0739	0.037027	Down
AT3G23640	-1.0738	1.01505e-06	Down
AT4G38280	-1.07327	4.23186e-05	Down
AT4G38290	-1.07313	0.0272633	Down
AT4G12670	-1.0727	0.000516605	Down
AT4G40010	-1.07267	0.000372011	Down
AT4G21090	-1.07233	0.00125598	Down
AT2G38823	-1.07218	0.0293216	Down
AT1G67910	-1.07218	0.000260711	Down
AT5G26170	-1.07204	0.0256348	Down
AT1G63180	-1.07138	3.93282e-06	Down
AT5G59490	-1.07041	0.00665023	Down
AT5G11920	-1.06963	0.032551	Down
AT4G15093	-1.06935	0.000316189	Down
AT5G07080	-1.06891	0.00621248	Down
AT1G77540	-1.06836	0.015457	Down
AT2G39200	-1.06822	0.00058612	Down
AT5G61260	-1.06817	0.0236555	Down
AT1G51420	-1.06815	0.00243359	Down
AT2G01940	-1.06725	0.000159202	Down
AT3G45420	-1.06693	0.0206724	Down
AT3G54000	-1.06597	8.69753e-05	Down
AT3G12977	-1.06577	0.000270151	Down
AT2G44735	-1.0645	0.00106589	Down
AT2G24592	-1.06443	0.0396051	Down
AT5G10520	-1.06328	0.00117569	Down
AT1G15230	-1.06308	6.90286e-06	Down
AT2G27480	-1.06294	0.032396	Down
AT2G46620	-1.06257	0.000515397	Down
AT4G33420	-1.06242	1.1323e-06	Down
AT1G75540	-1.06239	6.90286e-06	Down
AT1G47271	-1.06227	0.0237695	Down
AT3G48690	-1.06196	2.14293e-06	Down
AT2G41200	-1.06182	0.00405965	Down
AT2G20120	-1.06137	0.000143674	Down
AT1G55810	-1.06053	0.00162838	Down
AT3G11580	-1.0605	0.00106589	Down
AT2G45380	-1.06044	2.06869e-05	Down
AT5G59530	-1.06035	0.000195911	Down
AT1G62422	-1.06032	0.00477306	Down
AT3G58900	-1.05927	0.00338046	Down
AT2G47180	-1.05923	0.0033421	Down
AT5G66910	-1.05921	0.000120626	Down
AT1G56200	-1.05915	0.000179656	Down
AT5G64870	-1.0591	0.00755256	Down
AT4G17460	-1.05864	4.39306e-05	Down
AT2G47160	-1.05778	3.70079e-07	Down
AT1G12640	-1.05778	3.85599e-06	Down
AT5G27920	-1.05634	5.44922e-07	Down
AT5G01940	-1.05598	0.0408152	Down
AT3G51840	-1.0559	5.31443e-05	Down
AT5G58720	-1.05563	5.51783e-06	Down
AT2G46900	-1.05557	2.81746e-05	Down
AT3G24870	-1.05536	0.00145682	Down
AT5G63760	-1.05512	0.000235513	Down
AT2G39410	-1.05474	0.000941739	Down
AT3G56000	-1.05435	0.000274611	Down
AT3G55890	-1.05416	0.00466457	Down
AT1G27620	-1.05378	0.0222392	Down
AT1G17620	-1.05346	6.80735e-05	Down
AT4G25990	-1.05336	0.000388004	Down
AT4G19420	-1.0532	2.98048e-05	Down
AT1G06070	-1.05256	8.2204e-05	Down
AT3G24840	-1.05252	0.000314388	Down
AT4G08300	-1.05202	3.35847e-06	Down
AT5G44380	-1.05194	5.18625e-07	Down
AT4G25500	-1.05067	5.38454e-05	Down
AT1G15500	-1.05061	2.83249e-06	Down
AT4G03320	-1.05012	0.00223124	Down
AT4G11190	-1.04989	0.00433853	Down
AT3G06810	-1.04976	4.79768e-07	Down
AT5G23590	-1.04971	4.88219e-05	Down
AT1G16130	-1.0497	0.00325305	Down
AT5G22720	-1.04961	0.000136408	Down
AT3G20470	-1.0496	0.00577946	Down
AT2G20320	-1.0492	2.71525e-06	Down
AT1G52920	-1.04897	0.0410274	Down
AT1G13260	-1.04895	5.44922e-07	Down
AT5G07110	-1.04755	5.48294e-06	Down
AT3G14130	-1.04653	0.00422973	Down
AT5G46240	-1.04652	1.46356e-05	Down
AT3G07000	-1.04647	0.0448555	Down
AT4G14140	-1.04627	0.0202286	Down
AT3G50800	-1.04536	0.0322054	Down
AT5G64430	-1.04475	4.58843e-05	Down
AT5G05600	-1.04262	0.000462708	Down
AT5G16470	-1.04234	1.73874e-06	Down
AT1G32100	-1.04221	0.000407304	Down
AT3G51890	-1.04142	0.000492764	Down
AT1G48140	-1.0412	0.00144257	Down
AT4G38800	-1.04078	1.27408e-05	Down
AT1G13990	-1.03982	1.6536e-05	Down
AT5G14240	-1.03965	2.75673e-06	Down
AT5G47720	-1.03893	2.1574e-05	Down
AT5G45440	-1.03848	0.0109239	Down
AT1G69790	-1.03796	0.0245764	Down
AT2G34300	-1.03728	6.14838e-06	Down
AT1G61740	-1.03703	6.22738e-06	Down
AT3G01220	-1.03691	6.71505e-05	Down
AT1G73380	-1.03552	0.000631238	Down
AT1G20070	-1.03544	4.11171e-05	Down
AT5G11600	-1.03465	0.000251148	Down
AT1G79750	-1.03384	4.01013e-07	Down
AT2G36330	-1.03353	0.00195227	Down
AT5G57620	-1.03338	2.33732e-05	Down
AT1G11545	-1.03307	2.29945e-05	Down
AT1G05090	-1.03209	0.0393718	Down
AT1G10682	-1.03206	0.00170985	Down
AT4G23885	-1.03086	0.000880934	Down
AT3G29375	-1.03016	0.0146335	Down
AT5G63620	-1.02958	3.9033e-06	Down
AT3G13720	-1.02951	3.10097e-06	Down
AT4G27740	-1.02902	2.0021e-05	Down
AT4G02075	-1.02897	0.000283165	Down
AT2G21620	-1.02791	3.1497e-07	Down
AT4G16900	-1.0276	0.000253745	Down
AT3G44510	-1.02708	0.0458399	Down
AT5G63030	-1.02597	0.000125308	Down
AT3G49601	-1.02582	5.27921e-05	Down
AT5G62950	-1.02529	7.77927e-06	Down
AT1G03850	-1.02453	2.1534e-05	Down
AT3G03310	-1.02421	0.000364345	Down
AT5G46410	-1.02418	9.23851e-05	Down
AT2G45220	-1.02394	0.000155759	Down
AT2G28910	-1.02305	4.58197e-05	Down
AT1G06270	-1.02289	0.0322757	Down
AT1G71190	-1.02239	0.000177935	Down
AT3G29644	-1.02225	0.000516519	Down
AT4G23420	-1.02178	0.000844445	Down
AT1G19680	-1.02092	2.86072e-06	Down
AT3G18295	-1.02088	0.00086282	Down
AT1G78010	-1.01943	2.50333e-06	Down
AT4G15160	-1.01935	0.00445612	Down
AT2G46750	-1.01925	9.84587e-05	Down
AT5G03120	-1.01884	0.000133364	Down
AT1G31240	-1.01863	0.0314051	Down
AT3G61420	-1.01832	0.000156736	Down
AT2G32240	-1.01812	8.18078e-05	Down
AT5G51670	-1.0177	0.00224869	Down
AT1G70620	-1.01759	0.000472948	Down
AT5G59590	-1.0173	5.77035e-05	Down
AT3G23790	-1.01728	1.71163e-05	Down
AT4G28890	-1.01699	0.000838067	Down
AT5G50320	-1.01659	0.000110501	Down
AT4G05460	-1.01613	0.0009789	Down
AT5G27230	-1.0159	0.0497737	Down
AT4G17800	-1.01536	0.000736677	Down
AT5G16370	-1.01491	5.08774e-06	Down
AT1G03790	-1.0147	1.77899e-05	Down
AT5G16880	-1.01456	8.76666e-05	Down
AT4G29820	-1.01446	0.000987547	Down
AT4G31420	-1.0141	1.20081e-06	Down
AT5G03670	-1.01383	0.00300109	Down
AT5G17490	-1.0138	0.000268966	Down
AT5G03960	-1.01369	0.0178534	Down
AT5G17910	-1.01358	3.08736e-06	Down
AT1G19910	-1.01352	1.71039e-06	Down
AT1G67500	-1.01273	6.80936e-06	Down
AT5G54200	-1.01223	2.92506e-05	Down
AT3G48170	-1.01178	1.79439e-06	Down
AT1G06700	-1.01166	6.67669e-06	Down
AT4G15610	-1.01163	5.55453e-06	Down
AT1G71410	-1.01097	1.81121e-05	Down
AT4G12730	-1.01095	0.000155759	Down
AT5G41400	-1.01084	0.00115723	Down
AT3G17710	-1.01061	0.00964496	Down
AT1G50290	-1.0105	0.000861976	Down
AT3G11040	-1.01015	0.0120074	Down
AT2G23030	-1.01015	0.0014647	Down
AT5G16910	-1.0101	1.12438e-05	Down
AT4G14716	-1.01003	0.00045655	Down
AT5G64150	-1.00967	0.0137631	Down
AT1G26470	-1.00965	0.00299691	Down
AT3G62820	-1.00946	0.00866872	Down
AT5G51450	-1.00913	5.13168e-05	Down
AT3G49860	-1.00855	0.0434869	Down
AT2G01100	-1.00842	0.000177409	Down
AT4G30280	-1.00811	0.00259342	Down
AT5G40730	-1.00794	0.000903583	Down
AT1G58235	-1.00767	0.000105047	Down
AT4G14840	-1.00766	0.00248392	Down
AT3G23260	-1.00719	0.0322054	Down
AT3G10660	-1.00606	0.00388799	Down
AT5G64930	-1.00601	3.62937e-05	Down
AT5G07920	-1.00595	1.36208e-05	Down
AT3G49550	-1.00458	0.00477945	Down
AT5G06930	-1.0041	3.6752e-06	Down
AT1G08670	-1.00348	0.0233465	Down
AT5G62170	-1.00301	0.00136661	Down
AT3G45600	-1.0027	3.72649e-06	Down
AT5G49840	-1.00217	1.36681e-05	Down
AT5G27210	-1.00178	0.000929546	Down
AT1G04300	-1.0015	3.4657e-06	Down
AT1G53030	-1.00132	0.0124533	Down
AT1G09710	-1.00122	0.000285208	Down
AT4G39090	-1.00071	6.74708e-07	Down
AT2G38820	-1.00018	3.9754e-05	Down
AT5G38640	-1.00018	4.39306e-05	Down
AT5G15510	1.00118	0.000943319	Up
AT3G51660	1.00138	0.00548941	Up
AT3G17170	1.0018	8.09442e-05	Up
AT1G49975	1.00186	0.000286179	Up
AT4G27595	1.00202	0.00062541	Up
ATCG00740	1.00205	0.0301452	Up
AT4G01900	1.00306	5.92129e-05	Up
AT3G46600	1.00332	3.80086e-06	Up
AT3G24140	1.00351	0.0094353	Up
AT5G11750	1.00408	0.00488001	Up
AT1G07150	1.0043	0.000318301	Up
AT3G15750	1.005	0.0332003	Up
AT1G57820	1.0053	0.000267714	Up
AT2G27290	1.00541	2.78835e-06	Up
AT3G46550	1.0062	6.22627e-05	Up
ATCG00710	1.00763	0.0382379	Up
AT2G28560	1.00783	0.0271355	Up
AT5G43745	1.00816	6.54542e-05	Up
AT1G33480	1.0083	0.00051273	Up
AT1G54220	1.0086	9.72932e-05	Up
AT5G57630	1.0087	1.1103e-06	Up
AT1G32160	1.01105	7.92758e-07	Up
AT3G05625	1.01141	0.000836757	Up
AT3G66652	1.01186	0.0439659	Up
AT4G16970	1.01193	0.000882031	Up
AT3G49940	1.012	2.26692e-06	Up
AT1G29250	1.01226	0.000132554	Up
AT1G78530	1.01246	0.0282665	Up
AT2G36990	1.01266	1.72029e-06	Up
AT2G36835	1.01284	2.28884e-06	Up
AT1G32730	1.0129	0.00141687	Up
AT5G52970	1.01374	1.86042e-05	Up
AT3G50100	1.01406	0.0176794	Up
AT3G26410	1.01444	0.0111376	Up
AT2G30890	1.01463	0.0217441	Up
AT5G22880	1.01548	2.87359e-06	Up
AT1G54890	1.01609	0.0139508	Up
AT5G56580	1.01707	0.00292342	Up
AT5G14260	1.01784	9.06796e-07	Up
AT1G02560	1.01933	5.04309e-07	Up
AT2G35490	1.01963	3.53915e-06	Up
AT3G48610	1.01969	0.000577424	Up
AT1G09750	1.01974	1.2094e-05	Up
AT5G27390	1.02015	2.60589e-05	Up
AT3G14310	1.02066	7.62748e-06	Up
AT3G01330	1.02292	0.0138452	Up
AT5G46290	1.02305	1.2515e-06	Up
AT4G14150	1.02327	0.00430828	Up
AT5G11450	1.0238	6.85383e-06	Up
AT1G67040	1.02451	2.66697e-05	Up
AT4G33440	1.02509	0.000532128	Up
AT1G01080	1.02527	3.19033e-06	Up
AT5G35740	1.02546	8.05874e-05	Up
AT5G01650	1.02557	2.02966e-06	Up
AT5G62840	1.02614	0.00104564	Up
AT5G21930	1.02618	9.27313e-07	Up
AT1G78180	1.02639	0.000152744	Up
AT1G16370	1.02688	0.0433395	Up
AT3G47450	1.02745	0.000135522	Up
AT2G24020	1.02763	2.10265e-06	Up
AT3G13120	1.02802	6.31721e-06	Up
AT5G24490	1.02829	4.11516e-07	Up
AT4G32915	1.02851	3.00018e-05	Up
AT1G72030	1.02884	8.53604e-05	Up
AT4G15802	1.02887	1.54773e-06	Up
AT5G59920	1.02914	0.000271082	Up
AT1G17650	1.03091	1.22383e-05	Up
AT3G15460	1.03104	0.0103141	Up
AT1G20060	1.03135	0.000823888	Up
AT4G14310	1.03397	9.49715e-05	Up
AT3G23990	1.034	1.12445e-06	Up
AT2G30070	1.03425	3.6547e-06	Up
AT5G22510	1.03474	6.40979e-05	Up
AT2G46720	1.03496	0.0315802	Up
AT1G76540	1.03514	3.51298e-06	Up
AT3G06510	1.0353	1.43745e-06	Up
AT2G19800	1.03582	1.61885e-07	Up
AT1G19950	1.03618	0.0270358	Up
AT2G44920	1.03641	8.595e-06	Up
AT1G24530	1.03656	0.000364488	Up
AT4G39540	1.03749	0.000302556	Up
AT5G14370	1.03814	3.40878e-05	Up
AT5G59850	1.03872	5.26325e-07	Up
AT1G16330	1.03942	0.00775935	Up
AT4G02930	1.04024	7.0907e-06	Up
AT3G44720	1.04028	0.000471745	Up
AT3G28130	1.0403	0.00139367	Up
AT1G09795	1.04072	1.70786e-05	Up
AT1G26770	1.04127	0.000128427	Up
AT1G75010	1.04134	0.000239034	Up
AT1G10990	1.04148	0.0203767	Up
AT5G12130	1.04166	8.397e-07	Up
AT3G61080	1.04186	7.11435e-06	Up
AT1G19920	1.04215	5.73162e-07	Up
AT4G13590	1.0425	1.2208e-06	Up
AT3G27050	1.04478	7.1182e-05	Up
AT2G20980	1.04618	0.0117642	Up
AT5G60270	1.04631	8.88442e-05	Up
AT4G14890	1.04634	2.01166e-05	Up
AT5G42100	1.04792	6.80683e-06	Up
AT4G00430	1.04816	4.54678e-07	Up
AT5G43840	1.04854	0.000298959	Up
AT4G19830	1.04879	4.80577e-06	Up
AT1G78090	1.04898	0.00302421	Up
AT1G49430	1.05012	3.56348e-06	Up
AT4G03400	1.05029	0.000117222	Up
AT5G43050	1.05043	0.0367512	Up
AT2G46890	1.05074	0.00842154	Up
AT1G34380	1.05104	0.0426793	Up
AT4G28290	1.05133	1.89136e-05	Up
AT4G16920	1.05266	3.7434e-05	Up
AT2G05440	1.05314	0.0104907	Up
AT2G47730	1.05387	6.78356e-07	Up
AT5G42070	1.05627	8.2204e-05	Up
AT5G52030	1.05687	0.00114368	Up
AT5G22650	1.05703	8.4256e-06	Up
AT1G77670	1.0577	0.000227318	Up
AT5G01370	1.05773	0.00320448	Up
AT5G23920	1.05785	2.55891e-05	Up
AT1G80720	1.05807	0.0250084	Up
AT5G10030	1.05832	5.38321e-06	Up
AT1G62050	1.05856	0.000559781	Up
AT3G56120	1.0589	6.94327e-05	Up
AT3G54900	1.05991	5.83285e-06	Up
AT4G17680	1.06025	0.000892389	Up
AT2G36250	1.06111	6.81304e-06	Up
AT5G14910	1.06138	1.7266e-06	Up
AT2G03200	1.06211	0.0426432	Up
AT1G48920	1.06228	1.72029e-06	Up
AT5G14660	1.06432	6.62859e-06	Up
AT5G55830	1.06592	0.0280643	Up
AT2G25355	1.06607	0.045793	Up
AT1G79110	1.06767	9.9534e-05	Up
AT3G21510	1.06798	0.000563268	Up
AT2G03760	1.06806	4.72069e-06	Up
AT1G14720	1.06869	7.50025e-07	Up
AT2G32010	1.06978	5.56573e-05	Up
AT4G29670	1.07013	4.47821e-06	Up
AT5G10910	1.07021	0.000159656	Up
AT3G56330	1.07036	0.0274065	Up
AT4G14870	1.07125	1.13864e-06	Up
AT1G04760	1.07169	0.00923952	Up
AT3G26630	1.07174	7.0048e-05	Up
AT5G51020	1.07179	4.94833e-06	Up
AT3G20810	1.07208	4.80666e-06	Up
AT5G03650	1.07237	3.65971e-06	Up
AT4G34630	1.07261	0.00121878	Up
AT1G18540	1.07288	4.01013e-07	Up
AT2G36010	1.07461	0.000399373	Up
AT1G63240	1.07484	0.000161458	Up
AT4G24460	1.07502	5.02851e-05	Up
AT1G18180	1.07504	0.0118613	Up
AT1G70420	1.07514	0.00380637	Up
AT5G23940	1.07552	0.00191621	Up
AT1G21350	1.07563	1.37768e-05	Up
AT2G25840	1.07592	9.64078e-06	Up
AT2G46735	1.07593	0.000838667	Up
AT2G44490	1.07603	3.22571e-06	Up
AT5G26570	1.07639	1.20061e-05	Up
AT5G65590	1.07697	0.0214854	Up
AT1G20810	1.07731	1.76293e-06	Up
AT3G58940	1.07748	0.000511817	Up
AT4G37910	1.07748	6.78356e-07	Up
AT3G07320	1.0784	0.000244741	Up
AT1G10360	1.07869	3.18008e-05	Up
AT3G20600	1.07912	0.0324799	Up
AT3G04550	1.07928	0.00127172	Up
AT3G16910	1.07977	3.35847e-06	Up
AT1G17140	1.08049	7.32931e-05	Up
AT3G13560	1.08101	9.79133e-05	Up
AT2G19310	1.08145	0.00117708	Up
AT5G64980	1.08176	0.0467505	Up
AT4G24580	1.08179	0.04327	Up
AT5G05740	1.08233	7.27707e-07	Up
AT5G47230	1.08321	0.00429531	Up
AT1G72510	1.08328	7.30101e-07	Up
AT1G16080	1.08359	1.1323e-06	Up
AT5G63100	1.08369	0.0325027	Up
AT3G55400	1.08498	2.56826e-06	Up
AT3G14730	1.08532	0.0222015	Up
AT1G30680	1.08624	0.000114976	Up
AT4G25100	1.08646	7.18914e-06	Up
AT5G49030	1.08711	1.29506e-06	Up
AT5G54960	1.08728	0.000158373	Up
AT3G60290	1.08909	0.0013468	Up
AT4G02410	1.08977	0.00921022	Up
AT4G05520	1.09043	0.000473788	Up
AT3G10970	1.09129	1.55466e-06	Up
AT4G10060	1.09303	3.65971e-06	Up
AT3G25920	1.09538	3.24002e-05	Up
AT2G24860	1.09596	1.00393e-05	Up
AT5G13650	1.09597	9.00301e-06	Up
AT3G17185	1.09651	5.33168e-05	Up
AT4G37080	1.09685	5.15164e-06	Up
AT4G17050	1.0979	1.32354e-05	Up
AT2G44300	1.0981	0.000144952	Up
AT5G13510	1.09811	0.000210301	Up
AT2G30860	1.09915	1.04318e-06	Up
AT3G56270	1.0997	0.00332482	Up
AT5G05940	1.09972	0.000815464	Up
AT1G12860	1.09983	2.60332e-05	Up
AT5G22830	1.10048	1.3157e-05	Up
AT4G25650	1.10094	5.3923e-07	Up
AT5G14320	1.10137	9.9956e-07	Up
AT1G67840	1.10142	3.84647e-06	Up
AT1G61795	1.10144	0.00174452	Up
AT5G62350	1.10291	1.21662e-05	Up
AT2G22540	1.10384	1.81392e-06	Up
AT5G37260	1.10489	1.2712e-07	Up
AT4G24830	1.10498	3.15909e-06	Up
AT3G53530	1.10578	2.79177e-05	Up
AT5G19300	1.1059	0.0137206	Up
AT1G25400	1.10618	5.207e-07	Up
AT5G45950	1.10621	1.92847e-06	Up
AT3G63510	1.10674	0.000165917	Up
AT4G15545	1.1071	1.07071e-06	Up
AT3G56080	1.10727	0.000340569	Up
AT5G15310	1.10734	9.36514e-06	Up
AT4G00490	1.10748	1.82482e-05	Up
AT1G49380	1.10808	5.28303e-06	Up
AT1G56110	1.10911	3.07661e-05	Up
AT5G66005	1.10916	0.00141514	Up
ATCG00470	1.11	0.0120326	Up
AT1G76740	1.11016	0.00166759	Up
AT1G09440	1.11047	0.00838281	Up
AT5G08150	1.11079	0.0233674	Up
AT1G74000	1.11098	0.0256885	Up
AT3G16080	1.11166	1.31167e-06	Up
AT5G28500	1.11193	0.000220519	Up
AT5G25630	1.11273	1.01505e-06	Up
AT3G12970	1.11292	0.00191561	Up
AT3G17680	1.11369	0.000167938	Up
AT1G75100	1.11389	3.6752e-06	Up
AT4G05400	1.1141	0.000444095	Up
AT2G01210	1.11499	0.0112445	Up
AT5G18700	1.11528	0.00013227	Up
AT2G14080	1.1153	0.0226078	Up
AT1G08390	1.11587	0.011369	Up
AT5G13410	1.11603	9.5467e-06	Up
AT5G02670	1.11641	0.000834833	Up
AT1G12244	1.11768	0.000217742	Up
AT5G01410	1.11773	3.00694e-07	Up
AT1G71480	1.11774	0.00273958	Up
AT1G66330	1.11831	5.11056e-07	Up
AT3G02640	1.11891	0.00126219	Up
AT3G22210	1.11909	0.000198752	Up
AT1G79790	1.11957	2.83411e-05	Up
AT3G20370	1.12019	8.58965e-07	Up
AT5G47500	1.1203	0.00160268	Up
AT1G32080	1.12056	4.34244e-06	Up
AT5G04230	1.12069	0.000347057	Up
AT1G06000	1.12092	0.00218883	Up
AT3G58520	1.12109	0.0329358	Up
AT4G29930	1.12151	0.0170702	Up
AT1G67360	1.12154	0.000196246	Up
AT5G53420	1.12189	1.70429e-05	Up
AT4G39980	1.12286	7.92758e-07	Up
AT2G39800	1.12295	6.50136e-07	Up
AT3G22310	1.12324	3.00056e-05	Up
AT4G21520	1.12343	0.0231868	Up
AT4G20360	1.12364	1.28413e-06	Up
AT5G24380	1.12371	0.00237097	Up
AT5G48830	1.1241	3.26375e-05	Up
AT2G37300	1.12467	0.0113659	Up
AT3G48700	1.12506	0.0130888	Up
AT5G40380	1.12548	8.04248e-05	Up
AT1G60690	1.12598	0.000541383	Up
AT1G01750	1.12659	0.014507	Up
AT4G28080	1.12672	2.70476e-05	Up
AT5G42270	1.12695	2.98245e-06	Up
ATCG00790	1.1278	0.0179075	Up
AT5G51110	1.1278	4.1667e-07	Up
AT4G26555	1.12796	5.71516e-07	Up
AT3G07770	1.12805	4.58293e-06	Up
AT2G36200	1.12949	3.40878e-05	Up
AT2G37790	1.12954	0.0131596	Up
AT5G51820	1.13071	1.89704e-06	Up
AT5G55740	1.13108	7.04799e-05	Up
AT4G25130	1.13211	4.44793e-07	Up
AT4G24140	1.13278	0.0459004	Up
AT3G08940	1.13386	8.53604e-05	Up
AT1G49200	1.13522	0.000130068	Up
AT5G08180	1.13528	2.21029e-06	Up
AT2G38230	1.1354	1.45752e-06	Up
AT4G26600	1.1355	0.00108252	Up
AT1G11700	1.1358	0.0477804	Up
AT1G06180	1.13594	0.00428936	Up
AT1G09200	1.13656	4.56412e-05	Up
AT5G09870	1.13673	2.98744e-06	Up
AT3G52180	1.13679	0.00037079	Up
AT2G35605	1.13909	0.00293231	Up
AT3G13860	1.13994	4.05386e-05	Up
AT2G43840	1.1402	0.00292086	Up
AT3G61310	1.14069	7.40574e-07	Up
AT2G18230	1.14183	2.91004e-06	Up
AT4G17300	1.14347	2.50801e-06	Up
AT4G33980	1.14369	0.000269161	Up
AT5G15760	1.14383	0.0159947	Up
AT1G29395	1.14396	1.96712e-05	Up
AT5G17760	1.14452	0.00121924	Up
AT2G03390	1.14539	4.3509e-07	Up
AT3G61820	1.14553	0.000299555	Up
AT2G36620	1.14571	2.8556e-06	Up
AT2G21385	1.14649	4.06765e-06	Up
AT1G77580	1.14659	8.01938e-07	Up
AT1G56340	1.14711	1.08505e-06	Up
AT5G14450	1.14725	0.000638782	Up
AT2G43945	1.14763	3.71033e-06	Up
ATCG00690	1.14806	0.0278748	Up
AT1G75350	1.14862	9.6996e-07	Up
AT1G20930	1.14872	6.51684e-05	Up
AT2G25810	1.14884	0.000135522	Up
AT4G14680	1.14949	0.000574068	Up
AT3G47250	1.15056	7.92469e-05	Up
AT5G04895	1.15197	0.0212198	Up
AT5G45170	1.15197	8.12443e-07	Up
AT4G14540	1.15207	7.69459e-05	Up
AT1G54740	1.15221	1.62787e-06	Up
AT3G56300	1.15285	0.00123614	Up
AT1G01060	1.15286	3.26633e-06	Up
AT4G24790	1.15306	0.00623641	Up
[truncated: 1,585 more rows]

## Sheet: 1h_17_cel_B
ID	log2FC	q-value	regulatio
AT5G16023	-5.04316	0.00280497	Down
AT3G49950	-5.00195	0.00296287	Down
AT3G14630	-4.83269	0.00473558	Down
AT3G48310	-4.64965	0.0424856	Down
AT2G46970	-4.51412	1.29059e-08	Down
AT5G57760	-4.48045	0.00543695	Down
AT3G56220	-3.94133	0.0347366	Down
AT4G16540	-3.85746	0.0113759	Down
AT3G01015	-3.76787	0.0211886	Down
AT2G44910	-3.76147	0.000234204	Down
AT2G33750	-3.59015	0.0303106	Down
AT5G48890	-3.58814	0.0136164	Down
AT4G01500	-3.45106	0.00627074	Down
AT5G19600	-3.4501	0.000499541	Down
AT1G14630	-3.4496	0.0412837	Down
AT1G29357	-3.42224	0.0319182	Down
AT1G02630	-3.40586	0.0176368	Down
AT1G49990	-3.34231	0.0250656	Down
AT5G06190	-3.31867	0.0207956	Down
AT3G16175	-3.30439	0.0470005	Down
AT2G01580	-3.29751	0.00618498	Down
AT1G20870	-3.21752	0.0357499	Down
AT1G59218	-3.14682	0.035806	Down
AT5G03310	-3.13371	0.0274579	Down
AT2G34540	-3.13237	0.0199225	Down
AT5G53660	-3.09584	5.67378e-08	Down
AT2G45900	-3.07446	0.0140986	Down
AT4G10240	-3.07239	3.05508e-07	Down
AT4G32280	-3.0292	1.72433e-07	Down
AT1G01030	-2.93488	0.000416777	Down
AT5G08460	-2.93059	0.00582369	Down
AT2G41340	-2.89916	0.000262617	Down
AT3G27690	-2.82694	1.0041e-06	Down
AT4G09530	-2.79796	0.0094546	Down
AT2G16005	-2.78842	0.0435178	Down
AT1G30220	-2.70663	0.0159856	Down
AT2G01918	-2.6801	0.00050281	Down
AT2G28040	-2.61234	0.0185436	Down
AT3G06880	-2.61146	0.0102258	Down
AT3G28070	-2.57441	0.00581156	Down
AT3G63375	-2.56824	0.0366223	Down
AT3G21660	-2.53236	0.0399109	Down
AT5G27290	-2.53133	0.000359706	Down
AT1G62760	-2.51983	0.00539847	Down
AT3G05480	-2.49314	0.0312252	Down
AT3G60390	-2.48706	9.00766e-07	Down
AT3G01500	-2.4843	3.07172e-07	Down
AT1G17600	-2.46905	0.0281896	Down
AT2G34430	-2.43695	5.45751e-05	Down
AT5G18600	-2.41917	3.38104e-06	Down
AT5G54190	-2.41163	2.1558e-05	Down
AT3G21330	-2.40906	2.21357e-07	Down
AT3G61970	-2.38763	0.00263645	Down
AT3G22142	-2.38072	0.00509496	Down
AT3G01440	-2.3606	0.0217573	Down
AT1G64320	-2.35655	0.048158	Down
AT1G02620	-2.33548	0.00396533	Down
AT3G18010	-2.3153	5.88496e-06	Down
AT1G50732	-2.2965	0.00169003	Down
AT4G09350	-2.2859	0.0294731	Down
AT1G32900	-2.27916	0.0211886	Down
AT5G16030	-2.27453	1.7773e-05	Down
AT5G05965	-2.26717	2.14361e-06	Down
AT5G21430	-2.25616	7.71396e-05	Down
AT2G28050	-2.24088	0.00194127	Down
AT3G15570	-2.22351	0.00263038	Down
AT3G26818	-2.19064	0.0456422	Down
AT4G28560	-2.18016	0.0392623	Down
AT4G26530	-2.17084	0.048958	Down
AT2G28605	-2.16895	6.06124e-05	Down
AT1G02460	-2.13772	0.00458419	Down
AT4G37770	-2.13413	0.00338101	Down
AT5G57170	-2.12985	5.08041e-06	Down
AT4G14130	-2.12667	3.05508e-07	Down
AT4G27440	-2.10407	2.27717e-07	Down
AT5G39800	-2.09179	0.0479595	Down
AT5G14740	-2.08572	7.75468e-08	Down
AT5G47590	-2.08136	0.0176368	Down
AT1G29930	-2.07677	4.84037e-06	Down
AT5G60970	-2.07576	0.000249862	Down
AT1G75450	-2.07295	1.70306e-06	Down
AT4G12970	-2.06028	0.000458435	Down
AT5G02580	-2.04923	1.0041e-06	Down
AT1G67090	-2.03756	1.48703e-05	Down
AT3G52525	-2.02323	0.0276454	Down
AT5G60880	-2.02268	0.0259244	Down
AT3G36659	-2.01968	0.0204446	Down
AT5G47440	-2.01919	0.0296458	Down
AT2G32880	-2.01812	0.000163724	Down
AT2G34420	-2.01186	1.82097e-06	Down
AT2G39470	-2.00547	5.52773e-06	Down
AT2G40920	-2.0025	0.0262283	Down
AT5G20630	-1.99422	6.61723e-07	Down
AT5G01445	-1.9929	0.00449269	Down
AT5G38420	-1.97553	6.19762e-07	Down
AT2G43445	-1.96517	0.00837876	Down
AT1G68520	-1.94579	3.4508e-06	Down
AT2G34060	-1.94045	0.00645751	Down
AT4G30700	-1.93487	0.0467224	Down
AT1G32060	-1.93406	3.56865e-07	Down
AT2G35130	-1.92813	4.30541e-06	Down
AT1G67265	-1.92659	3.8909e-06	Down
AT3G63140	-1.92568	1.0041e-06	Down
AT4G05180	-1.91998	4.79331e-07	Down
AT1G29910	-1.90384	3.91561e-07	Down
AT2G21710	-1.90136	0.00141199	Down
AT5G66520	-1.89486	0.00072116	Down
AT5G21482	-1.88833	0.0266403	Down
AT5G57180	-1.88561	3.91551e-07	Down
AT5G62140	-1.88537	0.00713703	Down
AT1G67910	-1.88267	6.6854e-06	Down
AT2G21370	-1.87525	0.000134606	Down
AT4G28180	-1.86875	0.00186308	Down
AT3G14420	-1.85283	2.31584e-07	Down
AT4G37925	-1.84703	3.41459e-05	Down
AT5G38410	-1.84686	6.19762e-07	Down
AT3G63160	-1.84502	0.000101918	Down
AT1G32470	-1.84402	3.07172e-07	Down
AT5G04140	-1.84327	2.10175e-06	Down
AT4G28750	-1.84213	1.40745e-06	Down
AT4G11610	-1.83357	3.07172e-07	Down
AT3G50270	-1.83019	0.012456	Down
AT1G42970	-1.82961	3.07172e-07	Down
AT5G15720	-1.81831	0.0269387	Down
AT5G21150	-1.81536	0.0112582	Down
AT4G16780	-1.81512	1.19102e-07	Down
AT3G14760	-1.81346	0.00375835	Down
AT4G24120	-1.81044	0.00450879	Down
AT3G16250	-1.80196	0.000219043	Down
AT2G04039	-1.79991	2.95421e-05	Down
AT3G50820	-1.798	6.23178e-07	Down
AT1G29920	-1.79771	0.000158743	Down
AT3G63370	-1.79518	0.000227364	Down
AT5G19730	-1.79462	0.00542071	Down
AT1G20020	-1.79285	1.80026e-06	Down
AT1G77760	-1.79261	3.29322e-06	Down
ATCG00490	-1.79259	0.00221162	Down
AT1G67195	-1.78972	2.27483e-05	Down
AT2G35370	-1.78562	5.58606e-07	Down
AT1G03270	-1.78309	0.0487771	Down
AT1G14150	-1.78092	0.00653494	Down
AT4G28080	-1.78075	1.0041e-06	Down
AT1G18730	-1.78021	0.000304287	Down
AT1G29240	-1.77874	4.06799e-05	Down
AT2G17780	-1.77869	0.00187222	Down
AT5G03620	-1.77846	0.00977913	Down
AT4G08950	-1.77517	8.46293e-07	Down
AT2G26695	-1.77086	0.00550511	Down
AT5G14660	-1.77072	9.02317e-06	Down
AT4G38970	-1.76876	5.92115e-07	Down
AT5G20935	-1.76123	0.0225477	Down
AT3G16140	-1.75915	2.81644e-06	Down
AT1G01390	-1.75009	3.25082e-05	Down
AT4G37930	-1.74559	3.56865e-07	Down
AT2G21330	-1.74448	1.0041e-06	Down
AT1G34245	-1.73985	0.0399576	Down
AT1G32080	-1.7352	5.59746e-07	Down
AT5G52890	-1.73366	0.0176332	Down
AT4G25990	-1.73114	3.98049e-05	Down
AT1G26230	-1.71576	0.000253108	Down
AT3G54050	-1.71306	1.27698e-06	Down
AT3G61470	-1.71255	3.32589e-07	Down
AT1G55480	-1.70715	8.11954e-05	Down
AT4G37740	-1.70682	1.09518e-05	Down
AT1G22120	-1.70591	0.0397081	Down
AT3G26060	-1.70457	2.81644e-06	Down
AT1G68500	-1.70377	0.00510404	Down
AT3G19480	-1.6991	0.00525464	Down
AT3G22210	-1.69817	0.00114383	Down
AT5G58260	-1.69697	6.17894e-05	Down
AT3G26650	-1.69093	3.07172e-07	Down
AT5G20140	-1.68367	0.000239461	Down
AT2G36145	-1.68296	0.00323831	Down
AT4G31380	-1.68126	1.72433e-07	Down
AT1G11290	-1.6786	0.033592	Down
AT3G05370	-1.67657	0.000701612	Down
AT3G12915	-1.67606	0.000568531	Down
AT1G23310	-1.67454	4.03262e-07	Down
AT4G10340	-1.67439	6.63055e-07	Down
AT4G12830	-1.67254	0.0343279	Down
AT4G17810	-1.6642	6.85576e-05	Down
AT4G28660	-1.66411	5.63528e-05	Down
ATCG00300	-1.664	0.0476454	Down
AT1G14440	-1.66126	2.0429e-05	Down
AT2G04530	-1.66114	0.00918617	Down
AT1G33170	-1.66099	3.77896e-06	Down
AT4G15236	-1.64774	0.0238722	Down
AT5G52100	-1.644	3.47253e-05	Down
AT1G15980	-1.64202	0.00024062	Down
AT4G10250	-1.64196	0.00173622	Down
AT4G01050	-1.63681	1.0041e-06	Down
AT1G19150	-1.63512	4.25947e-05	Down
AT1G64770	-1.63223	1.75313e-05	Down
AT1G74880	-1.62619	6.54504e-07	Down
AT5G55220	-1.62419	4.31303e-06	Down
AT3G12820	-1.62378	5.91456e-05	Down
AT4G02700	-1.62247	3.82314e-05	Down
AT3G13400	-1.6216	0.00292001	Down
AT5G36120	-1.62006	0.0161731	Down
AT5G28300	-1.61533	1.43711e-06	Down
AT5G54270	-1.61513	1.18208e-06	Down
AT2G39730	-1.61408	5.13975e-07	Down
AT1G55490	-1.60793	1.0041e-06	Down
AT5G47110	-1.6066	2.20179e-06	Down
AT2G21530	-1.60556	1.25801e-05	Down
AT1G70760	-1.60462	7.77609e-05	Down
AT3G46780	-1.60391	4.65891e-07	Down
AT1G02350	-1.60345	0.0416151	Down
AT1G74470	-1.60329	4.75132e-07	Down
AT5G44260	-1.60287	2.62118e-06	Down
AT4G27820	-1.60104	0.00724944	Down
AT1G26945	-1.60016	2.09433e-07	Down
AT5G64080	-1.59919	0.0411619	Down
AT5G58330	-1.59895	1.0041e-06	Down
AT1G15290	-1.59743	3.69425e-07	Down
AT4G16990	-1.59654	0.000474876	Down
AT1G26780	-1.59383	0.00823784	Down
AT3G47650	-1.59308	4.30541e-06	Down
AT3G24770	-1.59189	0.00347687	Down
AT1G59720	-1.59093	0.0420587	Down
AT1G55370	-1.5888	0.000223313	Down
AT4G24930	-1.58258	5.91456e-05	Down
AT1G44575	-1.58228	1.43711e-06	Down
AT5G15970	-1.58059	0.0119839	Down
AT1G73530	-1.57984	8.8709e-05	Down
AT2G28000	-1.57899	6.25566e-07	Down
AT1G74670	-1.57603	1.0041e-06	Down
AT1G49130	-1.57505	2.01076e-05	Down
AT4G39970	-1.57503	3.0555e-06	Down
AT5G09660	-1.57306	4.11774e-07	Down
AT1G73120	-1.57269	2.35142e-06	Down
AT5G17170	-1.56957	8.3886e-06	Down
AT5G62280	-1.56952	5.17417e-06	Down
AT3G05340	-1.56902	0.0370056	Down
AT3G55800	-1.56781	3.17078e-07	Down
AT1G64150	-1.56515	6.65665e-05	Down
AT3G19800	-1.56151	0.000798364	Down
AT3G47450	-1.56113	0.000401491	Down
AT3G06430	-1.55494	7.22146e-07	Down
AT3G62550	-1.55448	0.000588453	Down
AT3G16660	-1.55235	0.00619003	Down
AT2G01590	-1.54894	0.0047356	Down
AT5G25490	-1.54815	0.00342248	Down
AT3G51510	-1.54785	6.89031e-06	Down
AT1G50450	-1.54687	2.06221e-06	Down
AT4G24860	-1.54306	0.0344084	Down
AT2G46870	-1.54304	0.00197262	Down
AT1G06680	-1.54147	3.56865e-07	Down
ATCG00080	-1.54024	0.00378018	Down
AT1G02800	-1.539	2.27315e-06	Down
AT5G42070	-1.53788	0.000379113	Down
AT1G78630	-1.53315	9.89528e-07	Down
AT3G15840	-1.52765	1.45495e-06	Down
AT2G41940	-1.52614	0.000150496	Down
AT5G60760	-1.52235	9.85081e-07	Down
AT5G60800	-1.52193	0.00175415	Down
AT3G56940	-1.52052	1.0041e-06	Down
AT4G24175	-1.52017	0.0423362	Down
AT1G68190	-1.51975	2.63538e-05	Down
ATCG00580	-1.51747	0.0284729	Down
AT4G17600	-1.51463	4.35135e-06	Down
AT2G46990	-1.51358	1.4864e-05	Down
AT3G51820	-1.51115	1.89882e-06	Down
AT2G32400	-1.51027	0.00480188	Down
AT4G01460	-1.50924	8.11954e-05	Down
AT1G68590	-1.50516	1.70306e-06	Down
AT3G23930	-1.50446	0.00148322	Down
AT1G18060	-1.50231	0.000337873	Down
AT2G39920	-1.50197	0.0127196	Down
AT3G08570	-1.50029	0.0113406	Down
AT4G24770	-1.49794	5.13975e-07	Down
AT1G52230	-1.49526	1.37847e-06	Down
AT1G62780	-1.49384	2.86826e-05	Down
AT4G01310	-1.49173	1.25355e-05	Down
AT3G13120	-1.49078	1.0041e-06	Down
AT3G62030	-1.49053	1.0041e-06	Down
AT2G34860	-1.48899	1.47783e-06	Down
ATCG00270	-1.48001	0.01557	Down
AT5G13510	-1.47984	8.14494e-05	Down
AT3G54890	-1.47865	4.84037e-06	Down
AT1G60600	-1.47726	3.01537e-05	Down
AT5G66570	-1.47605	2.31584e-07	Down
AT5G62230	-1.47546	6.98939e-05	Down
AT5G15240	-1.47422	0.00636858	Down
AT2G38695	-1.4709	0.00543972	Down
AT3G22760	-1.47012	0.000189752	Down
AT4G21280	-1.46567	1.86824e-06	Down
AT4G10020	-1.46352	2.0429e-05	Down
AT5G16140	-1.46352	0.00194971	Down
AT5G67411	-1.46234	0.0475802	Down
AT4G11050	-1.45973	0.0099162	Down
AT3G01060	-1.45951	0.000291646	Down
ATCG00280	-1.45886	0.0181831	Down
AT4G39710	-1.45871	2.32781e-05	Down
AT1G21500	-1.45863	0.00101736	Down
AT3G12685	-1.45685	0.0448065	Down
AT2G27680	-1.45448	1.01432e-05	Down
AT5G18010	-1.45204	0.00318978	Down
AT5G02440	-1.45202	6.24737e-05	Down
AT3G48420	-1.45005	0.0017885	Down
AT5G41170	-1.45004	0.0205525	Down
AT2G42870	-1.44902	1.37217e-05	Down
AT1G15820	-1.44832	3.90966e-06	Down
AT3G24430	-1.44741	6.19762e-07	Down
AT1G20340	-1.44538	1.19437e-06	Down
AT3G27850	-1.44324	3.05702e-05	Down
AT5G39210	-1.44169	0.00513445	Down
AT1G13820	-1.43978	1.3639e-05	Down
AT5G35630	-1.43783	7.51905e-07	Down
AT1G53450	-1.43552	3.90071e-06	Down
AT2G32230	-1.4345	2.13268e-06	Down
AT4G01150	-1.43368	6.61723e-07	Down
AT5G43750	-1.43322	6.1863e-05	Down
AT1G08980	-1.42981	4.16951e-06	Down
AT5G38520	-1.42964	1.43673e-06	Down
AT5G07010	-1.42952	4.842e-07	Down
AT4G19100	-1.42727	0.000424557	Down
AT3G44890	-1.42394	1.06542e-06	Down
AT4G09650	-1.42356	1.85541e-06	Down
AT4G31390	-1.4232	1.0041e-06	Down
AT3G61870	-1.42291	0.000305371	Down
AT1G14800	-1.42276	0.0224207	Down
AT5G03795	-1.4218	0.0489879	Down
AT4G18390	-1.42112	1.41722e-05	Down
AT5G08610	-1.41845	4.32786e-05	Down
AT5G18660	-1.41787	9.51593e-05	Down
AT2G34620	-1.41625	0.00434818	Down
AT3G22150	-1.41539	8.26887e-06	Down
AT3G13180	-1.41537	2.35142e-06	Down
AT4G31805	-1.41512	0.00429655	Down
AT3G51420	-1.41388	3.65996e-06	Down
AT5G45930	-1.41317	6.68728e-05	Down
AT5G26742	-1.41181	2.21769e-06	Down
AT4G04850	-1.41044	0.000191831	Down
AT1G50280	-1.40968	0.00203679	Down
AT3G53460	-1.40964	2.20104e-06	Down
AT4G03280	-1.40938	3.07172e-07	Down
AT3G63450	-1.40754	2.38962e-05	Down
AT5G48300	-1.40617	0.000116086	Down
AT1G74970	-1.40524	1.3631e-06	Down
AT5G16080	-1.40459	0.00589827	Down
AT5G07020	-1.40361	2.81644e-06	Down
AT5G56850	-1.40354	0.00718631	Down
AT1G20790	-1.40017	0.0186467	Down
AT4G35720	-1.39943	1.43711e-06	Down
AT2G05620	-1.39894	1.12773e-05	Down
AT5G53420	-1.39365	0.000215464	Down
AT1G06190	-1.39312	5.00609e-06	Down
AT1G61520	-1.3921	3.07172e-07	Down
AT1G47990	-1.39206	0.0324074	Down
AT1G09340	-1.39011	3.45011e-06	Down
AT4G24350	-1.38951	0.00231192	Down
AT1G52510	-1.38776	0.000925394	Down
AT5G44440	-1.38659	1.43673e-06	Down
AT1G80080	-1.38601	1.0041e-06	Down
AT2G30695	-1.38448	4.5592e-05	Down
AT2G46820	-1.38271	1.1103e-06	Down
AT2G33800	-1.38196	6.19762e-07	Down
AT2G36000	-1.37664	4.08742e-06	Down
AT4G32260	-1.37617	6.61723e-07	Down
AT2G34020	-1.37598	1.81156e-06	Down
AT3G48200	-1.37405	1.41722e-05	Down
AT1G49975	-1.37036	0.000855334	Down
AT3G62750	-1.36949	4.21794e-05	Down
AT3G63190	-1.36768	1.0041e-06	Down
AT2G01320	-1.36754	8.46293e-07	Down
AT1G64860	-1.36697	4.18787e-06	Down
AT1G79040	-1.36683	4.28034e-06	Down
AT5G58250	-1.36573	2.62118e-06	Down
AT2G32500	-1.36233	0.00271867	Down
AT1G03130	-1.36213	0.000204121	Down
AT5G17870	-1.36168	0.00101207	Down
AT1G22630	-1.36148	0.00378767	Down
AT5G51110	-1.3609	1.62316e-06	Down
AT4G26370	-1.36074	1.52452e-05	Down
AT3G53470	-1.35848	0.000354819	Down
AT1G17850	-1.35839	0.000733311	Down
AT4G02770	-1.35824	0.000128756	Down
AT5G01530	-1.3582	4.65891e-07	Down
AT5G21222	-1.35808	5.08041e-06	Down
AT4G14100	-1.35797	0.000221557	Down
AT1G14600	-1.35738	0.00530013	Down
AT1G12845	-1.35673	9.52473e-05	Down
AT5G25190	-1.35634	0.023788	Down
AT2G33250	-1.35588	0.00110434	Down
AT3G61830	-1.3555	2.99599e-06	Down
AT1G49380	-1.35535	4.30576e-05	Down
AT2G33450	-1.35396	2.85902e-05	Down
AT3G04550	-1.35385	0.0025666	Down
AT4G16690	-1.35154	0.000150496	Down
AT3G51340	-1.35151	0.00108366	Down
AT3G27830	-1.35078	0.00351468	Down
AT5G52970	-1.34995	8.11954e-05	Down
AT4G26520	-1.34977	6.79359e-05	Down
AT2G04790	-1.3454	0.00223369	Down
AT4G36850	-1.34523	0.00589827	Down
AT3G47430	-1.34376	0.00114615	Down
AT3G44020	-1.34232	0.00509904	Down
AT1G68010	-1.34208	3.07172e-07	Down
AT3G62410	-1.34032	0.0102781	Down
AT3G11170	-1.33992	9.28857e-07	Down
AT4G17560	-1.33961	1.18208e-06	Down
AT5G47190	-1.33948	1.0041e-06	Down
AT2G21280	-1.33904	5.52945e-05	Down
AT5G55740	-1.3389	0.0013161	Down
AT3G08940	-1.33719	4.67368e-05	Down
AT3G18890	-1.33606	4.09707e-05	Down
AT4G12800	-1.33527	7.36055e-06	Down
AT5G22340	-1.33444	2.88654e-06	Down
AT2G37660	-1.33383	2.69441e-06	Down
AT5G38430	-1.33355	0.000324546	Down
AT4G30950	-1.33258	5.72199e-07	Down
AT1G03630	-1.33232	0.000108314	Down
AT3G15353	-1.33207	5.14985e-06	Down
AT1G22430	-1.33202	9.00175e-06	Down
AT1G55670	-1.33157	0.0001189	Down
AT4G10060	-1.33144	2.73074e-05	Down
AT1G12800	-1.331	4.92048e-06	Down
AT3G55330	-1.32961	1.36429e-05	Down
AT5G04230	-1.32925	0.00479611	Down
AT1G01080	-1.32892	6.5657e-06	Down
AT4G18290	-1.32856	0.0200518	Down
AT1G60550	-1.32838	1.20682e-06	Down
AT3G52150	-1.32825	3.59122e-06	Down
AT1G61800	-1.32602	0.000800916	Down
AT3G52380	-1.32471	1.18208e-06	Down
AT2G20260	-1.32454	1.25933e-06	Down
AT4G29060	-1.32438	8.51417e-06	Down
AT1G29070	-1.3239	1.3189e-06	Down
AT1G32990	-1.32388	8.51686e-06	Down
AT1G31330	-1.32287	3.09583e-06	Down
AT2G29180	-1.32273	2.18291e-06	Down
AT5G18050	-1.32228	0.00204988	Down
AT3G57180	-1.32103	0.0084949	Down
AT5G47500	-1.32052	0.003599	Down
AT2G37670	-1.31693	0.0001613	Down
AT5G49740	-1.3162	0.0151567	Down
AT5G66190	-1.31528	3.439e-06	Down
AT2G41560	-1.31525	7.19914e-07	Down
AT1G06580	-1.31505	0.0160332	Down
AT3G42670	-1.31418	0.00741611	Down
AT3G09160	-1.31297	0.000171834	Down
AT5G62940	-1.31265	0.0030417	Down
AT1G64680	-1.31243	1.94844e-05	Down
AT3G14330	-1.31173	0.009834	Down
AT1G11860	-1.31032	1.43711e-06	Down
AT1G67700	-1.30992	1.3631e-06	Down
AT5G06290	-1.30966	2.20033e-05	Down
AT1G01320	-1.30913	1.67268e-05	Down
AT1G06460	-1.30886	0.000299681	Down
AT2G20570	-1.30611	3.46578e-05	Down
AT2G24270	-1.30599	1.20682e-06	Down
AT5G65410	-1.30269	0.00905167	Down
AT1G48350	-1.30237	1.32301e-06	Down
AT3G15030	-1.30236	5.10468e-05	Down
AT2G29290	-1.30217	0.00075297	Down
AT2G37450	-1.30037	0.000724716	Down
AT2G42220	-1.29971	3.79543e-05	Down
AT3G63490	-1.29885	4.92048e-06	Down
AT5G46240	-1.29826	9.45849e-06	Down
AT1G07440	-1.29727	0.0167715	Down
AT2G30570	-1.29668	1.3676e-06	Down
AT3G05600	-1.29613	0.00995569	Down
AT5G17860	-1.29578	0.000726959	Down
AT1G68780	-1.29548	0.00296287	Down
AT5G13630	-1.29414	1.39535e-06	Down
AT1G67740	-1.29331	1.68002e-05	Down
AT4G13500	-1.29313	0.00159647	Down
AT4G23300	-1.29311	0.021711	Down
AT2G42960	-1.29226	0.000292721	Down
AT5G66470	-1.292	6.06124e-05	Down
AT3G10120	-1.29151	0.00946642	Down
AT2G01450	-1.29111	0.000108314	Down
AT1G30380	-1.289	1.24126e-06	Down
AT3G12920	-1.2886	3.06135e-06	Down
AT3G12780	-1.28775	2.3605e-06	Down
AT4G04640	-1.28728	6.19762e-07	Down
AT5G01370	-1.28624	0.0281275	Down
AT5G24314	-1.28616	7.03376e-06	Down
AT3G21055	-1.28531	0.00104034	Down
AT1G48570	-1.28519	0.00275249	Down
AT2G32640	-1.28498	0.000284856	Down
AT5G42146	-1.28459	0.0427824	Down
AT1G35680	-1.28445	1.25933e-06	Down
AT5G13140	-1.28384	1.00894e-05	Down
AT5G40950	-1.28377	1.37847e-06	Down
AT3G04630	-1.28345	4.00659e-05	Down
AT3G15520	-1.28224	1.66292e-05	Down
AT5G23120	-1.28098	3.62118e-06	Down
AT5G46580	-1.28052	0.000900513	Down
AT1G24265	-1.27978	0.00636499	Down
AT3G15190	-1.27938	6.95673e-06	Down
AT3G52340	-1.27934	4.93566e-06	Down
AT2G25840	-1.27893	8.8709e-05	Down
AT1G68890	-1.27852	4.30541e-06	Down
AT4G34190	-1.27848	1.74804e-05	Down
AT5G13930	-1.27843	0.0303979	Down
AT5G13880	-1.278	0.0195705	Down
AT1G12860	-1.27709	2.85902e-05	Down
AT3G05730	-1.27659	3.35474e-05	Down
AT5G22640	-1.27504	2.55545e-06	Down
AT5G39860	-1.274	0.000764532	Down
AT1G69200	-1.27384	0.00396037	Down
AT3G59780	-1.27358	1.45495e-06	Down
AT2G35170	-1.27344	9.66756e-05	Down
AT1G18485	-1.27232	0.00124306	Down
AT3G22120	-1.27046	4.28034e-06	Down
AT1G49650	-1.27042	0.000164334	Down
AT3G18110	-1.27024	0.000138458	Down
AT2G17240	-1.26854	4.45869e-05	Down
AT1G51110	-1.26831	0.00072702	Down
AT3G03710	-1.26739	1.80026e-06	Down
AT3G49260	-1.26613	3.32793e-05	Down
AT4G18810	-1.26598	0.00074937	Down
AT2G39855	-1.26528	0.00410825	Down
AT4G00480	-1.26392	0.0165474	Down
AT2G31150	-1.26391	0.00180547	Down
AT5G16715	-1.26212	3.06549e-06	Down
AT1G54310	-1.26123	0.00187372	Down
AT3G52180	-1.25867	0.00860635	Down
AT4G34160	-1.25789	5.20636e-05	Down
AT2G40960	-1.25759	3.09564e-05	Down
AT5G13770	-1.25727	3.32416e-05	Down
AT3G26740	-1.25705	1.78056e-05	Down
AT5G13730	-1.25675	7.78316e-06	Down
AT5G53580	-1.2562	1.52242e-05	Down
AT1G07320	-1.25585	5.24601e-06	Down
AT4G09010	-1.25505	1.4179e-05	Down
AT4G37510	-1.2536	1.139e-05	Down
AT1G01570	-1.25339	0.0359045	Down
AT1G75350	-1.25261	3.0008e-06	Down
AT5G61520	-1.2523	0.015101	Down
AT2G04842	-1.25169	7.89454e-06	Down
AT3G61780	-1.25027	0.000108314	Down
AT4G33110	-1.2497	4.34948e-05	Down
AT4G14890	-1.2488	6.44457e-05	Down
AT5G19220	-1.24821	0.000107121	Down
AT1G16080	-1.24775	6.95673e-06	Down
AT1G06645	-1.24733	0.00253136	Down
AT5G05740	-1.2471	2.81941e-06	Down
AT5G09320	-1.24637	0.0194273	Down
AT4G21445	-1.24543	0.000230155	Down
AT3G61490	-1.24518	1.7274e-05	Down
AT1G02150	-1.24474	4.28034e-06	Down
AT3G50800	-1.24451	0.0368047	Down
AT1G62750	-1.24377	1.85541e-06	Down
AT1G65230	-1.24337	0.00020521	Down
AT5G46110	-1.24119	1.41722e-05	Down
AT2G43560	-1.24025	8.11361e-05	Down
AT2G26500	-1.24	4.82026e-05	Down
AT3G10405	-1.23968	0.0014747	Down
AT1G67040	-1.23842	0.000331079	Down
AT1G56050	-1.2378	0.00214094	Down
AT1G71500	-1.23758	1.45632e-06	Down
AT5G14910	-1.23723	3.65996e-06	Down
AT2G30170	-1.23641	0.000285561	Down
AT4G18370	-1.23634	3.97632e-05	Down
AT3G21300	-1.23344	0.000317198	Down
AT3G22420	-1.23307	0.00965105	Down
AT2G15820	-1.23177	0.0283807	Down
AT2G16740	-1.23122	0.00035468	Down
AT3G16000	-1.23109	9.1514e-05	Down
AT2G37678	-1.23103	1.78534e-05	Down
AT4G18480	-1.22761	1.0381e-06	Down
AT1G54780	-1.22676	1.43385e-05	Down
AT4G33010	-1.22664	6.43004e-05	Down
AT1G04420	-1.22657	2.95996e-06	Down
AT5G30510	-1.22633	8.46293e-07	Down
AT5G25580	-1.22366	0.0206221	Down
AT5G51820	-1.22283	1.00271e-05	Down
AT2G22330	-1.22256	0.000810723	Down
AT5G57890	-1.22251	0.0403764	Down
AT3G04760	-1.22181	0.000146029	Down
AT5G21920	-1.22005	1.8869e-05	Down
AT2G47910	-1.21919	2.0429e-05	Down
AT3G26710	-1.21817	1.90912e-05	Down
AT4G36010	-1.21783	0.000580411	Down
AT1G35420	-1.21745	1.56666e-05	Down
AT4G20130	-1.21738	1.48703e-05	Down
AT5G14320	-1.21666	2.18553e-06	Down
AT2G26330	-1.21547	5.2068e-06	Down
AT3G53540	-1.21529	6.84157e-06	Down
AT4G34290	-1.21508	0.000660836	Down
AT4G31850	-1.21401	3.70221e-05	Down
AT5G13650	-1.21269	1.11626e-05	Down
AT2G01755	-1.21196	0.0327097	Down
AT5G61410	-1.21174	6.19762e-07	Down
AT3G45050	-1.21145	0.00296349	Down
AT5G19940	-1.2104	3.9025e-06	Down
AT1G17650	-1.21039	0.000163724	Down
AT3G01516	-1.20952	0.00295473	Down
AT4G22490	-1.20847	2.95421e-05	Down
AT2G38070	-1.20816	0.0486092	Down
AT3G09162	-1.20604	0.000139009	Down
AT2G44640	-1.2037	0.000116657	Down
AT5G26570	-1.20313	2.63538e-05	Down
AT3G16520	-1.20304	1.60871e-05	Down
AT5G46330	-1.20276	1.87356e-05	Down
AT5G50280	-1.20219	0.000249862	Down
AT1G03680	-1.20082	7.44267e-06	Down
ATCG00480	-1.20016	0.0492165	Down
AT2G05070	-1.19904	0.000222616	Down
AT1G08380	-1.19815	4.16765e-05	Down
AT2G24090	-1.19731	7.36055e-06	Down
AT4G02790	-1.1966	5.58805e-05	Down
AT1G60950	-1.19658	1.23041e-06	Down
AT5G55580	-1.19568	0.000277625	Down
AT5G62840	-1.19304	0.0117003	Down
AT4G21770	-1.19184	7.74693e-05	Down
AT1G32610	-1.19112	0.0462428	Down
AT5G54600	-1.18852	1.24126e-06	Down
AT2G04270	-1.18652	1.91606e-05	Down
AT1G22590	-1.18642	0.0136164	Down
AT3G59400	-1.18481	8.88118e-05	Down
AT2G26740	-1.1843	8.25333e-05	Down
AT5G18570	-1.1835	0.00074937	Down
AT4G34090	-1.18329	0.000331145	Down
AT3G06840	-1.18298	0.000299886	Down
AT5G03940	-1.18247	1.68595e-06	Down
AT5G65220	-1.18147	4.34099e-06	Down
AT1G15180	-1.18104	0.00422949	Down
AT1G29395	-1.18024	0.000704295	Down
AT3G62910	-1.17999	1.09828e-05	Down
AT2G40690	-1.1792	0.00640137	Down
AT3G18390	-1.17913	3.2887e-06	Down
AT4G02530	-1.17857	3.38223e-05	Down
AT5G01590	-1.17781	4.54651e-05	Down
AT1G63650	-1.17778	0.0117419	Down
AT5G57670	-1.17742	5.92134e-05	Down
AT5G53980	-1.17701	0.000158167	Down
AT4G14690	-1.17672	1.7773e-05	Down
AT5G52440	-1.17671	1.29815e-05	Down
AT5G08280	-1.17618	1.48676e-06	Down
AT2G14880	-1.17415	0.00163706	Down
AT3G15680	-1.17303	0.00369082	Down
AT5G35740	-1.17255	0.000832378	Down
AT5G47380	-1.17149	0.00572114	Down
AT4G21190	-1.17134	5.10468e-05	Down
AT2G46660	-1.17006	0.00206067	Down
AT3G47470	-1.16927	2.04468e-05	Down
ATCG00340	-1.16854	0.0355761	Down
AT1G03600	-1.16734	1.6258e-05	Down
AT1G64430	-1.1669	3.97244e-05	Down
AT3G27180	-1.16603	0.000192215	Down
AT5G04370	-1.16472	0.00589827	Down
AT1G77270	-1.16278	0.00164403	Down
AT1G67590	-1.16263	0.000741139	Down
AT1G75460	-1.16251	0.00120631	Down
ATCG00680	-1.16202	0.0435178	Down
AT5G50160	-1.16146	0.0190281	Down
ATCG00530	-1.16122	0.0469025	Down
AT3G56910	-1.16065	9.467e-05	Down
AT4G17740	-1.15969	0.000102391	Down
AT2G45190	-1.15935	0.000149326	Down
AT1G02280	-1.15813	3.47252e-06	Down
AT1G64510	-1.15783	1.20682e-06	Down
AT2G35750	-1.15781	0.0240505	Down
AT1G07010	-1.15711	0.00170437	Down
AT5G08650	-1.15588	3.9025e-06	Down
AT3G25920	-1.15494	6.1863e-05	Down
AT2G37220	-1.15488	1.39535e-06	Down
AT2G02450	-1.15414	0.000317374	Down
AT1G05000	-1.15403	0.00132693	Down
AT4G09970	-1.15331	0.0219711	Down
AT2G18560	-1.15294	0.00248284	Down
AT3G15900	-1.15287	5.10852e-05	Down
AT3G61700	-1.15197	0.000288097	Down
AT5G11480	-1.1512	1.09774e-05	Down
AT2G35160	-1.15118	0.0255945	Down
AT2G01913	-1.15093	0.044023	Down
AT2G24060	-1.15008	7.78316e-06	Down
AT3G10290	-1.14958	0.0392623	Down
AT5G17670	-1.14597	0.00291099	Down
AT5G50335	-1.14457	0.00310983	Down
AT1G73066	-1.14393	0.0262656	Down
AT1G09900	-1.1428	0.0119856	Down
AT1G53250	-1.14267	0.00114484	Down
AT3G10840	-1.1425	0.0167433	Down
AT3G58720	-1.14152	0.0267771	Down
AT4G32340	-1.141	5.78841e-05	Down
AT2G05160	-1.14004	0.00217178	Down
AT3G20360	-1.13975	0.0119271	Down
AT3G56100	-1.13816	0.00513045	Down
AT5G07000	-1.13742	5.47348e-05	Down
AT5G58480	-1.13733	0.00145671	Down
AT5G20720	-1.13732	5.91146e-06	Down
AT4G27310	-1.13658	4.41587e-06	Down
AT5G46450	-1.13588	0.000528785	Down
AT3G25660	-1.13568	8.2661e-06	Down
AT3G18090	-1.13555	0.0474438	Down
AT4G27950	-1.13473	0.03589	Down
AT3G08740	-1.13393	1.09474e-05	Down
AT1G75120	-1.1337	0.0162872	Down
AT1G12770	-1.13244	0.00229222	Down
ATCG00670	-1.13223	0.0495881	Down
AT2G02060	-1.12985	0.0227025	Down
AT1G63360	-1.12925	0.00151043	Down
AT4G38160	-1.12901	4.0689e-05	Down
AT4G02510	-1.12814	1.15548e-06	Down
AT2G21860	-1.12739	0.0170281	Down
AT3G55630	-1.12714	0.000736161	Down
AT3G08920	-1.12684	0.00234224	Down
AT2G37330	-1.12684	0.000567962	Down
AT3G14930	-1.12628	3.38104e-06	Down
AT5G02590	-1.12509	0.0139992	Down
AT1G28570	-1.12302	0.0153426	Down
AT4G30620	-1.12275	0.000140082	Down
AT5G28840	-1.12093	1.18058e-05	Down
AT1G17100	-1.11936	6.68728e-05	Down
AT1G37130	-1.11913	5.12221e-06	Down
AT5G26170	-1.11883	0.0444442	Down
AT5G65010	-1.11854	0.00152296	Down
AT2G21640	-1.11844	0.00457111	Down
AT1G10760	-1.11655	3.25082e-05	Down
AT4G34900	-1.11638	7.2835e-06	Down
AT4G13790	-1.11588	0.00375294	Down
AT4G23060	-1.11577	7.77609e-05	Down
AT5G14370	-1.11519	0.000478434	Down
AT2G45050	-1.11198	0.000163724	Down
AT2G47590	-1.11185	0.000291489	Down
AT1G73110	-1.1105	3.05702e-05	Down
AT1G79560	-1.11004	6.85253e-05	Down
AT2G35500	-1.1092	6.99084e-05	Down
AT1G05190	-1.10902	4.61486e-06	Down
AT2G36990	-1.10867	6.35538e-06	Down
AT4G37580	-1.10836	4.23841e-05	Down
AT1G79850	-1.10832	0.00293494	Down
AT2G19640	-1.10805	0.0186091	Down
AT4G24050	-1.10696	0.00186887	Down
AT1G05835	-1.10693	0.000188961	Down
AT1G72030	-1.10611	0.00180547	Down
AT3G15110	-1.10608	0.00283073	Down
AT1G76450	-1.10482	4.09222e-05	Down
AT1G44920	-1.10481	0.00248354	Down
AT2G31070	-1.10472	0.00638224	Down
AT1G07985	-1.10408	0.000556352	Down
AT1G10960	-1.1039	9.66756e-05	Down
AT5G57030	-1.10378	9.95554e-05	Down
AT4G20360	-1.10348	5.08041e-06	Down
AT1G52000	-1.10298	2.24699e-05	Down
AT5G56600	-1.10283	0.0269647	Down
AT2G37630	-1.10237	6.50973e-05	Down
AT3G44790	-1.10162	0.0149853	Down
AT1G64110	-1.10055	7.25019e-06	Down
AT1G74730	-1.09933	9.54976e-05	Down
AT5G28500	-1.09921	0.00173509	Down
AT1G53720	-1.09676	5.89632e-05	Down
AT5G54180	-1.09607	0.0336772	Down
AT4G00780	-1.09533	0.00190989	Down
AT4G21210	-1.09511	0.00101152	Down
AT1G02340	-1.09474	4.30541e-06	Down
AT1G79220	-1.09473	0.0360756	Down
AT4G27800	-1.09453	5.07782e-06	Down
AT3G61080	-1.0945	0.000166903	Down
AT5G57345	-1.09342	0.0114577	Down
AT3G19810	-1.09337	0.000894819	Down
AT2G02080	-1.09335	0.00407406	Down
AT5G23060	-1.09307	3.01537e-05	Down
AT3G07350	-1.0928	8.1244e-06	Down
AT3G02730	-1.09278	0.0094546	Down
AT5G51210	-1.09205	2.83241e-05	Down
AT2G40880	-1.09197	8.38108e-05	Down
AT1G08550	-1.09106	4.00659e-05	Down
AT5G13150	-1.09097	0.00517736	Down
AT4G24750	-1.09061	0.000123869	Down
AT4G17245	-1.09047	6.13964e-05	Down
AT2G34315	-1.08994	0.00443385	Down
AT3G60070	-1.0899	1.36109e-05	Down
AT2G20890	-1.08731	4.28034e-06	Down
AT3G54770	-1.08658	3.98049e-05	Down
AT3G12930	-1.08622	7.95182e-05	Down
AT4G24090	-1.08491	3.46423e-05	Down
AT5G27390	-1.08469	0.000471727	Down
AT3G60750	-1.0842	1.54721e-05	Down
AT5G43060	-1.0842	1.78417e-05	Down
AT3G26070	-1.08283	3.72668e-05	Down
ATCG01020	-1.08118	0.000639164	Down
AT2G24020	-1.08021	1.43385e-05	Down
AT4G39040	-1.07996	0.000130361	Down
AT4G34830	-1.07828	6.5202e-05	Down
AT2G33620	-1.07813	0.0101275	Down
AT2G35410	-1.07637	1.14038e-05	Down
AT1G10360	-1.07617	0.000800916	Down
AT2G45560	-1.07605	0.0102896	Down
AT3G51290	-1.07596	0.0144681	Down
AT4G32320	-1.07587	0.000203617	Down
AT1G08520	-1.07522	1.52452e-05	Down
AT5G40060	-1.07326	0.00213264	Down
AT1G76730	-1.07278	0.000131903	Down
AT2G06520	-1.07263	1.78056e-05	Down
AT4G36390	-1.0725	3.4508e-06	Down
AT4G34570	-1.07236	0.0163154	Down
AT4G24810	-1.07019	0.0019409	Down
AT1G15500	-1.06969	7.83528e-06	Down
AT1G31173	-1.0696	0.000971613	Down
AT1G72645	-1.06815	0.0153643	Down
AT1G59840	-1.06755	0.000139009	Down
AT5G57930	-1.0657	1.08907e-05	Down
AT1G55140	-1.06557	0.00195627	Down
AT5G58600	-1.06527	0.000498944	Down
AT3G04184	-1.06368	0.0303638	Down
AT2G38230	-1.06259	1.41722e-05	Down
AT1G64900	-1.06136	0.032437	Down
AT1G56500	-1.06055	0.000187224	Down
AT3G17170	-1.0605	0.00198515	Down
AT4G03150	-1.06043	0.0260189	Down
AT1G78010	-1.06001	7.32507e-06	Down
AT3G29185	-1.05976	7.83528e-06	Down
AT1G27480	-1.05775	0.0336244	Down
AT3G08660	-1.05606	0.00520485	Down
AT5G15802	-1.05582	0.0182392	Down
AT1G52870	-1.05547	1.7773e-05	Down
AT5G08050	-1.05517	2.74027e-05	Down
AT1G21350	-1.055	0.000904809	Down
AT4G11550	-1.05463	0.00271867	Down
AT3G03770	-1.05435	0.0267771	Down
AT3G16290	-1.05366	5.2715e-05	Down
AT1G79360	-1.05233	0.00918226	Down
AT3G63410	-1.05147	3.9025e-06	Down
AT4G22890	-1.05057	4.5592e-05	Down
AT3G53130	-1.0498	4.60586e-05	Down
AT5G19210	-1.04975	8.75482e-05	Down
AT5G26000	-1.04971	2.11457e-05	Down
AT2G34170	-1.0479	0.000572814	Down
AT5G45680	-1.04633	0.000607075	Down
AT1G31040	-1.04575	0.0046396	Down
AT3G11630	-1.045	3.13376e-06	Down
AT3G59040	-1.04446	1.41722e-05	Down
AT1G06690	-1.04443	0.000161141	Down
AT3G05410	-1.04382	0.000525902	Down
AT1G32200	-1.04334	1.18058e-05	Down
AT3G62690	-1.0433	0.0174281	Down
AT2G41720	-1.04244	0.000128372	Down
AT1G66970	-1.04159	0.0090169	Down
AT5G55930	-1.04092	0.016464	Down
AT3G28100	-1.04061	0.00279254	Down
AT1G19840	-1.04009	0.0312498	Down
AT1G31920	-1.03995	0.0013762	Down
AT1G17220	-1.03948	2.58098e-05	Down
AT4G13540	-1.03774	0.040286	Down
AT4G00370	-1.03689	1.711e-05	Down
AT3G04450	-1.03517	0.00659756	Down
AT5G57960	-1.03373	4.38168e-05	Down
AT4G19985	-1.03235	0.000436787	Down
AT3G06730	-1.03195	0.00110612	Down
AT3G01370	-1.03181	4.05069e-06	Down
AT1G30210	-1.03181	0.00297348	Down
AT1G32550	-1.0316	0.000458435	Down
AT1G52220	-1.03093	4.86273e-05	Down
AT2G31890	-1.03048	0.000398185	Down
AT1G33440	-1.02952	0.000908237	Down
AT4G28740	-1.02915	0.00485715	Down
AT5G59250	-1.02894	0.000908237	Down
AT3G53380	-1.02835	0.000186301	Down
AT4G25080	-1.02802	7.44267e-06	Down
AT5G04810	-1.02682	8.2661e-06	Down
AT5G24000	-1.02654	0.000218219	Down
AT1G80170	-1.02626	0.00636289	Down
AT2G31040	-1.02538	7.62691e-05	Down
AT1G22700	-1.02533	7.25019e-06	Down
AT4G09730	-1.02507	0.00096251	Down
AT3G20230	-1.02361	0.000147844	Down
AT5G23310	-1.02142	0.00013708	Down
AT4G31610	-1.02066	0.0130146	Down
AT3G49140	-1.02063	7.68299e-05	Down
AT5G26820	-1.02005	1.78417e-05	Down
AT3G14650	-1.0197	5.53511e-05	Down
AT1G63940	-1.01937	1.7773e-05	Down
AT5G21100	-1.01936	0.0225477	Down
AT4G19170	-1.01886	0.0294278	Down
AT5G51750	-1.01816	4.34948e-05	Down
AT2G30350	-1.01747	0.00126075	Down
AT4G25580	-1.01731	0.0197131	Down
AT5G56860	-1.01702	5.79028e-05	Down
AT3G14415	-1.01595	1.06347e-05	Down
AT3G60530	-1.01554	3.41459e-05	Down
AT2G20750	-1.01552	0.00383434	Down
AT4G03205	-1.01514	0.00633659	Down
AT3G27160	-1.01474	2.87704e-05	Down
AT2G38330	-1.01368	0.000528998	Down
AT2G26930	-1.01251	0.000639188	Down
AT5G04050	-1.01144	0.0112069	Down
AT2G38540	-1.01084	3.97632e-05	Down
AT3G08010	-1.0107	1.41722e-05	Down
AT1G73090	-1.0104	0.000296937	Down
AT2G23760	-1.00985	0.000308985	Down
AT4G39960	-1.00955	0.00430373	Down
AT5G59750	-1.0091	0.00332096	Down
AT3G04260	-1.00847	9.02252e-05	Down
AT2G05310	-1.00768	0.000107121	Down
AT3G56650	-1.00579	9.54017e-05	Down
AT2G38140	-1.00557	0.000118276	Down
AT5G11450	-1.00469	0.000135397	Down
AT4G15510	-1.00455	0.00135264	Down
AT2G24120	-1.00433	0.000736161	Down
AT5G11550	-1.00338	0.0210264	Down
AT3G57670	-1.00187	0.0220633	Down
AT3G12080	-1.00172	3.13994e-05	Down
AT4G11290	1.00046	4.29563e-05	Up
AT5G42440	1.00213	0.0103402	Up
AT1G20270	1.00234	0.00446254	Up
AT2G19780	1.00299	0.00163032	Up
AT4G15630	1.00358	0.000800916	Up
AT3G58270	1.00519	0.0199956	Up
AT5G64810	1.00575	0.0188611	Up
AT4G11850	1.0059	2.32781e-05	Up
AT1G47480	1.0062	0.000101866	Up
AT3G45710	1.00818	0.000130361	Up
AT1G18200	1.00926	0.000355787	Up
AT3G05200	1.00964	4.93566e-06	Up
AT2G47730	1.01008	3.98571e-06	Up
AT5G04970	1.01114	0.0281397	Up
AT4G26120	1.0113	0.00779307	Up
AT5G19250	1.01149	0.000163724	Up
AT1G51700	1.01153	0.0141209	Up
AT1G30730	1.01215	2.08819e-05	Up
AT2G43290	1.01297	0.000107503	Up
AT3G16800	1.01375	4.00574e-05	Up
AT2G23100	1.01439	0.0325551	Up
AT4G21830	1.01626	0.00106047	Up
AT3G48940	1.01847	0.00289545	Up
AT3G15356	1.01879	2.61957e-05	Up
AT4G17215	1.01895	8.18027e-05	Up
AT1G62300	1.02161	0.000508595	Up
AT1G59590	1.02216	0.000108314	Up
AT2G15970	1.02221	8.91908e-06	Up
AT3G23200	1.02426	0.0383719	Up
AT1G52855	1.02696	0.0338615	Up
AT5G11650	1.02713	4.5592e-05	Up
AT1G66180	1.02751	2.44466e-05	Up
AT2G31730	1.02754	0.00104034	Up
AT4G15610	1.02776	1.43385e-05	Up
AT1G31130	1.02851	5.81355e-05	Up
AT3G16350	1.02951	0.000384483	Up
AT2G33990	1.03158	9.00175e-06	Up
AT3G03000	1.03167	0.000395349	Up
AT1G78070	1.03191	8.9473e-05	Up
AT3G25250	1.03268	0.0200629	Up
AT4G02200	1.03329	0.0205306	Up
AT3G05950	1.03448	0.00116347	Up
AT3G22240	1.03466	0.00845326	Up
AT5G49480	1.03551	1.7773e-05	Up
AT4G33980	1.03649	0.00168585	Up
AT4G08930	1.03786	0.000931192	Up
AT3G14185	1.03945	0.0232036	Up
AT5G14780	1.03959	7.74693e-05	Up
AT2G28460	1.04276	0.00204513	Up
AT2G41170	1.04375	0.000403472	Up
AT3G28940	1.04395	0.000110026	Up
AT3G03840	1.04509	0.0291047	Up
AT1G59870	1.04609	9.24264e-05	Up
AT3G06125	1.04635	0.00178758	Up
AT1G04220	1.04744	4.64795e-05	Up
AT3G46620	1.04913	7.20833e-05	Up
AT5G67300	1.04936	2.61957e-05	Up
AT1G08940	1.04972	0.00251692	Up
AT1G52330	1.04989	0.00633659	Up
AT4G33420	1.05136	1.80026e-06	Up
AT5G36940	1.05417	4.47327e-06	Up
AT3G09830	1.05487	0.000151948	Up
AT5G59450	1.05499	0.000334178	Up
AT2G46940	1.05524	0.00273188	Up
AT2G18010	1.05583	0.00513445	Up
AT1G01120	1.05741	4.09222e-05	Up
AT1G69840	1.05805	3.13994e-05	Up
AT1G09070	1.05899	6.14357e-06	Up
AT1G76930	1.06066	0.000800042	Up
AT2G36890	1.062	0.000707569	Up
AT1G06000	1.06321	0.00758606	Up
AT2G05520	1.06365	0.00148322	Up
AT4G30420	1.06453	0.000291489	Up
AT5G36220	1.06473	0.0497155	Up
AT1G65510	1.06546	0.000131903	Up
AT4G39670	1.06555	0.0132831	Up
AT5G01250	1.06569	0.00312777	Up
AT2G34000	1.06577	0.00619003	Up
AT3G52370	1.06639	0.0171567	Up
AT5G24910	1.06789	0.000208624	Up
AT1G80820	1.06799	0.0485279	Up
AT1G52290	1.07044	0.00201236	Up
AT4G14580	1.07111	0.000549849	Up
AT5G46040	1.07211	0.0044466	Up
AT5G23230	1.07376	0.0261883	Up
AT4G25810	1.07496	0.0058177	Up
AT2G35940	1.07576	7.37059e-05	Up
AT1G76690	1.07591	0.000150974	Up
AT5G20240	1.07605	0.0111726	Up
AT3G44510	1.07757	0.0110266	Up
AT4G11280	1.07818	0.000196501	Up
AT3G20100	1.07885	0.00489792	Up
AT5G43630	1.07952	2.25361e-05	Up
AT3G51920	1.08442	3.9025e-06	Up
AT1G16500	1.08474	0.0273097	Up
AT1G47610	1.0849	0.0169771	Up
AT3G44735	1.08564	0.013631	Up
AT3G25510	1.08572	0.00119999	Up
AT1G10920	1.08672	0.00549799	Up
AT1G66450	1.08777	0.0444442	Up
AT3G45960	1.08834	0.00116335	Up
AT3G17790	1.08841	0.000445212	Up
AT3G30805	1.08931	0.0319814	Up
AT5G38340	1.0911	0.0174875	Up
AT1G71710	1.09162	2.59291e-06	Up
AT3G13600	1.09263	0.00134043	Up
AT2G45180	1.09264	0.00677497	Up
AT2G41410	1.10062	3.06135e-06	Up
AT2G32960	1.10127	0.0411659	Up
AT1G78100	1.10141	5.17417e-06	Up
AT5G03640	1.10438	0.000163237	Up
AT1G34180	1.10627	0.0030215	Up
AT4G00360	1.10881	9.31874e-06	Up
AT4G02520	1.10917	3.4508e-06	Up
AT5G44190	1.1117	2.0429e-05	Up
AT5G63560	1.11566	0.0243332	Up
AT2G16630	1.11669	0.000107982	Up
AT3G25600	1.11728	0.00133924	Up
AT3G16280	1.1174	0.0206233	Up
AT1G71400	1.1176	5.5894e-05	Up
AT5G41550	1.11798	0.00896203	Up
AT1G28230	1.11823	0.000213401	Up
AT2G05940	1.11862	2.81794e-05	Up
AT1G28380	1.11963	6.68728e-05	Up
AT4G29780	1.11988	0.000396033	Up
AT4G38390	1.12086	0.0233591	Up
AT5G65925	1.12557	2.60241e-05	Up
AT1G75750	1.12696	7.44267e-06	Up
AT3G45640	1.12753	5.10468e-05	Up
AT5G37770	1.12881	8.11954e-05	Up
AT2G30020	1.12886	0.00145636	Up
AT2G23200	1.12927	0.000284306	Up
AT2G25200	1.12994	0.0201806	Up
AT3G52520	1.13002	0.0101621	Up
AT5G58860	1.13054	0.00741743	Up
AT4G17230	1.13179	1.23787e-05	Up
AT4G23510	1.13433	0.000890788	Up
AT3G56030	1.13533	0.0360348	Up
AT5G44610	1.13571	9.67083e-05	Up
AT3G16150	1.13596	0.000107539	Up
AT2G36430	1.13708	0.000944645	Up
AT1G07150	1.13741	0.000249862	Up
AT5G22250	1.13834	0.00350439	Up
AT5G01820	1.13936	0.000157625	Up
AT2G31865	1.14225	0.0289584	Up
AT1G68725	1.14386	0.0171355	Up
AT1G48745	1.1443	0.000295279	Up
AT1G11210	1.14539	0.00364289	Up
AT1G35350	1.14571	0.000462155	Up
AT5G24570	1.14734	0.0121711	Up
AT1G78860	1.14833	0.000206259	Up
AT2G15480	1.14924	3.35474e-05	Up
AT5G19230	1.14938	1.75713e-05	Up
AT1G72900	1.15078	0.048067	Up
AT4G20235	1.15357	0.0362899	Up
AT4G00330	1.15418	2.81644e-06	Up
AT5G38550	1.15496	0.0227942	Up
AT2G02680	1.15853	0.0296483	Up
AT3G50770	1.15975	0.00429424	Up
AT3G28930	1.16075	0.0449533	Up
AT4G11360	1.16167	1.25933e-06	Up
AT3G04010	1.16225	0.00443311	Up
AT4G21740	1.16268	0.000150974	Up
AT5G25140	1.16338	0.000101844	Up
AT1G72450	1.16361	0.00028557	Up
AT3G48920	1.16431	0.0473669	Up
AT5G47230	1.16437	0.00553295	Up
AT2G33710	1.16476	0.0280807	Up
AT3G13277	1.16479	0.018651	Up
AT4G05050	1.16527	8.46293e-07	Up
AT1G19180	1.16621	0.000351659	Up
AT5G39020	1.16763	0.005134	Up
AT5G37540	1.16851	0.00555013	Up
AT2G43570	1.17331	0.0287669	Up
AT1G61890	1.17442	3.93332e-05	Up
AT4G37220	1.17696	5.10468e-05	Up
AT1G13110	1.17831	1.61206e-05	Up
AT3G21530	1.18233	0.00213344	Up
AT5G54470	1.18293	0.0296388	Up
AT4G05010	1.18505	5.10468e-05	Up
AT1G13210	1.18921	8.75424e-06	Up
AT2G03730	1.19105	9.85081e-07	Up
AT1G69890	1.19145	7.36055e-06	Up
AT5G27420	1.19163	5.82528e-05	Up
AT2G33160	1.19215	0.0248422	Up
AT1G19770	1.19243	8.15413e-06	Up
AT2G30520	1.19406	1.02156e-06	Up
AT2G41090	1.19445	0.00111268	Up
AT4G01070	1.19562	7.78316e-06	Up
AT2G23120	1.196	0.00131151	Up
AT4G25090	1.19838	0.00832683	Up
AT1G52827	1.19842	0.000128044	Up
AT1G61255	1.19922	0.00855009	Up
AT4G33040	1.19963	0.000756892	Up
AT2G46340	1.20164	1.39338e-06	Up
AT3G22800	1.20397	0.00571056	Up
AT2G23680	1.20538	0.0266586	Up
AT2G39210	1.20588	3.55371e-06	Up
AT2G39400	1.20609	7.83528e-06	Up
AT3G17420	1.20884	3.90966e-06	Up
AT3G54200	1.2137	0.000179497	Up
AT5G25440	1.21522	0.00101262	Up
AT1G64065	1.21551	0.0145388	Up
AT1G05575	1.21696	0.000400588	Up
AT1G80840	1.21793	0.000269695	Up
AT3G10300	1.22081	1.25596e-05	Up
AT5G59920	1.22091	0.000132652	Up
AT1G55920	1.22244	3.51481e-06	Up
AT4G15760	1.2253	1.51573e-06	Up
AT2G46750	1.22633	7.83528e-06	Up
AT3G44700	1.22822	0.0165308	Up
AT1G66500	1.22901	0.000891553	Up
AT5G44070	1.23149	2.42407e-06	Up
AT1G76220	1.23409	0.00097964	Up
AT4G19730	1.23708	0.00527385	Up
AT1G68050	1.23918	7.27715e-05	Up
AT3G58710	1.24137	3.19628e-05	Up
AT2G30870	1.2418	7.51905e-07	Up
AT3G51360	1.24411	0.0475802	Up
AT4G11650	1.24626	1.45495e-06	Up
AT2G45680	1.24628	0.0237266	Up
AT1G23830	1.247	0.00407406	Up
AT1G19450	1.24987	1.32301e-06	Up
AT1G19380	1.24995	0.000654603	Up
AT4G19380	1.2513	5.40276e-05	Up
AT2G23690	1.25168	0.00167343	Up
AT5G64660	1.25219	5.25956e-05	Up
AT3G09940	1.25243	0.000394018	Up
AT1G71040	1.25331	2.21158e-05	Up
AT1G02930	1.25644	0.00867411	Up
AT5G54030	1.25802	0.0131506	Up
AT4G27280	1.25993	0.000530663	Up
AT3G11840	1.26438	0.00140483	Up
AT1G20450	1.26528	0.00139105	Up
AT1G78830	1.26572	8.07625e-06	Up
AT1G07000	1.26711	9.51064e-06	Up
AT4G28490	1.26729	2.90672e-05	Up
AT1G07720	1.26906	2.0429e-05	Up
AT1G17750	1.26935	0.0188022	Up
AT1G25400	1.2699	7.19914e-07	Up
AT1G76980	1.27144	0.000572996	Up
AT1G03400	1.27478	6.5202e-05	Up
AT3G48020	1.27646	0.000262617	Up
AT3G14770	1.27769	5.16955e-06	Up
AT4G10040	1.27816	0.0010147	Up
AT2G23810	1.27964	4.1743e-07	Up
AT2G31110	1.28002	0.000355911	Up
AT1G61360	1.28969	0.000144192	Up
AT1G14200	1.29215	2.95455e-05	Up
AT5G38940	1.29436	0.000479805	Up
AT4G11300	1.29574	1.71978e-05	Up
AT5G03380	1.29646	6.19762e-07	Up
AT1G56540	1.29899	0.00113768	Up
AT1G21100	1.30029	0.000200363	Up
AT1G62370	1.30142	8.39071e-05	Up
AT4G01870	1.30146	3.69425e-07	Up
AT1G29640	1.30389	0.0037894	Up
AT4G30270	1.30469	1.95965e-05	Up
AT4G20780	1.30482	3.25082e-05	Up
AT2G30360	1.30643	0.000683024	Up
AT1G78230	1.30675	1.0041e-06	Up
AT2G35710	1.30826	8.73254e-06	Up
AT1G78850	1.31031	2.95996e-06	Up
AT1G76070	1.31258	5.63528e-05	Up
AT5G63790	1.31259	1.39535e-06	Up
AT5G41900	1.31748	8.1904e-06	Up
AT3G56880	1.31898	2.72067e-05	Up
AT5G66070	1.31903	5.15579e-05	Up
AT2G25450	1.32057	0.00109971	Up
AT2G29620	1.32197	0.000122915	Up
AT2G42610	1.3232	0.0391951	Up
AT1G24150	1.32385	4.89299e-05	Up
AT5G67340	1.32402	0.000255702	Up
AT2G23540	1.32498	0.0233001	Up
AT4G30290	1.32646	8.60796e-06	Up
AT1G53340	1.32899	0.000762883	Up
AT4G08770	1.33201	0.000122258	Up
AT1G70420	1.33328	0.00149897	Up
AT3G22570	1.33415	0.00424848	Up
AT1G16130	1.33424	5.35499e-05	Up
AT5G54230	1.33426	0.000103049	Up
AT4G03400	1.33428	2.92842e-05	Up
AT2G27080	1.34477	0.000129881	Up
AT2G47270	1.34612	8.07625e-06	Up
AT1G67980	1.349	0.00126075	Up
AT2G21188	1.35003	0.0255473	Up
AT4G33050	1.35257	6.24893e-06	Up
AT3G05320	1.35321	0.00295269	Up
AT5G18470	1.35618	0.000549849	Up
AT5G53870	1.35676	0.00268219	Up
AT2G31880	1.35716	5.08041e-06	Up
AT4G20830	1.35766	1.0381e-06	Up
AT5G26920	1.35922	0.0176355	Up
AT2G39250	1.36425	0.0014216	Up
AT4G29110	1.36462	6.87842e-06	Up
AT1G28190	1.36682	0.000949498	Up
AT2G33580	1.36771	0.000866839	Up
AT4G15765	1.36918	0.0261948	Up
AT5G22550	1.37244	0.0259244	Up
AT4G01010	1.37348	0.000299886	Up
AT3G24500	1.37574	0.000200866	Up
AT3G13435	1.37585	0.000564476	Up
AT1G29025	1.38135	1.23787e-05	Up
AT2G43860	1.38184	0.0118494	Up
AT5G45280	1.38319	7.78316e-06	Up
AT4G38550	1.38899	0.00625844	Up
AT5G47960	1.39282	0.00206821	Up
AT4G19370	1.39477	0.0131354	Up
AT4G37370	1.3951	0.0234302	Up
AT3G45530	1.39615	0.0165349	Up
AT2G26290	1.39757	0.00618498	Up
AT3G57450	1.39929	0.000123149	Up
AT5G51580	1.40085	0.000191831	Up
AT4G35060	1.40126	4.28034e-06	Up
AT3G50060	1.40586	0.00582103	Up
AT4G22460	1.4091	4.26553e-05	Up
AT4G31000	1.40944	8.06936e-05	Up
AT1G30720	1.41017	5.14985e-06	Up
AT5G35580	1.41124	5.78841e-05	Up
AT4G37030	1.41274	0.0021671	Up
AT3G16720	1.41392	3.41317e-05	Up
AT1G51840	1.414	0.0315644	Up
AT5G45340	1.41475	3.65996e-06	Up
AT3G22160	1.41563	0.000778809	Up
AT4G38850	1.42031	0.0320458	Up
AT5G25810	1.42297	0.000140082	Up
AT3G15518	1.42823	0.00736016	Up
AT3G12320	1.43257	3.01135e-05	Up
AT1G57980	1.43474	0.00168489	Up
AT1G72430	1.43577	6.03677e-07	Up
AT1G13670	1.43816	0.000108314	Up
AT1G06040	1.43944	1.25933e-06	Up
AT5G26030	1.43969	3.07172e-07	Up
AT4G01680	1.44141	4.65891e-07	Up
AT4G24160	1.44235	2.21357e-07	Up
AT4G12720	1.4437	6.63055e-07	Up
AT1G08930	1.44479	2.21357e-07	Up
AT5G66620	1.44579	0.000104739	Up
AT5G08790	1.45102	5.92115e-07	Up
AT3G56200	1.45301	5.58606e-07	Up
AT1G31010	1.45906	0.0294923	Up
AT1G71030	1.46	3.07172e-07	Up
AT5G02230	1.46008	1.62316e-06	Up
AT5G52640	1.46171	0.00455377	Up
AT3G46900	1.46269	0.0181104	Up
AT2G16660	1.4683	0.0470193	Up
AT2G36220	1.46958	5.44748e-06	Up
AT2G20560	1.47108	0.038762	Up
AT3G56400	1.47309	7.31449e-06	Up
AT5G59490	1.47406	4.82026e-05	Up
AT4G39320	1.47412	0.00973344	Up
AT3G23410	1.47445	0.00542548	Up
AT1G22470	1.47469	0.00515923	Up
AT1G02810	1.47503	0.000147755	Up
AT2G29420	1.49127	1.02156e-06	Up
AT4G15920	1.49909	0.0046042	Up
AT5G40170	1.50619	8.1244e-06	Up
AT5G26690	1.50751	0.00413423	Up
AT4G14370	1.50916	0.00666433	Up
AT4G10390	1.50945	0.0287064	Up
AT1G73500	1.51591	3.8909e-06	Up
AT1G31580	1.51884	0.0407768	Up
AT4G37240	1.52222	0.00012472	Up
AT5G44820	1.53121	0.0392712	Up
AT3G21352	1.53444	0.00388443	Up
AT5G11920	1.53595	0.000390674	Up
AT3G52400	1.54416	2.35142e-06	Up
AT4G14630	1.55029	0.0169771	Up
AT4G23190	1.55357	0.000307598	Up
AT3G59080	1.56121	0.000422653	Up
AT5G20230	1.56605	2.85902e-05	Up
AT4G02330	1.56775	0.000111588	Up
AT1G63750	1.56827	0.00572215	Up
AT2G40470	1.57227	0.030468	Up
AT3G50140	1.5738	0.000528374	Up
AT3G55980	1.57659	3.12849e-06	Up
AT2G16060	1.58057	0.000212375	Up
AT3G48080	1.58147	0.0086847	Up
AT1G57990	1.58667	5.13975e-07	Up
AT1G16370	1.59068	0.0054872	Up
AT1G70500	1.59221	0.0448124	Up
AT5G65300	1.59733	0.00166003	Up
AT1G76680	1.59859	1.37847e-06	Up
AT4G01950	1.59895	4.09912e-07	Up
AT3G48520	1.60035	3.59122e-06	Up
AT3G23170	1.60127	2.0429e-05	Up
AT2G37740	1.60152	0.00632903	Up
AT5G49520	1.60238	6.04623e-06	Up
AT5G25120	1.6031	4.50142e-05	Up
AT3G48640	1.60359	0.0327188	Up
AT5G54960	1.60454	7.73512e-06	Up
AT5G23240	1.60684	0.0367968	Up
AT3G13650	1.61036	0.0244106	Up
AT2G21040	1.61118	0.0498632	Up
AT2G30040	1.61215	3.11719e-06	Up
AT1G67030	1.61499	1.18208e-06	Up
AT5G43620	1.61505	0.0176046	Up
AT2G23770	1.61532	3.60026e-05	Up
AT2G46790	1.61774	0.0086847	Up
AT5G62470	1.61861	1.16362e-06	Up
AT1G19610	1.62275	0.0131691	Up
AT1G78600	1.63575	8.3886e-06	Up
AT5G20670	1.63715	0.00784958	Up
AT2G23180	1.6452	0.0328101	Up
AT5G01100	1.6459	0.000399414	Up
AT5G41750	1.64978	0.000445425	Up
AT4G18197	1.65086	3.94565e-06	Up
AT4G34150	1.65312	2.21008e-06	Up
AT5G25930	1.65442	1.3631e-06	Up
AT5G01640	1.65581	0.00640004	Up
AT4G19720	1.65656	0.00440649	Up
AT3G50190	1.66084	0.000189961	Up
AT4G14819	1.66353	0.0205999	Up
AT5G22270	1.66684	3.79462e-05	Up
AT1G60270	1.67485	0.000704573	Up
AT2G31380	1.67597	0.00248186	Up
AT5G44110	1.68151	3.26642e-05	Up
AT2G32190	1.68377	0.00115284	Up
AT1G14040	1.68838	1.0041e-06	Up
AT1G60190	1.69063	0.000380499	Up
AT3G50560	1.69093	0.000111761	Up
AT2G02950	1.69288	2.8971e-07	Up
AT5G05410	1.69696	1.19141e-05	Up
AT4G00050	1.70737	8.59207e-05	Up
AT3G59880	1.71313	0.0172963	Up
AT3G47500	1.72352	2.31584e-07	Up
AT1G75600	1.73948	0.0128481	Up
AT4G15270	1.74093	0.014078	Up
AT1G14480	1.74745	6.98939e-05	Up
AT1G64500	1.75026	0.000133385	Up
AT5G06320	1.75719	2.54147e-05	Up
AT2G35930	1.76339	0.000432356	Up
AT1G76360	1.7689	2.46638e-06	Up
AT2G28630	1.76999	1.48278e-06	Up
AT1G21120	1.771	0.000827474	Up
AT4G28350	1.77368	0.000281399	Up
AT3G09960	1.78087	0.0155823	Up
AT4G26150	1.78261	0.0164504	Up
AT1G77120	1.79449	6.93529e-05	Up
AT1G73965	1.79861	0.0246107	Up
AT4G21390	1.80328	3.8909e-06	Up
AT3G10815	1.81625	0.000736393	Up
AT5G59820	1.82022	0.000384483	Up
AT1G67150	1.82554	0.0105783	Up
AT1G02390	1.8277	0.016493	Up
AT3G13437	1.83074	0.000712039	Up
AT5G57560	1.84218	2.27483e-05	Up
AT5G01550	1.84612	0.000736161	Up
AT1G79410	1.85705	6.03677e-07	Up
AT4G15150	1.86097	0.00633659	Up
AT1G21110	1.86498	8.80072e-05	Up
AT1G72520	1.86652	0.000508409	Up
AT1G33600	1.87705	2.92842e-05	Up
AT4G21990	1.88154	2.48087e-06	Up
AT5G24470	1.89146	3.07172e-07	Up
AT1G09932	1.91421	0.0128914	Up
AT3G13640	1.91522	0.033114	Up
AT1G21140	1.9219	0.00723889	Up
AT5G25250	1.93228	9.85081e-07	Up
AT5G59730	1.93826	0.000145761	Up
AT5G04340	1.95853	2.18304e-06	Up
AT2G38470	1.95947	4.9794e-06	Up
AT3G44260	1.96841	0.00028609	Up
AT1G20823	1.96963	0.0123781	Up
AT1G24140	1.97162	0.00162434	Up
AT1G19020	1.98119	7.75983e-05	Up
AT1G73805	1.98588	0.00190308	Up
AT1G33260	2.0115	0.0131172	Up
AT3G14360	2.01257	0.0160332	Up
AT3G05800	2.0144	2.27483e-05	Up
AT1G55450	2.02265	1.40745e-06	Up
AT1G19050	2.02389	0.0255216	Up
AT2G32140	2.02581	0.000806894	Up
AT1G11050	2.03768	5.13975e-07	Up
AT3G02910	2.05044	7.2835e-06	Up
AT5G03210	2.05117	0.0148406	Up
AT3G54150	2.05247	0.00020521	Up
AT5G57080	2.065	0.0410071	Up
AT4G31800	2.08377	3.53519e-07	Up
AT1G28480	2.08728	0.0102539	Up
AT2G17850	2.09978	0.0338615	Up
AT3G46190	2.12336	0.0195587	Up
AT3G56790	2.12779	0.0439912	Up
AT4G25470	2.14142	0.00241352	Up
AT1G09930	2.14393	0.00526998	Up
AT2G18690	2.14733	8.46293e-07	Up
AT4G23210	2.18497	0.0174591	Up
AT4G39404	2.19817	0.0310393	Up
AT1G17147	2.22639	8.74622e-05	Up
AT1G79130	2.2478	0.0273531	Up
AT3G60550	2.25544	8.54783e-06	Up
AT5G28610	2.28351	0.00317119	Up
AT3G22910	2.31396	0.00854371	Up
AT4G18205	2.34274	3.07172e-07	Up
AT5G58750	2.36939	3.22317e-05	Up
AT1G43160	2.37369	0.000187907	Up
AT5G44568	2.37556	2.39039e-05	Up
AT1G18570	2.38905	9.27275e-07	Up
AT2G46400	2.39344	7.05761e-05	Up
AT1G26790	2.39379	0.00696245	Up
AT2G15318	2.41098	0.012243	Up
AT1G43800	2.41517	0.0158199	Up
AT5G35735	2.41867	2.48087e-06	Up
AT3G50930	2.41934	6.88064e-05	Up
AT4G36500	2.42907	7.29293e-07	Up
AT3G50300	2.42909	0.00171873	Up
AT1G27730	2.43165	0.000758538	Up
AT4G23810	2.44899	0.000249862	Up
AT4G23180	2.46017	6.24893e-06	Up
AT5G57220	2.46254	3.56865e-07	Up
AT1G21130	2.46743	6.28582e-06	Up
AT2G40080	2.47296	3.23417e-05	Up
AT5G17350	2.47453	0.0368957	Up
AT5G49070	2.48639	0.0223105	Up
AT2G44840	2.48879	0.033854	Up
AT4G24570	2.52355	0.00174697	Up
AT1G72240	2.55841	0.00297723	Up
AT3G22830	2.56596	0.000126807	Up
AT5G62430	2.57443	0.00804701	Up
AT2G41100	2.5792	1.29059e-08	Up
AT2G20142	2.61975	4.03262e-07	Up
AT1G50750	2.66794	0.00527385	Up
AT1G36640	2.67108	0.011672	Up
AT3G22235	2.70324	0.0184204	Up
AT2G26530	2.73714	9.45749e-06	Up
AT5G46350	2.74919	0.00302114	Up
AT5G39670	2.80501	0.000811145	Up
AT1G35140	2.8196	0.033114	Up
AT1G61340	2.82627	0.000577312	Up
AT2G32030	2.87962	0.000363266	Up
AT5G28630	2.89157	0.000572996	Up
AT1G28370	2.90163	0.0277112	Up
AT1G73190	2.91213	0.04135	Up
AT5G51190	2.9552	3.25082e-05	Up
AT4G30280	2.96155	7.75468e-08	Up
AT5G19240	2.9645	1.72433e-07	Up
AT4G17490	3.16476	6.5108e-05	Up
AT1G30370	3.19448	0.00376092	Up
AT1G76650	3.23423	0.00423305	Up
AT3G46110	3.27286	0.000525453	Up
AT1G07135	3.33577	0.000124068	Up
AT4G22690	3.33774	2.13268e-06	Up
AT1G48690	3.34525	0.0363284	Up
AT4G10260	3.49984	0.0309086	Up
AT4G28085	3.57277	0.00378767	Up
AT5G55135	3.7566	0.0108496	Up
AT3G58450	3.77421	0.0153141	Up
AT4G14365	3.79117	0.000684788	Up
AT2G25735	3.91914	0.00793573	Up
AT2G24600	3.94487	0.000142732	Up
AT5G52750	4.1128	0.00584255	Up
AT1G35210	4.18375	0.015841	Up
AT4G00970	4.19223	3.56865e-07	Up
AT4G22710	4.20062	0.00033331	Up
AT3G28580	4.26354	0.0052696	Up
AT4G08040	4.814	3.7794e-05	Up
AT3G23250	4.95724	0.00308018	Up
AT3G29000	5.50217	0.000730917	Up
AT1G69920	5.6847	0.000528405	Up

## Sheet: 24h_17_cel_Dox
ID	log2FC	q-value	regulatio
AT3G16900	-4.25166	0.0253261	Down
AT2G28056	-3.67557	0.032418	Down
AT3G02430	-3.61559	0.0379667	Down
AT4G25434	-3.06228	0.0353118	Down
AT3G01015	-2.64073	0.00469564	Down
AT1G05220	-2.58537	0.048958	Down
AT3G62100	-2.47473	0.0491515	Down
AT5G07760	-2.34016	7.77163e-05	Down
AT4G31610	-2.29217	0.000453492	Down
AT4G31370	-2.15842	0.0061434	Down
AT2G34315	-2.10897	0.000353859	Down
AT4G03940	-2.02179	0.0475933	Down
AT2G35820	-1.98694	0.0002153	Down
AT2G46790	-1.9775	0.044109	Down
AT1G74490	-1.97212	0.00224569	Down
AT5G66700	-1.95302	0.0327544	Down
AT3G28640	-1.93296	0.0465658	Down
AT4G38290	-1.89291	0.00754116	Down
AT4G31441	-1.87906	0.0325576	Down
AT3G06435	-1.86438	0.00811564	Down
AT1G19610	-1.83548	0.0145422	Down
AT2G21040	-1.83297	0.0404784	Down
AT1G17810	-1.82933	0.000412008	Down
AT1G33080	-1.82266	0.0482657	Down
AT4G26460	-1.81655	0.0127434	Down
AT2G37925	-1.81637	0.0259557	Down
AT4G16540	-1.80589	0.0387372	Down
AT1G15840	-1.78531	0.00257698	Down
AT4G10240	-1.78156	4.23186e-05	Down
AT3G12820	-1.77487	1.6274e-05	Down
AT5G07150	-1.75817	0.00203488	Down
AT4G11550	-1.75737	0.000830114	Down
AT1G49860	-1.74845	0.0106184	Down
AT3G13400	-1.71521	0.0121847	Down
AT4G10020	-1.70497	6.33466e-05	Down
AT5G64395	-1.69647	0.00645297	Down
AT3G60650	-1.68011	0.0374936	Down
AT3G18010	-1.66693	2.90079e-05	Down
AT4G16780	-1.64769	7.52874e-07	Down
AT4G09530	-1.63444	0.000890508	Down
AT1G63140	-1.62948	0.00122646	Down
AT3G04184	-1.62051	0.00142172	Down
AT5G15120	-1.61487	0.000132592	Down
AT3G61410	-1.61436	0.0205457	Down
AT5G03890	-1.58148	0.00974819	Down
AT5G02540	-1.57336	1.34688e-06	Down
AT3G53150	-1.57311	0.0113294	Down
AT4G10510	-1.52493	0.0323027	Down
AT2G34185	-1.50257	0.0422025	Down
AT2G35270	-1.49545	0.0445312	Down
AT2G39855	-1.48268	0.000470134	Down
AT4G31380	-1.4762	1.20375e-06	Down
AT3G21090	-1.47455	3.66523e-06	Down
AT4G13790	-1.47212	0.0139986	Down
AT4G17440	-1.47066	0.0328832	Down
AT1G14800	-1.46654	0.0160823	Down
AT5G05435	-1.45687	0.0416035	Down
AT5G02200	-1.45058	0.000132592	Down
AT5G38940	-1.44158	0.044798	Down
AT2G46970	-1.44096	1.14297e-06	Down
AT3G09790	-1.43626	0.0331442	Down
AT4G25580	-1.42764	0.000456491	Down
AT2G33380	-1.42631	0.000665293	Down
AT1G79900	-1.42263	0.00933677	Down
AT4G22490	-1.41667	8.80916e-07	Down
AT3G61930	-1.4125	0.0119908	Down
AT3G50260	-1.41004	0.0310835	Down
AT5G05420	-1.40863	0.0160247	Down
AT3G15780	-1.40848	0.0119908	Down
AT2G17036	-1.40835	0.00335772	Down
AT2G15880	-1.40113	0.00394986	Down
AT2G21910	-1.40096	1.07417e-05	Down
AT5G14650	-1.39706	0.02306	Down
AT2G43140	-1.39598	0.00178829	Down
AT3G13404	-1.37946	0.0166017	Down
AT5G27440	-1.37802	0.0387968	Down
AT2G37670	-1.36849	2.19081e-05	Down
AT3G56980	-1.36754	0.0437891	Down
AT3G12203	-1.35282	0.0387722	Down
AT1G16850	-1.34376	0.02306	Down
AT1G06350	-1.34243	0.00291801	Down
AT5G03770	-1.33846	0.00112496	Down
AT5G60760	-1.33625	1.53862e-05	Down
AT5G51210	-1.31528	3.98597e-05	Down
AT2G01450	-1.31321	0.000575479	Down
AT4G14140	-1.30225	0.00146229	Down
AT5G15720	-1.29509	0.00868109	Down
AT4G11610	-1.28984	2.80934e-06	Down
AT5G44660	-1.2889	0.0079438	Down
AT1G49570	-1.28606	0.0252368	Down
AT5G59930	-1.28586	0.0177904	Down
AT5G59680	-1.28512	0.0298009	Down
AT5G14740	-1.27283	0.000175335	Down
AT4G16670	-1.2697	2.57474e-06	Down
AT1G34630	-1.26514	7.77163e-05	Down
AT4G36010	-1.26257	0.000234052	Down
AT4G14130	-1.2617	5.71956e-06	Down
AT5G53730	-1.25843	0.0346167	Down
AT3G21720	-1.25477	8.81684e-05	Down
AT5G05430	-1.25124	0.0369388	Down
AT2G31150	-1.24689	0.00902589	Down
AT2G38530	-1.24217	1.53862e-05	Down
AT1G76720	-1.23902	0.0227874	Down
AT5G02260	-1.23815	5.34547e-05	Down
AT1G60450	-1.22769	0.00550884	Down
AT4G27460	-1.22133	0.000509348	Down
AT5G47110	-1.21433	6.73112e-05	Down
AT3G01516	-1.20675	0.00402207	Down
AT1G15230	-1.20605	0.000387482	Down
AT3G23800	-1.20199	0.00098785	Down
AT3G26510	-1.19986	0.000412008	Down
AT5G46730	-1.19616	0.00187384	Down
AT4G26270	-1.19473	0.0418083	Down
AT2G46990	-1.18817	0.00055878	Down
AT1G13630	-1.18006	0.0447952	Down
AT3G02550	-1.17875	0.00069761	Down
AT5G47900	-1.17706	0.0039992	Down
AT1G06570	-1.17635	0.000879884	Down
AT5G11260	-1.17598	0.0013594	Down
AT1G02800	-1.17535	6.85773e-06	Down
AT1G78910	-1.1706	0.00704652	Down
AT4G04972	-1.16619	0.0428662	Down
AT5G12280	-1.16077	0.0197106	Down
AT3G27440	-1.15979	0.0316421	Down
AT5G58660	-1.15972	0.00142901	Down
AT3G62090	-1.1587	0.000706633	Down
AT4G39070	-1.15248	6.33466e-05	Down
AT2G34655	-1.15184	0.00467961	Down
AT1G18970	-1.14995	0.00974819	Down
AT1G68872	-1.1482	0.035466	Down
AT5G02580	-1.14607	6.33466e-05	Down
AT4G15850	-1.14097	0.0281874	Down
AT4G13300	-1.13976	0.0150943	Down
AT5G63650	-1.13881	0.000107288	Down
AT5G01580	-1.13641	0.0150996	Down
AT3G28510	-1.1339	0.00335241	Down
AT1G17530	-1.12792	0.0015247	Down
AT1G18280	-1.12787	0.0172177	Down
AT5G03830	-1.1273	0.00907353	Down
AT5G57670	-1.12709	0.000148083	Down
AT5G53660	-1.12196	5.96184e-05	Down
AT4G31390	-1.11829	0.000129751	Down
AT4G00040	-1.0981	0.0023563	Down
AT4G03440	-1.09695	0.00659757	Down
AT3G61830	-1.08625	1.8584e-05	Down
AT2G30140	-1.08363	0.00102829	Down
AT2G34020	-1.08351	2.19081e-05	Down
AT3G27610	-1.08259	0.00823015	Down
AT4G27310	-1.08084	4.12789e-05	Down
AT4G21610	-1.07837	0.0215125	Down
AT4G07950	-1.07216	0.0063212	Down
AT5G18050	-1.07144	0.00157091	Down
AT1G53250	-1.06727	0.00414143	Down
AT3G57170	-1.06718	0.000620766	Down
AT3G21330	-1.061	0.000575222	Down
AT3G48260	-1.05979	3.15387e-05	Down
AT1G33265	-1.05428	0.000750649	Down
AT1G53785	-1.05326	0.00397943	Down
AT5G06370	-1.04949	7.32092e-05	Down
AT2G14210	-1.04678	0.00060051	Down
AT5G05710	-1.04512	0.00248683	Down
AT5G59650	-1.04309	0.00159922	Down
AT2G35420	-1.04229	0.0365022	Down
AT1G28330	-1.04205	0.000540129	Down
AT3G15400	-1.04072	0.0311605	Down
AT3G57760	-1.03733	0.0402258	Down
AT2G21640	-1.03558	0.00270473	Down
AT1G64110	-1.03143	6.06455e-05	Down
AT2G17570	-1.02978	0.0203475	Down
AT4G25800	-1.0246	0.0440303	Down
AT3G11600	-1.02381	0.000175218	Down
AT1G49130	-1.02302	0.000706633	Down
AT1G01380	-1.0222	0.0150943	Down
AT2G25095	-1.02139	0.0347877	Down
AT5G39890	-1.01915	0.00568399	Down
AT5G21020	-1.01637	0.00283691	Down
AT2G35750	-1.01227	0.0381549	Down
AT2G22650	-1.01196	0.0280222	Down
AT1G05750	-1.00971	0.0317761	Down
AT4G16770	-1.00616	0.000673465	Down
AT5G65800	-1.00451	0.0373671	Down
AT2G36930	-1.00334	0.000175218	Down
AT4G25400	-1.00332	0.0320851	Down
AT5G27290	1.00027	0.00949125	Up
AT2G29630	1.00033	2.85648e-05	Up
AT2G37420	1.00043	0.0176794	Up
AT5G10100	1.00178	0.00685934	Up
AT1G68010	1.0022	0.000575222	Up
AT3G61870	1.00482	0.000110962	Up
AT5G61810	1.00566	0.0167853	Up
AT5G02160	1.00669	0.00022499	Up
AT1G14120	1.01011	0.00114835	Up
AT3G04790	1.01103	2.22441e-05	Up
AT4G02800	1.01136	0.0043277	Up
AT1G54960	1.01386	0.031661	Up
AT4G03100	1.01859	0.00774204	Up
AT5G04530	1.01953	0.00109411	Up
AT1G52990	1.01997	0.00423131	Up
AT3G24140	1.02156	0.0170112	Up
AT3G54400	1.02182	0.00101699	Up
AT4G33960	1.02223	0.036882	Up
AT4G24780	1.0251	3.10753e-05	Up
AT1G30520	1.02533	0.00063541	Up
AT2G39220	1.02535	0.0150422	Up
AT3G10310	1.0281	0.0130333	Up
AT3G16000	1.02972	0.000210261	Up
AT3G54050	1.03053	0.00020521	Up
AT5G66190	1.03076	0.00142901	Up
AT4G14330	1.03275	0.0015247	Up
AT2G40100	1.03463	0.000475606	Up
AT1G11130	1.03474	0.04026	Up
AT3G02120	1.0355	0.00969618	Up
AT1G16330	1.03561	0.0132988	Up
AT1G67040	1.03778	0.00685934	Up
AT3G03130	1.03783	0.00550884	Up
AT1G53520	1.03982	0.0175097	Up
AT1G31710	1.04207	0.00244471	Up
AT2G22420	1.04229	0.00229065	Up
AT1G13080	1.04426	0.000247145	Up
AT4G31840	1.04451	0.000379302	Up
AT5G25120	1.05093	0.0135465	Up
AT5G13580	1.05116	0.0340036	Up
AT5G24850	1.05142	0.00060789	Up
AT4G15830	1.05147	0.00606624	Up
AT1G19730	1.05559	0.0327376	Up
AT5G13770	1.05594	0.00186966	Up
AT1G58290	1.05747	0.000142001	Up
AT4G12980	1.05872	0.000511238	Up
AT3G55120	1.05933	0.00798425	Up
AT3G22840	1.06036	0.000324286	Up
AT5G42330	1.06042	0.0261527	Up
AT3G20150	1.06217	0.00109175	Up
AT3G63140	1.06244	0.000519111	Up
AT1G49450	1.06596	0.0340821	Up
AT2G34170	1.06665	0.000931892	Up
AT1G54780	1.07071	0.000133526	Up
AT1G32220	1.07186	0.000175924	Up
AT5G48310	1.07375	0.00932193	Up
AT3G50070	1.07496	0.0139619	Up
AT5G11510	1.07515	0.0015247	Up
AT3G15550	1.07803	0.00164323	Up
AT1G18250	1.07804	0.00541753	Up
AT1G02300	1.07843	0.00598086	Up
AT3G53650	1.07999	0.0419778	Up
AT2G34460	1.08098	0.000653515	Up
AT2G28950	1.08264	2.06043e-05	Up
AT1G31800	1.08434	0.000135376	Up
AT2G33400	1.08745	0.021849	Up
AT5G59250	1.09342	0.000167926	Up
AT5G23240	1.09362	0.049791	Up
AT1G64500	1.09507	0.00573718	Up
AT1G13700	1.09532	0.00293608	Up
AT5G08410	1.09594	0.00065102	Up
AT1G25510	1.09623	0.0307327	Up
AT5G43840	1.0981	0.0241591	Up
AT1G49870	1.09903	0.00571121	Up
AT1G68050	1.09981	0.00323328	Up
AT2G15050	1.10078	0.0127434	Up
AT3G51280	1.10568	0.000817756	Up
AT5G53370	1.10838	0.000880535	Up
AT4G24790	1.10969	0.0079908	Up
AT1G74730	1.11005	0.000866043	Up
AT5G24470	1.11071	0.000148083	Up
AT1G77760	1.11096	2.95941e-05	Up
AT5G62720	1.1119	0.000149748	Up
AT2G41090	1.11245	0.00146826	Up
AT2G39800	1.11338	3.4907e-05	Up
AT1G68830	1.1147	2.80264e-05	Up
AT5G66230	1.11719	0.000405	Up
AT1G68780	1.11726	0.0200793	Up
AT3G23890	1.11864	0.000158891	Up
AT1G16630	1.12217	0.0183609	Up
AT3G17360	1.12378	0.00361594	Up
AT1G49750	1.12414	0.000132592	Up
AT5G16250	1.12592	9.39494e-05	Up
AT1G55670	1.12628	0.00251931	Up
AT5G38990	1.13104	0.00572806	Up
AT4G02770	1.1349	0.000776279	Up
AT5G51600	1.13665	0.00175486	Up
AT2G29290	1.13697	0.00198517	Up
AT4G02530	1.13893	0.000369154	Up
AT5G55520	1.14396	0.022271	Up
AT4G33010	1.14488	5.63442e-05	Up
AT4G28706	1.14578	0.00113262	Up
AT3G61470	1.14598	0.000412008	Up
AT5G20935	1.1481	0.0261046	Up
AT5G23820	1.14831	3.81698e-05	Up
AT2G32530	1.14985	0.0111621	Up
AT1G52220	1.15244	0.000468359	Up
AT5G44440	1.15245	3.33218e-05	Up
AT1G33600	1.15397	0.0043277	Up
AT5G38510	1.15656	0.000723683	Up
AT1G34355	1.15703	0.0135465	Up
AT1G55910	1.15991	0.0181969	Up
AT1G08560	1.16191	0.000204386	Up
AT1G78995	1.164	0.00811252	Up
AT4G21270	1.16471	0.000180207	Up
AT5G02490	1.16534	0.00176873	Up
AT1G76740	1.16583	0.0158126	Up
AT1G76110	1.17058	0.0057914	Up
AT5G53880	1.17083	0.00792228	Up
AT5G45950	1.17526	0.00409953	Up
AT2G15970	1.17576	6.12295e-05	Up
AT5G54960	1.177	0.00218415	Up
AT3G01710	1.17889	0.0261191	Up
AT5G66570	1.18025	0.000136881	Up
AT4G22730	1.18063	0.0100821	Up
AT5G17230	1.1819	5.80825e-05	Up
AT1G03780	1.18672	0.000509348	Up
AT1G14700	1.18817	4.55676e-05	Up
AT2G38460	1.18832	0.0234044	Up
AT5G59540	1.18869	0.000186063	Up
AT2G30570	1.18923	0.000230101	Up
AT1G53140	1.19664	0.00548792	Up
AT4G13840	1.19739	0.00488552	Up
AT4G36530	1.19812	0.000107288	Up
ATCG00710	1.19996	0.0303482	Up
AT3G54710	1.20376	0.00708462	Up
AT3G49725	1.20446	0.0170574	Up
AT1G74670	1.20686	0.000412008	Up
AT2G47770	1.20964	0.0236606	Up
AT1G28570	1.21432	0.0126286	Up
AT4G23800	1.21464	0.000247145	Up
AT5G52300	1.21497	0.0035511	Up
AT5G37360	1.21777	0.00195588	Up
AT2G36800	1.21868	0.00109411	Up
AT3G04140	1.22302	0.0021881	Up
AT3G18890	1.22357	5.63442e-05	Up
AT3G50970	1.22441	0.00419749	Up
AT3G19850	1.22552	0.00164323	Up
AT5G44680	1.22618	0.000534215	Up
AT5G23730	1.22687	0.0216777	Up
AT1G78600	1.22694	0.000299402	Up
AT3G16660	1.22852	0.00244931	Up
AT5G48000	1.23069	0.00979918	Up
AT2G43800	1.23282	0.000322776	Up
AT3G06778	1.23692	0.0428662	Up
AT5G03555	1.23728	7.05545e-05	Up
AT4G23680	1.23892	6.50865e-05	Up
AT1G54385	1.24216	0.00648973	Up
AT1G26770	1.2459	0.00710319	Up
AT3G11090	1.24703	0.0109557	Up
AT4G32980	1.24718	0.00159922	Up
AT3G52370	1.24765	0.0270659	Up
AT1G07050	1.24779	0.00443296	Up
AT1G18870	1.24847	0.00221878	Up
AT1G61300	1.2488	0.000776279	Up
AT5G67385	1.25639	1.86082e-05	Up
AT4G04610	1.25852	0.0134217	Up
AT2G38540	1.2597	2.44143e-05	Up
AT1G55480	1.26208	4.51463e-06	Up
AT1G19150	1.26559	9.14409e-05	Up
AT1G53070	1.26703	0.0258698	Up
AT2G46340	1.26798	0.00023452	Up
AT2G39050	1.26949	0.00121404	Up
AT3G25760	1.26976	0.000511238	Up
AT3G44050	1.26999	0.000362758	Up
AT3G52720	1.27029	0.000505032	Up
AT1G29660	1.27127	0.00227085	Up
AT3G48420	1.27313	0.000250686	Up
AT4G10340	1.27406	0.000328965	Up
AT3G58650	1.27606	0.00754807	Up
AT2G43010	1.27677	0.000142449	Up
AT1G23790	1.27687	0.0222277	Up
AT3G16250	1.27746	1.53862e-05	Up
AT5G01530	1.27869	0.000190066	Up
AT3G21750	1.27914	0.00174124	Up
AT1G23310	1.27949	0.000654483	Up
AT1G04350	1.28135	0.000446628	Up
AT1G76790	1.28171	0.000286355	Up
AT2G22610	1.28283	0.000430158	Up
AT4G29800	1.28502	0.046259	Up
AT4G34610	1.28756	0.000412008	Up
AT4G26660	1.29092	0.000395522	Up
AT1G62180	1.29707	0.000149748	Up
AT1G61520	1.29928	9.14409e-05	Up
AT1G02730	1.30241	2.95941e-05	Up
AT1G78820	1.30463	0.000181146	Up
AT3G04290	1.30607	9.27866e-06	Up
AT1G51110	1.31094	0.00044573	Up
AT2G33560	1.31139	0.0167853	Up
AT1G70580	1.31221	0.00458167	Up
AT2G39310	1.31363	0.000172162	Up
AT3G21055	1.31591	0.00710319	Up
AT1G44110	1.31653	0.000280936	Up
AT2G39730	1.31748	1.06465e-05	Up
AT5G08640	1.32583	0.000565124	Up
AT5G49740	1.32841	0.0189541	Up
AT4G18290	1.32841	0.000238288	Up
AT5G36120	1.32898	0.000324286	Up
AT5G24120	1.33097	0.00499152	Up
AT3G08940	1.33145	6.56021e-05	Up
AT4G24340	1.33156	0.0285975	Up
AT5G60930	1.33891	0.000496685	Up
AT4G22860	1.33956	0.00333254	Up
AT1G44446	1.34521	3.4907e-05	Up
AT1G14345	1.34643	5.08333e-05	Up
AT4G33550	1.34681	0.00204469	Up
AT5G67030	1.34976	4.02171e-06	Up
AT5G42590	1.35157	0.0343823	Up
AT3G20370	1.35798	2.99332e-05	Up
AT1G04425	1.35937	0.00427151	Up
AT5G47250	1.36286	0.0214827	Up
AT4G03210	1.36432	1.44317e-05	Up
AT1G69523	1.36691	0.0214345	Up
AT1G33811	1.37487	5.63442e-05	Up
AT3G46700	1.37488	0.00129292	Up
AT4G09650	1.3794	4.02171e-06	Up
AT1G72250	1.38205	0.000496828	Up
AT3G46780	1.39205	0.000134372	Up
AT4G16980	1.39404	9.27866e-06	Up
AT2G01890	1.39734	4.26182e-06	Up
AT5G17170	1.41063	1.8584e-05	Up
AT5G56120	1.4117	0.000412008	Up
AT3G50270	1.4128	0.00514087	Up
AT2G34490	1.41611	0.00113637	Up
AT2G13610	1.41628	0.000310271	Up
AT4G13495	1.42056	0.000986183	Up
AT5G16010	1.42516	0.000986183	Up
AT3G05600	1.43337	0.00178829	Up
AT1G75460	1.43343	1.42804e-05	Up
AT1G04800	1.43405	0.0478156	Up
AT1G03310	1.43578	6.3181e-05	Up
AT5G02760	1.442	1.36472e-06	Up
AT2G37380	1.44238	0.0325224	Up
AT5G38430	1.44468	0.000123163	Up
AT4G09500	1.4449	0.0171335	Up
AT1G65900	1.44565	0.00242147	Up
AT4G21820	1.44651	0.0119908	Up
AT4G38070	1.44931	0.00731521	Up
AT5G27360	1.45889	0.0181866	Up
AT2G28620	1.46309	0.000775018	Up
AT5G40170	1.46415	0.00106523	Up
AT5G61420	1.46609	0.0397298	Up
AT3G46970	1.46614	4.62259e-06	Up
AT4G30660	1.46828	0.00311396	Up
AT3G19050	1.4694	0.000131735	Up
AT3G56080	1.47058	0.000723683	Up
AT1G09340	1.47237	2.57474e-06	Up
AT4G27700	1.47373	6.31783e-06	Up
AT1G29530	1.47967	0.00571121	Up
AT3G02910	1.4813	0.000249493	Up
AT5G40610	1.48728	0.0030252	Up
AT4G04850	1.48924	7.08047e-05	Up
AT4G17000	1.48965	0.00103113	Up
AT4G19170	1.49062	0.000374136	Up
AT3G05800	1.4909	0.001481	Up
AT5G11060	1.49892	0.000197537	Up
AT1G25440	1.50095	2.61242e-05	Up
AT5G13630	1.50283	9.45552e-06	Up
AT4G29905	1.5086	1.97962e-05	Up
AT1G76100	1.51078	6.60611e-05	Up
AT4G11460	1.51916	0.0289953	Up
AT3G27400	1.52262	0.00420481	Up
AT5G23060	1.52309	1.14781e-05	Up
AT1G72140	1.52359	0.00211873	Up
AT3G48350	1.52585	2.19081e-05	Up
AT4G22890	1.52601	2.19521e-06	Up
AT1G31330	1.53161	1.8584e-05	Up
AT3G55660	1.53342	0.00168754	Up
AT1G20030	1.53574	0.0171335	Up
AT1G18370	1.539	6.73112e-05	Up
AT1G30260	1.54753	0.00791351	Up
AT4G12800	1.54954	2.19081e-05	Up
AT3G19480	1.55118	0.000302291	Up
AT3G02640	1.55308	4.36794e-05	Up
AT2G14080	1.55498	0.0166146	Up
AT3G61750	1.56283	0.00311274	Up
AT1G52690	1.569	0.00652978	Up
AT3G59400	1.57207	4.62259e-06	Up
AT4G28750	1.57257	2.96325e-05	Up
AT3G62550	1.57472	0.000288554	Up
AT1G12900	1.57615	6.85773e-06	Up
AT3G29320	1.58126	1.12218e-06	Up
AT1G65710	1.5846	0.0314209	Up
AT1G18810	1.58582	0.0471924	Up
AT4G37150	1.60189	0.0418435	Up
AT4G01270	1.60223	0.0482591	Up
AT5G17050	1.60265	0.00207223	Up
AT3G10520	1.60543	0.000324286	Up
AT1G16370	1.62306	0.0145422	Up
AT3G05730	1.62435	3.0955e-05	Up
AT3G23670	1.62749	0.000203101	Up
AT4G12170	1.62815	0.000788838	Up
AT4G12830	1.64651	0.00969618	Up
AT4G33467	1.65053	0.0189189	Up
AT1G29395	1.65182	0.000533638	Up
AT3G02830	1.65682	1.42279e-05	Up
AT3G01440	1.66032	0.000667567	Up
AT5G05270	1.68114	0.000777207	Up
AT5G41050	1.68324	0.00149718	Up
AT3G02730	1.68337	5.8495e-06	Up
AT5G65010	1.68574	7.3375e-06	Up
AT5G03350	1.6955	0.0208262	Up
AT3G26740	1.69915	1.53862e-05	Up
AT2G06925	1.70017	0.000175924	Up
AT4G37470	1.70951	1.14781e-05	Up
AT1G21120	1.71557	0.0113827	Up
AT1G03630	1.71652	4.02171e-06	Up
AT2G42220	1.72018	1.53862e-05	Up
AT1G20020	1.72563	3.66523e-06	Up
AT5G45700	1.73261	0.0126013	Up
AT1G15050	1.73611	0.0339829	Up
AT5G61520	1.73914	0.000710063	Up
AT5G06530	1.74054	5.8495e-06	Up
AT3G48720	1.75333	7.87258e-05	Up
AT1G11850	1.75876	2.0634e-05	Up
AT3G15570	1.7595	0.000606353	Up
AT4G12540	1.76289	0.0440012	Up
AT1G58270	1.76437	0.0313519	Up
AT3G22830	1.77379	0.0159355	Up
AT2G03750	1.78179	0.000843675	Up
AT5G64040	1.78381	7.77977e-07	Up
AT2G16270	1.78389	0.00105047	Up
AT4G29930	1.79001	0.00107947	Up
AT1G21500	1.80307	4.79448e-05	Up
AT1G75830	1.81991	0.0117368	Up
AT1G10370	1.82145	0.00055356	Up
AT2G25060	1.82444	2.07073e-05	Up
AT1G54820	1.82815	1.07417e-05	Up
AT4G00050	1.83584	0.000667567	Up
AT3G62410	1.83778	6.4282e-06	Up
AT1G48100	1.83925	0.0420059	Up
AT2G40080	1.83941	0.0014874	Up
AT5G63060	1.85228	0.0352081	Up
AT4G37310	1.86694	0.000786805	Up
AT5G07240	1.87539	0.00277296	Up
AT1G72670	1.87542	0.00243944	Up
AT1G03130	1.88016	1.53235e-05	Up
AT1G30380	1.88376	2.35117e-06	Up
AT4G23990	1.89076	0.0318813	Up
AT5G06870	1.89321	0.0216982	Up
AT3G48320	1.89349	0.00065102	Up
AT4G28250	1.894	0.0001625	Up
AT4G27150	1.89766	0.0202564	Up
AT5G07330	1.89879	0.0111441	Up
AT1G15820	1.90386	4.26182e-06	Up
AT1G16720	1.90468	1.60997e-07	Up
AT1G65060	1.90666	0.000999636	Up
AT4G17470	1.92829	0.000279488	Up
AT2G42110	1.9308	0.00408015	Up
AT5G06760	1.94273	0.00868109	Up
AT1G15980	1.97189	4.62259e-06	Up
AT4G27300	1.98133	0.0229965	Up
AT1G08380	2.00721	7.69573e-06	Up
AT5G38030	2.01393	2.04929e-05	Up
AT3G22060	2.02406	0.00312685	Up
AT5G10230	2.02435	0.00754601	Up
AT1G29930	2.03193	2.85648e-05	Up
AT2G32540	2.03504	4.02171e-06	Up
AT4G20230	2.04671	0.0329391	Up
AT1G05440	2.04683	0.0241211	Up
AT3G23410	2.05607	0.0219239	Up
AT5G48485	2.06073	0.000280936	Up
AT1G21130	2.0659	0.000180207	Up
AT3G47470	2.07677	5.4462e-06	Up
AT3G28070	2.08212	0.00116476	Up
AT4G36220	2.08318	0.000132592	Up
AT5G55620	2.08599	8.09525e-05	Up
AT5G54270	2.09352	4.62259e-06	Up
AT4G18220	2.09613	0.00169517	Up
AT4G15920	2.09901	0.00311274	Up
AT2G31790	2.10288	0.000420401	Up
AT3G22142	2.10788	0.000149748	Up
AT1G13930	2.14824	5.37495e-07	Up
AT2G29310	2.15691	1.06465e-05	Up
AT1G32900	2.17431	0.000940473	Up
AT5G43630	2.17745	7.90764e-07	Up
AT4G00165	2.1842	0.000247145	Up
AT5G35970	2.24507	7.92824e-07	Up
AT2G01760	2.24535	0.00657751	Up
AT1G52230	2.26805	2.5005e-08	Up
AT3G50820	2.28906	2.50481e-07	Up
AT2G29360	2.29803	2.85648e-05	Up
AT2G02120	2.30616	0.0438835	Up
AT2G29320	2.31597	0.000349651	Up
AT2G35830	2.34014	0.00224569	Up
AT2G03310	2.36883	0.0339829	Up
AT5G19500	2.39933	0.00573718	Up
AT2G39250	2.41979	2.96325e-05	Up
AT2G44290	2.4365	0.00189091	Up
AT5G65730	2.45359	0.00148962	Up
AT4G26150	2.4575	0.00270062	Up
AT5G16030	2.48075	1.14297e-06	Up
AT4G27030	2.49292	2.95941e-05	Up
AT1G69870	2.50201	6.33466e-05	Up
AT2G40670	2.51238	0.0191268	Up
AT5G51720	2.52552	0.00612785	Up
AT1G03880	2.53102	0.0264235	Up
AT1G10640	2.54114	0.000353859	Up
AT5G44580	2.5807	0.000783466	Up
AT2G30520	2.59679	1.85292e-08	Up
AT1G04110	2.60562	0.000382893	Up
AT4G04840	2.60615	0.036882	Up
AT3G53250	2.60969	0.00163886	Up
AT1G60270	2.66908	0.000500356	Up
AT5G54770	2.68439	1.85292e-08	Up
AT2G19900	2.69437	0.0226259	Up
AT5G28520	2.73525	0.0419251	Up
AT1G78990	2.74428	0.032508	Up
AT3G61220	2.78594	0.0237815	Up
AT4G05180	2.79792	1.96698e-07	Up
AT2G16005	2.85126	2.13281e-05	Up
AT5G50100	2.90482	0.0416513	Up
AT5G38980	2.95047	0.00010022	Up
AT4G18740	2.95086	0.00162842	Up
AT1G66970	2.97162	2.50481e-07	Up
AT3G01500	2.97319	2.943e-06	Up
AT1G76080	2.98417	9.2458e-08	Up
AT4G09600	3.01266	0.0333945	Up
AT5G61270	3.01734	0.00531222	Up
AT1G54040	3.02864	3.66523e-06	Up
AT5G50950	3.04172	0.047721	Up
AT5G67370	3.08676	0.00536701	Up
AT1G29910	3.1332	7.68487e-08	Up
AT2G29090	3.18437	0.00832016	Up
AT3G27690	3.21302	7.50236e-08	Up
AT5G42530	3.22348	0.0422229	Up
AT1G78490	3.25816	0.0340375	Up
AT2G35960	3.28038	6.12295e-05	Up
AT1G48130	3.28089	0.0296559	Up
AT1G64170	3.30814	0.0441702	Up
AT2G43550	3.33887	0.000247145	Up
AT3G14210	3.34227	0.00116277	Up
AT4G17090	3.36477	0.000107288	Up
AT3G54890	3.3683	1.0245e-07	Up
AT1G59700	3.41531	0.0254054	Up
AT1G60590	3.41761	8.9711e-05	Up
AT3G28220	3.42467	0.0294422	Up
AT2G31380	3.42555	0.000505032	Up
AT4G27820	3.45112	5.11673e-06	Up
AT2G18328	3.45641	0.0392471	Up
AT2G34620	3.4774	2.50481e-07	Up
AT1G71890	3.50699	0.0343823	Up
AT1G16260	3.5646	0.0486695	Up
AT4G37800	3.57742	1.6013e-05	Up
AT3G15670	3.64618	0.00600788	Up
AT1G72220	3.64759	0.0406593	Up
AT4G21440	3.68357	0.0478357	Up
AT4G28520	3.81048	0.017616	Up
AT3G06880	3.81385	1.14297e-06	Up
AT4G39510	3.83807	0.0013594	Up
AT5G54740	3.86711	0.00446191	Up
AT2G05100	3.88043	2.35431e-08	Up
AT5G43450	3.93354	0.0247353	Up
AT4G18650	3.99806	0.0340375	Up
AT4G04330	4.00743	7.2166e-05	Up
AT5G24160	4.01586	0.000197305	Up
AT2G34420	4.05941	1.08764e-07	Up
AT1G04560	4.08968	0.010449	Up
AT3G17520	4.09803	0.0120544	Up
AT4G28780	4.10984	0.000197305	Up
AT1G54870	4.1349	0.040631	Up
AT2G41280	4.19173	0.00759718	Up
AT1G45201	4.24358	6.23027e-05	Up
AT3G28270	4.24554	0.025671	Up
AT1G68250	4.32614	0.0194221	Up
AT5G66780	4.33372	0.00926608	Up
AT2G05070	4.35399	1.70765e-08	Up
AT5G45690	4.37535	0.0348797	Up
AT2G28490	4.386	0.0222858	Up
AT2G41260	4.50513	0.0416488	Up
AT1G64590	4.53406	0.00882886	Up
AT2G30540	4.53477	0.0156267	Up
AT5G22470	4.53501	0.0305017	Up
AT2G42560	4.59295	0.0116984	Up
AT4G25140	4.62205	0.00816122	Up
AT3G57020	4.63306	0.000428549	Up
AT2G36590	4.63406	0.00441322	Up
AT4G36700	4.65185	0.0196162	Up
AT3G54940	4.68712	0.0451728	Up
AT2G21490	4.77757	0.0294865	Up
AT5G24150	4.78435	0.00554962	Up
AT4G26530	4.90131	2.02853e-08	Up
AT4G12470	5.10129	0.00405321	Up
AT3G22640	5.12261	0.0123668	Up
AT3G48310	5.39866	0.00529995	Up
AT2G29300	5.54452	0.00210959	Up
AT2G32550	5.54712	0.00252191	Up
AT1G29920	6.96998	9.44244e-11	Up
AT5G44120	7.0328	0.0425649	Up
AT1G70820	7.15462	0.000180207	Up
AT2G34430	7.69268	1.79393e-09	Up
AT5G48490	9.5049	1.6013e-05	Up

## Sheet: 1h_17_cel_Dox
ID	log2FC	q-value	regulatio
AT2G46970	-2.05382	4.07895e-07	Down
AT4G37770	-1.53503	0.0369749	Down
AT4G32280	-1.18187	0.0206751	Down
AT5G07000	-1.16798	0.0242159	Down
AT5G07010	-1.12232	0.0159941	Down
AT1G01260	-1.05728	0.00870053	Down
AT1G74270	1.09341	0.0242159	Up

## Sheet: 24h_17_cel_D_C
ID	log2FC	q-value	regulatio
AT5G44120	-10.5306	0.00862648	Down
AT4G10240	-10.2152	0.024927	Down
AT5G54740	-8.82815	0.0303975	Down
AT3G12820	-8.68412	0.00381734	Down
AT1G68250	-8.67191	0.0299251	Down
AT4G28520	-8.66389	0.000142877	Down
AT1G20790	-8.27474	0.00138066	Down
AT2G21910	-7.45478	0.000205808	Down
AT3G22640	-7.37773	0.0299251	Down
AT2G23240	-7.25541	0.00261112	Down
AT4G10250	-7.24716	0.00421838	Down
AT1G17810	-6.97323	0.00147872	Down
AT5G45690	-6.5914	0.0299251	Down
AT4G10020	-6.50118	0.00400813	Down
AT1G54870	-6.2927	0.0336687	Down
AT1G63140	-6.13933	0.00420913	Down
AT5G53660	-5.86423	0.000704043	Down
AT4G14130	-5.76632	3.41814e-05	Down
AT2G28490	-5.70442	0.0329092	Down
AT1G05510	-5.69698	0.0292862	Down
AT5G65800	-5.6784	0.00215966	Down
AT2G46970	-5.63662	1.8454e-05	Down
AT1G77950	-5.59957	0.0260256	Down
AT1G48130	-5.38464	0.0113689	Down
AT1G54860	-5.22694	0.0357533	Down
AT4G37770	-5.13686	0.00453293	Down
AT2G34020	-5.12205	4.72683e-05	Down
AT2G34315	-5.04095	0.00757014	Down
AT2G33380	-5.0175	0.000551703	Down
AT5G19600	-4.99347	0.00819722	Down
AT3G54510	-4.97589	0.0001577	Down
AT1G03880	-4.95997	0.0209152	Down
AT1G74490	-4.95813	0.00487443	Down
AT4G14690	-4.93448	0.00508298	Down
AT4G16540	-4.93305	0.0379989	Down
AT1G19830	-4.82059	0.00400813	Down
AT4G31610	-4.81304	0.00204438	Down
AT5G12030	-4.76108	0.0454284	Down
AT5G54190	-4.71533	0.000758068	Down
AT2G01580	-4.6724	0.0369402	Down
AT4G11610	-4.63498	4.72683e-05	Down
AT2G38530	-4.59438	5.26053e-05	Down
AT5G51210	-4.54118	0.000764403	Down
AT5G22470	-4.52426	0.0362835	Down
AT4G09600	-4.51929	0.0196483	Down
AT2G01770	-4.5165	0.0146155	Down
AT2G40170	-4.46091	0.0443329	Down
AT4G22490	-4.44588	0.00049091	Down
AT1G02800	-4.39945	0.000665102	Down
AT4G11550	-4.25772	0.00594662	Down
AT1G77880	-4.17732	0.0148374	Down
AT5G13150	-4.1771	0.000886957	Down
AT2G39855	-4.15744	0.00327153	Down
AT4G09530	-4.15044	0.0262879	Down
AT1G69570	-4.11476	0.0486754	Down
AT4G10160	-4.11447	0.0299911	Down
AT2G24400	-3.99508	0.0387473	Down
AT3G10290	-3.99469	0.00203507	Down
AT4G32500	-3.9911	0.00751233	Down
AT1G16850	-3.8503	0.00270135	Down
AT5G19110	-3.84059	0.0197208	Down
AT1G06350	-3.83785	0.000752658	Down
AT4G36110	-3.8026	0.00767551	Down
AT3G18010	-3.78847	0.0178511	Down
AT5G57670	-3.78832	8.34742e-05	Down
AT5G17540	-3.76544	0.0369178	Down
AT1G68170	-3.74679	0.0250117	Down
AT4G26460	-3.74286	0.044437	Down
AT5G66400	-3.72838	0.0492616	Down
AT5G15120	-3.72216	0.000397516	Down
AT3G22840	-3.71431	0.0108391	Down
AT2G21640	-3.70865	0.0375302	Down
AT4G27310	-3.68505	7.94984e-05	Down
AT4G25140	-3.68376	0.0403148	Down
AT1G64110	-3.67373	0.000284826	Down
AT4G31370	-3.62824	0.0198686	Down
AT5G02540	-3.62194	4.72683e-05	Down
AT3G53840	-3.59987	0.0420145	Down
AT3G21330	-3.59404	9.99682e-05	Down
AT3G21090	-3.59222	5.26053e-05	Down
AT2G39820	-3.58615	0.0334588	Down
AT5G57550	-3.57681	0.0172749	Down
AT4G31380	-3.45493	0.000185358	Down
AT5G02580	-3.4528	4.24345e-05	Down
AT2G25095	-3.45156	0.016366	Down
AT2G37670	-3.43119	0.00179052	Down
AT5G16023	-3.41527	0.0308789	Down
AT5G19100	-3.38168	0.000371103	Down
AT4G17788	-3.3641	0.0213015	Down
AT5G03310	-3.34515	0.0249955	Down
AT3G04184	-3.32201	0.0206887	Down
AT5G63650	-3.31647	6.15176e-05	Down
AT3G01570	-3.31173	0.0402537	Down
AT2G47780	-3.27315	0.000142932	Down
AT1G75830	-3.20898	0.00937573	Down
AT4G13790	-3.19856	0.0271773	Down
AT4G22460	-3.17923	0.00967985	Down
AT1G60450	-3.16743	0.0246461	Down
AT3G48260	-3.16694	5.26053e-05	Down
AT1G44830	-3.16677	0.00828725	Down
AT5G15720	-3.13134	0.00826101	Down
AT4G16780	-3.12722	0.000623315	Down
AT5G53950	-3.12412	0.0485232	Down
AT3G13400	-3.12228	0.0222805	Down
AT1G66780	-3.11863	0.0134268	Down
AT1G62035	-3.09393	0.0229413	Down
AT5G60760	-3.09274	0.00548833	Down
AT5G59930	-3.09095	0.0128897	Down
AT1G05835	-3.05361	0.000371103	Down
AT1G61840	-3.01846	0.0387473	Down
AT5G14650	-2.99247	0.0241199	Down
AT2G41280	-2.98312	0.0499331	Down
AT2G46990	-2.98192	0.00767155	Down
AT4G11050	-2.96774	0.0181225	Down
AT2G17036	-2.95774	0.00616781	Down
AT5G47110	-2.94433	0.0155472	Down
AT5G18000	-2.93418	0.0387798	Down
AT5G21020	-2.9054	0.00333586	Down
AT2G35140	-2.89625	0.00474824	Down
AT3G48940	-2.82082	0.0340128	Down
AT1G10400	-2.792	0.0260582	Down
AT1G06080	-2.78866	0.00106353	Down
AT5G07760	-2.76791	0.00727057	Down
AT1G15840	-2.76009	0.00269972	Down
AT2G33230	-2.75516	0.0498201	Down
AT3G51410	-2.74414	0.0121878	Down
AT1G34630	-2.74295	0.000911475	Down
AT1G25240	-2.7415	0.0309985	Down
AT5G48890	-2.73939	0.0210695	Down
AT1G67265	-2.72241	0.000930484	Down
AT4G12520	-2.71773	0.00450314	Down
AT4G35720	-2.69905	8.46673e-05	Down
AT1G02350	-2.64269	0.0246461	Down
AT3G17580	-2.632	0.000754733	Down
AT1G75450	-2.61071	0.000323417	Down
AT5G52570	-2.60265	0.00466212	Down
AT3G01516	-2.60018	0.0041337	Down
AT5G14360	-2.597	0.000218288	Down
AT3G56350	-2.59538	0.00665945	Down
AT2G18010	-2.58102	0.0498756	Down
AT2G37678	-2.56701	0.00060459	Down
AT2G01450	-2.5617	0.00342906	Down
AT2G34185	-2.55126	0.0247862	Down
AT3G62090	-2.54283	0.00147868	Down
AT4G25580	-2.54042	0.00268314	Down
AT5G02200	-2.54021	0.000627032	Down
AT1G15550	-2.53961	0.000221176	Down
AT1G77200	-2.52543	0.00683466	Down
AT5G02260	-2.52377	4.47926e-05	Down
AT5G53250	-2.51583	0.00352461	Down
AT3G21720	-2.4968	0.00530403	Down
AT4G32280	-2.4936	0.000379673	Down
AT1G63380	-2.4678	0.0065967	Down
AT5G26146	-2.4578	0.00381734	Down
AT3G25730	-2.45039	0.000320914	Down
AT5G18010	-2.4497	0.0230625	Down
AT1G72490	-2.44385	0.000397516	Down
AT1G72070	-2.42216	0.00979945	Down
AT2G35820	-2.41454	0.0113564	Down
AT5G03890	-2.41216	0.0108391	Down
AT3G10745	-2.39402	0.02787	Down
AT2G15880	-2.38983	0.00381228	Down
AT2G19660	-2.38447	0.00216846	Down
AT2G32430	-2.37154	0.000240569	Down
AT1G01380	-2.37027	0.0159124	Down
AT1G33102	-2.36948	0.0322009	Down
AT5G23800	-2.36806	0.0253248	Down
AT2G24800	-2.3671	0.0174585	Down
AT5G55360	-2.36594	0.0249473	Down
AT5G15265	-2.36536	0.000397516	Down
AT4G16670	-2.3484	8.46991e-05	Down
AT4G33120	-2.34767	0.0486754	Down
AT1G02340	-2.33536	0.000350399	Down
AT1G11735	-2.33204	0.00162507	Down
AT4G16770	-2.28525	0.000627032	Down
AT5G22500	-2.28195	0.000254849	Down
AT4G36010	-2.24091	0.00258653	Down
AT1G61800	-2.24026	0.0220112	Down
AT1G60740	-2.2338	0.00377947	Down
AT2G42247	-2.22603	0.0363393	Down
AT2G37925	-2.2245	0.0251804	Down
AT3G61830	-2.21617	0.00109188	Down
AT1G26945	-2.21038	0.000142877	Down
AT5G64395	-2.20888	0.0299251	Down
AT2G31980	-2.2069	4.72683e-05	Down
AT5G66590	-2.20486	0.00464988	Down
AT1G62190	-2.20463	0.0230481	Down
AT3G05890	-2.20048	0.000477434	Down
AT2G41070	-2.18524	0.000858829	Down
AT4G32460	-2.18177	0.000350399	Down
AT2G44910	-2.17576	0.0362015	Down
AT3G23800	-2.1741	0.000519339	Down
AT1G14687	-2.17395	0.0147073	Down
AT4G21830	-2.1447	0.00541736	Down
AT3G02500	-2.14336	0.0110877	Down
AT1G49130	-2.13885	0.0229018	Down
AT4G18510	-2.12646	0.00473582	Down
AT3G44990	-2.12628	0.00530403	Down
AT1G26780	-2.12591	0.0282276	Down
AT5G22740	-2.11542	0.000417737	Down
AT5G09970	-2.11145	0.014149	Down
AT1G09570	-2.10818	0.000142877	Down
AT3G48115	-2.10657	0.000882623	Down
AT3G23260	-2.09681	0.012027	Down
AT5G07010	-2.09427	0.000585319	Down
AT5G41980	-2.08947	0.0241851	Down
AT1G29195	-2.08232	0.00696483	Down
AT1G26890	-2.0802	0.0475135	Down
AT4G29690	-2.07736	0.00138604	Down
AT3G45290	-2.07404	0.0252756	Down
AT3G28857	-2.07156	0.0248174	Down
AT1G31173	-2.06821	0.00495584	Down
AT3G47420	-2.06612	0.000323417	Down
AT4G29270	-2.06572	0.000324988	Down
AT3G50330	-2.05629	0.00922652	Down
AT4G27450	-2.05059	0.000114416	Down
AT3G48460	-2.04801	0.00116682	Down
AT5G60660	-2.04548	0.00420913	Down
AT3G59190	-2.04355	0.0472791	Down
AT4G25260	-2.03896	0.000535539	Down
AT5G20710	-2.0353	0.0257418	Down
AT2G46660	-2.03412	0.00456754	Down
AT5G01790	-2.01902	0.00191403	Down
AT1G09410	-2.01885	0.0305004	Down
AT2G05380	-2.01696	0.00683608	Down
AT5G64180	-2.01688	0.0265744	Down
AT3G29575	-2.01636	0.00058294	Down
AT5G39240	-2.01542	0.031652	Down
AT4G38400	-1.99356	0.0260335	Down
AT5G10180	-1.98896	0.000240569	Down
AT1G15500	-1.98888	0.0251024	Down
AT3G16640	-1.98751	0.00226159	Down
AT1G63330	-1.98604	0.0374644	Down
AT3G23930	-1.98257	0.0228872	Down
AT5G01670	-1.98187	0.0132938	Down
AT3G09160	-1.97954	0.0254573	Down
AT4G32200	-1.97461	0.0398766	Down
AT1G01200	-1.94963	0.00763302	Down
AT2G14210	-1.94716	0.0108927	Down
AT1G15405	-1.94598	0.0351518	Down
AT4G08950	-1.94554	0.00696483	Down
AT1G01600	-1.93265	0.0130547	Down
AT1G70710	-1.92428	0.000397516	Down
AT3G13404	-1.92258	0.0156033	Down
AT3G02550	-1.91381	0.0162438	Down
AT4G21850	-1.91089	0.000453936	Down
AT3G15540	-1.9052	0.00707017	Down
AT1G68872	-1.90031	0.0222132	Down
AT1G14540	-1.89206	0.0375358	Down
AT3G04000	-1.89061	0.0321969	Down
AT5G06370	-1.88996	0.00173497	Down
AT1G63230	-1.88956	0.0399212	Down
AT5G06200	-1.88722	0.0105119	Down
AT3G47340	-1.88183	0.000649582	Down
AT3G55610	-1.8808	0.000250001	Down
AT4G28650	-1.87782	0.0180285	Down
AT5G03552	-1.87698	0.000663341	Down
AT5G65080	-1.87442	0.0213015	Down
AT4G01140	-1.87213	0.0213015	Down
AT3G06435	-1.86873	0.0406761	Down
AT3G60070	-1.86296	0.0221218	Down
AT4G37740	-1.8606	0.017708	Down
AT2G16740	-1.85914	0.029317	Down
AT5G03545	-1.85871	0.000718974	Down
AT3G47010	-1.85726	0.0159124	Down
AT5G23380	-1.85459	0.00072544	Down
AT3G09600	-1.8514	0.00129169	Down
AT5G17850	-1.85084	0.000793721	Down
AT5G19170	-1.84655	0.0367364	Down
AT5G40090	-1.84587	0.0178511	Down
AT1G34110	-1.84574	0.000769107	Down
AT1G37150	-1.84049	0.0265465	Down
AT1G64660	-1.83612	0.00200685	Down
AT4G16442	-1.8347	0.00474824	Down
AT3G16500	-1.83259	0.00171022	Down
AT1G77870	-1.83237	0.00311976	Down
AT5G17550	-1.83132	0.00269972	Down
AT2G30505	-1.831	0.0230481	Down
AT3G58850	-1.82437	0.00226159	Down
AT2G21430	-1.8239	0.0487541	Down
AT3G27220	-1.81923	0.00313876	Down
AT3G12320	-1.81112	0.00477851	Down
AT1G18990	-1.80025	0.0491421	Down
AT1G01780	-1.79591	0.000821196	Down
AT1G79750	-1.79547	0.00648806	Down
AT3G10985	-1.795	0.00346409	Down
AT5G35525	-1.79128	0.00794869	Down
AT2G42870	-1.78338	0.00461949	Down
AT4G38932	-1.78237	0.00418137	Down
AT2G04050	-1.7788	0.0268965	Down
AT1G69526	-1.77431	0.000446398	Down
AT5G06980	-1.77103	0.00577098	Down
AT1G46554	-1.76146	0.00187629	Down
AT1G06570	-1.75108	0.00142665	Down
AT5G15230	-1.75038	0.0196296	Down
AT1G65970	-1.74633	0.00252108	Down
AT4G16680	-1.73991	0.00603845	Down
AT5G19510	-1.7399	0.031652	Down
AT4G17730	-1.73948	0.000397516	Down
AT4G14465	-1.73487	0.0134268	Down
AT1G58030	-1.73313	0.00187629	Down
AT5G28300	-1.73246	0.0075603	Down
AT3G55720	-1.7311	0.049652	Down
AT1G53785	-1.7253	0.000897936	Down
AT1G28330	-1.7213	0.0387572	Down
AT4G16765	-1.71934	0.00551827	Down
AT1G64640	-1.71601	0.000423732	Down
AT2G39350	-1.71563	0.000732068	Down
AT1G62610	-1.71538	0.00193789	Down
AT1G17530	-1.71087	0.0230481	Down
AT1G26730	-1.71083	0.0311243	Down
AT5G47900	-1.70297	0.0133245	Down
AT5G39320	-1.70291	0.000150862	Down
AT1G65920	-1.69726	0.000647967	Down
AT4G15242	-1.69582	0.0268117	Down
AT1G52618	-1.6922	0.0460638	Down
AT2G01080	-1.68969	0.0454107	Down
AT2G42010	-1.68968	0.00113346	Down
AT2G19590	-1.68006	0.01895	Down
AT5G05680	-1.67821	0.000628264	Down
AT2G28840	-1.67527	0.00482715	Down
AT5G53980	-1.67524	0.00724137	Down
AT3G23255	-1.67092	0.00439552	Down
AT5G03770	-1.66813	0.0191031	Down
AT4G28720	-1.66684	0.00684626	Down
AT1G63370	-1.66444	0.0427614	Down
AT5G05690	-1.66372	0.022309	Down
AT1G21980	-1.66128	0.00219619	Down
AT1G75240	-1.66011	0.0139562	Down
AT4G16515	-1.6587	0.0299251	Down
AT2G41210	-1.65449	0.00429783	Down
AT3G02370	-1.65397	0.00840206	Down
AT3G54770	-1.64499	0.00124711	Down
AT3G16490	-1.64063	0.00211556	Down
AT5G15860	-1.63566	0.0136984	Down
AT1G62590	-1.62955	0.0244372	Down
AT1G80300	-1.62616	0.0270046	Down
AT5G05430	-1.6236	0.0289968	Down
AT3G18530	-1.62135	0.0470827	Down
AT1G12700	-1.62018	0.0103152	Down
AT1G77330	-1.61984	0.00413589	Down
AT5G64390	-1.61793	0.00133562	Down
AT4G34131	-1.61715	0.00237987	Down
AT2G41750	-1.61448	0.00648806	Down
AT1G31600	-1.61385	0.0145602	Down
AT3G05150	-1.60838	0.00517699	Down
AT1G19840	-1.6078	0.0329079	Down
AT1G29465	-1.60588	0.00193789	Down
AT3G62290	-1.60451	0.00327693	Down
AT1G49600	-1.60298	0.0211076	Down
AT1G10660	-1.599	0.00137621	Down
AT1G46768	-1.59715	0.0447971	Down
AT1G77120	-1.59139	0.0315438	Down
AT2G46830	-1.58963	0.0225349	Down
AT2G04500	-1.58352	0.0302051	Down
AT4G38860	-1.5825	0.0319931	Down
AT1G60060	-1.57319	0.000397516	Down
AT2G29440	-1.57205	0.0129962	Down
AT5G02500	-1.56781	0.00616781	Down
AT1G07690	-1.56775	0.0445587	Down
AT3G05640	-1.56018	0.0270829	Down
AT3G23790	-1.54453	0.00618742	Down
AT2G45050	-1.54385	0.000717293	Down
AT3G59930	-1.5435	0.00964378	Down
AT4G16892	-1.54267	0.0209152	Down
AT1G19510	-1.54242	0.0387798	Down
AT5G15150	-1.54086	0.0145005	Down
AT5G23530	-1.53894	0.00696483	Down
AT1G17830	-1.53797	0.0299251	Down
AT2G29460	-1.53771	0.00603652	Down
AT2G38830	-1.53744	0.0269362	Down
AT1G19600	-1.53344	0.0181362	Down
AT1G15180	-1.53198	0.0380505	Down
AT3G50900	-1.53031	0.0277494	Down
AT1G12010	-1.52916	0.00390493	Down
AT1G02640	-1.52658	0.0159124	Down
AT4G36930	-1.52233	0.017708	Down
AT2G46260	-1.52156	0.000813619	Down
AT5G44460	-1.52067	0.0116263	Down
AT4G25640	-1.5195	0.00502029	Down
AT4G23030	-1.51945	0.00269239	Down
AT5G39890	-1.51933	0.00803546	Down
AT1G76720	-1.51577	0.0228872	Down
AT2G24220	-1.51525	0.0248174	Down
AT4G28410	-1.5119	0.0315607	Down
AT1G67105	-1.50944	0.0180982	Down
AT5G02840	-1.50348	0.00115101	Down
AT3G02990	-1.50268	0.00060459	Down
AT2G45023	-1.50109	0.0207256	Down
AT5G25460	-1.49904	0.00193094	Down
AT4G10560	-1.49834	0.0439534	Down
AT5G10530	-1.49784	0.0130227	Down
AT4G14716	-1.4893	0.0175438	Down
AT1G47270	-1.48894	0.00819722	Down
AT1G55152	-1.48597	0.00651632	Down
AT4G00560	-1.48541	0.00161332	Down
AT5G47450	-1.48315	0.0114993	Down
AT4G26400	-1.48078	0.00415199	Down
AT2G47630	-1.47644	0.00257358	Down
AT3G53420	-1.47543	0.0147685	Down
AT5G57660	-1.47533	0.000908244	Down
AT2G14900	-1.47458	0.0105298	Down
AT4G01410	-1.47432	0.00467086	Down
AT3G12610	-1.47334	0.0298846	Down
AT3G29180	-1.47288	0.000397516	Down
AT4G30060	-1.46883	0.00140848	Down
AT5G54080	-1.46786	0.000397516	Down
AT2G26330	-1.46679	0.0298988	Down
AT4G26590	-1.46328	0.0163154	Down
AT1G21070	-1.45808	0.0367912	Down
AT1G62480	-1.45485	0.00784624	Down
AT2G44220	-1.44871	0.047835	Down
AT4G21110	-1.44267	0.00427557	Down
AT2G47420	-1.44252	0.00400299	Down
AT5G15830	-1.43907	0.0369178	Down
AT4G14713	-1.43557	0.0165192	Down
AT5G03560	-1.43359	0.00138066	Down
AT1G26665	-1.43338	0.00103827	Down
AT2G02850	-1.43183	0.00381734	Down
AT1G09480	-1.42899	0.0348678	Down
AT1G07300	-1.42893	0.0245597	Down
AT1G15230	-1.4276	0.0141903	Down
AT2G24100	-1.42322	0.00538659	Down
AT4G37870	-1.42286	0.0058516	Down
AT1G11175	-1.42051	0.0065967	Down
AT5G39860	-1.41847	0.00608631	Down
AT5G46840	-1.41791	0.00605467	Down
AT5G11260	-1.41695	0.0159124	Down
AT4G16140	-1.41341	0.00269972	Down
AT3G03470	-1.41292	0.0310009	Down
AT5G48450	-1.41136	0.0180982	Down
AT3G45770	-1.41109	0.00756806	Down
AT1G75780	-1.41103	0.0107268	Down
AT1G19540	-1.40999	0.00381734	Down
AT4G13940	-1.40538	0.00819722	Down
AT4G34970	-1.40281	0.000965825	Down
AT1G74180	-1.40086	0.00912491	Down
AT1G53720	-1.39809	0.0238439	Down
AT1G56612	-1.39732	0.00160197	Down
AT4G04925	-1.39639	0.0447865	Down
AT5G53190	-1.39337	0.0299251	Down
AT1G06850	-1.39242	0.00550861	Down
AT4G15430	-1.39156	0.0395048	Down
AT1G01620	-1.38713	0.0124463	Down
AT4G21610	-1.38634	0.0259262	Down
AT4G36260	-1.38604	0.0490461	Down
AT1G67810	-1.38397	0.0191516	Down
AT5G16170	-1.3829	0.0335694	Down
AT5G20150	-1.38268	0.00785763	Down
AT5G05420	-1.38259	0.0493686	Down
AT5G60280	-1.38121	0.008852	Down
AT5G65140	-1.38088	0.0499585	Down
AT5G03240	-1.38051	0.00311976	Down
AT5G14470	-1.3795	0.00456897	Down
AT2G02080	-1.37794	0.0230481	Down
AT4G13580	-1.3753	0.0180627	Down
AT3G04350	-1.3706	0.00182496	Down
AT4G34710	-1.37038	0.012027	Down
AT3G26520	-1.36931	0.014813	Down
AT1G16030	-1.36682	0.0128897	Down
AT4G38800	-1.36402	0.00174878	Down
AT5G24910	-1.36008	0.0317997	Down
AT5G39660	-1.35594	0.00250222	Down
AT2G39980	-1.35563	0.00237987	Down
AT1G10610	-1.35402	0.00283505	Down
AT5G66580	-1.34856	0.0391739	Down
AT5G05965	-1.34822	0.00651632	Down
AT5G19730	-1.34644	0.0336687	Down
AT5G46240	-1.34444	0.00487878	Down
AT2G27370	-1.343	0.0216889	Down
AT4G16280	-1.33985	0.0135843	Down
AT2G42920	-1.33392	0.0136791	Down
AT1G24340	-1.33067	0.0484889	Down
AT1G31040	-1.3297	0.0171079	Down
AT1G06980	-1.32715	0.00935524	Down
AT4G03440	-1.32643	0.008852	Down
AT5G48430	-1.32638	0.0438654	Down
AT5G14000	-1.32524	0.00299217	Down
AT5G64950	-1.3252	0.0301618	Down
AT5G10430	-1.32372	0.0437897	Down
AT3G57170	-1.31795	0.0172768	Down
AT1G17410	-1.31195	0.0241851	Down
AT1G80830	-1.30949	0.00178766	Down
AT2G25964	-1.30831	0.00121152	Down
AT1G69252	-1.30751	0.0459012	Down
AT2G35750	-1.30337	0.0366758	Down
AT1G56220	-1.30315	0.0156016	Down
AT3G01850	-1.29781	0.0396826	Down
AT4G07950	-1.29546	0.0162475	Down
AT4G17790	-1.29543	0.0236918	Down
AT1G15350	-1.29431	0.00058294	Down
AT1G10070	-1.29244	0.00594662	Down
AT1G55675	-1.29203	0.0415623	Down
AT4G31240	-1.29155	0.00449447	Down
AT2G40970	-1.29017	0.00219367	Down
AT4G15780	-1.28865	0.0249364	Down
AT3G07525	-1.28831	0.0077627	Down
AT3G45300	-1.28673	0.00273554	Down
AT1G64230	-1.28348	0.0150919	Down
AT4G38440	-1.28216	0.00276977	Down
AT4G22810	-1.27905	0.0107268	Down
AT3G53200	-1.27398	0.047902	Down
AT4G13630	-1.27167	0.0364582	Down
AT4G27970	-1.27147	0.030932	Down
AT1G77380	-1.26819	0.0318581	Down
AT4G27130	-1.26795	0.0113232	Down
AT5G22300	-1.26714	0.00627283	Down
AT1G14860	-1.267	0.00258653	Down
AT1G57720	-1.26511	0.0173694	Down
AT2G33510	-1.26491	0.0279907	Down
AT3G45443	-1.26432	0.0131531	Down
AT5G42660	-1.26318	0.0147685	Down
AT5G07110	-1.26259	0.022595	Down
AT5G20520	-1.25977	0.00641165	Down
AT1G20900	-1.25976	0.0093268	Down
AT1G30230	-1.25724	0.0180437	Down
AT5G43160	-1.2568	0.04055	Down
AT3G61680	-1.25653	0.0184442	Down
AT4G38960	-1.25325	0.00967985	Down
AT3G60300	-1.25176	0.00445023	Down
AT2G36830	-1.24918	0.0469445	Down
AT2G26030	-1.24794	0.0043268	Down
AT5G54390	-1.24779	0.0488215	Down
AT5G16110	-1.24523	0.00582653	Down
AT2G32150	-1.24282	0.00694322	Down
AT1G04250	-1.24242	0.0237539	Down
AT4G17340	-1.24003	0.0321682	Down
AT1G63390	-1.23801	0.0290535	Down
AT4G01600	-1.23764	0.0491946	Down
AT3G61530	-1.23546	0.0174585	Down
AT4G29990	-1.23046	0.012592	Down
AT1G19680	-1.23013	0.00209879	Down
AT1G69690	-1.22936	0.00781399	Down
AT3G11600	-1.2289	0.00164618	Down
AT4G27460	-1.22706	0.0145406	Down
AT2G41760	-1.22468	0.0011785	Down
AT1G01260	-1.22076	0.00251539	Down
AT4G16760	-1.22028	0.00478934	Down
AT5G65740	-1.22025	0.0106276	Down
AT1G05600	-1.21965	0.0180646	Down
AT2G42890	-1.21963	0.00219023	Down
AT3G07560	-1.21924	0.0112342	Down
AT1G01060	-1.21848	0.00616512	Down
AT1G48550	-1.21837	0.0485789	Down
AT1G31812	-1.21787	0.0265152	Down
AT1G53780	-1.21768	0.0134667	Down
AT1G52710	-1.21745	0.00566742	Down
AT1G05490	-1.21683	0.00784624	Down
AT3G11100	-1.21658	0.0121959	Down
AT2G45920	-1.21419	0.0120372	Down
AT2G25690	-1.20997	0.0172222	Down
AT1G79260	-1.20891	0.0120645	Down
AT2G37170	-1.2078	0.0330396	Down
AT1G09280	-1.20592	0.0128897	Down
AT1G12390	-1.20436	0.0289968	Down
AT3G26690	-1.20416	0.00200685	Down
AT1G45130	-1.20324	0.0107927	Down
AT4G29140	-1.20202	0.0159124	Down
AT1G55810	-1.20167	0.00100292	Down
AT1G58235	-1.20027	0.0283735	Down
AT1G15330	-1.2	0.0104218	Down
AT5G59650	-1.19884	0.0296008	Down
AT2G30370	-1.19765	0.0147995	Down
AT2G42990	-1.19757	0.0417984	Down
AT3G17800	-1.19722	0.00313473	Down
AT1G03090	-1.19575	0.00355099	Down
AT5G61990	-1.18845	0.0288224	Down
AT1G62670	-1.18562	0.0160299	Down
AT1G20160	-1.1832	0.012027	Down
AT5G01700	-1.1831	0.0212336	Down
AT1G10140	-1.18298	0.0105738	Down
AT4G01510	-1.18273	0.0308796	Down
AT3G61970	-1.1819	0.033078	Down
AT1G51130	-1.18183	0.0163942	Down
AT3G26770	-1.1812	0.0394566	Down
AT1G13640	-1.18025	0.0138696	Down
AT5G63820	-1.18008	0.0216152	Down
AT1G05810	-1.17767	0.00227317	Down
AT5G26670	-1.1757	0.00219619	Down
AT5G07030	-1.17308	0.0145248	Down
AT1G11270	-1.17237	0.0252539	Down
AT5G17840	-1.17164	0.0373999	Down
AT4G22280	-1.16958	0.0139943	Down
AT4G35840	-1.16951	0.0128906	Down
AT4G39840	-1.16637	0.0145848	Down
AT3G55770	-1.16542	0.00794869	Down
AT5G55700	-1.16245	0.0200345	Down
AT3G14260	-1.15915	0.0484971	Down
AT1G12790	-1.15884	0.0197835	Down
AT4G39210	-1.1585	0.0379345	Down
AT1G75750	-1.15763	0.0268081	Down
AT5G35460	-1.15713	0.00466994	Down
AT3G02040	-1.15549	0.00251539	Down
AT3G10450	-1.15434	0.00692416	Down
AT4G25710	-1.15209	0.0144247	Down
AT5G14500	-1.1518	0.0065967	Down
AT5G10946	-1.15094	0.047855	Down
AT1G16920	-1.14836	0.0065967	Down
AT1G03990	-1.14812	0.0263632	Down
AT4G14385	-1.14586	0.0136431	Down
AT4G34540	-1.14544	0.0150694	Down
AT4G25280	-1.14516	0.0190757	Down
AT5G66080	-1.1395	0.0136533	Down
AT1G09910	-1.13899	0.00327693	Down
AT4G20140	-1.1381	0.00112236	Down
AT1G54120	-1.13769	0.0488215	Down
AT1G06700	-1.13728	0.00179632	Down
AT5G52190	-1.13662	0.0311508	Down
AT5G57240	-1.13545	0.0115475	Down
AT2G37930	-1.13448	0.0139912	Down
AT2G35170	-1.13442	0.0281423	Down
AT1G06070	-1.13331	0.00517699	Down
AT1G20890	-1.13219	0.0343725	Down
AT2G33410	-1.13103	0.0400694	Down
AT5G14240	-1.13029	0.0182855	Down
AT1G10120	-1.12949	0.0283735	Down
AT4G16500	-1.12939	0.015455	Down
AT4G11240	-1.12694	0.0065336	Down
AT5G67390	-1.12594	0.0471261	Down
AT3G61860	-1.12579	0.0065967	Down
AT1G01770	-1.12495	0.00193586	Down
AT5G47435	-1.12484	0.00566655	Down
AT1G67750	-1.12318	0.0065967	Down
AT3G18270	-1.12309	0.0406761	Down
AT3G48170	-1.12112	0.0144116	Down
AT5G64360	-1.12043	0.00994436	Down
AT2G36900	-1.11916	0.00344459	Down
AT4G27320	-1.11905	0.0487746	Down
AT2G16595	-1.11897	0.0342609	Down
AT5G53360	-1.11796	0.00301518	Down
AT4G13880	-1.11654	0.0205962	Down
AT2G46270	-1.11649	0.0158864	Down
AT3G44310	-1.11584	0.0190929	Down
AT5G48900	-1.11511	0.0217522	Down
AT4G22770	-1.11428	0.0417512	Down
AT2G37200	-1.11422	0.00908158	Down
AT5G20190	-1.11408	0.00493617	Down
AT4G27880	-1.11374	0.0340932	Down
AT5G66380	-1.11338	0.0167854	Down
AT4G34860	-1.11337	0.0121108	Down
AT1G60440	-1.11269	0.0116758	Down
AT2G04690	-1.10975	0.00226159	Down
AT2G33740	-1.10895	0.0111735	Down
AT1G69587	-1.10646	0.0284201	Down
AT1G05840	-1.10635	0.00226159	Down
AT5G51150	-1.10628	0.0204009	Down
AT3G43850	-1.1043	0.0336635	Down
AT5G56140	-1.10397	0.00574376	Down
AT4G20930	-1.10396	0.0221051	Down
AT1G61580	-1.10208	0.026674	Down
AT2G36100	-1.10146	0.0309675	Down
AT1G29970	-1.10035	0.00908582	Down
AT5G27220	-1.0997	0.0105738	Down
AT3G54260	-1.09801	0.0213015	Down
AT1G71430	-1.09677	0.0260964	Down
AT2G37760	-1.09593	0.00651632	Down
AT5G10450	-1.09573	0.0174219	Down
AT1G11000	-1.09442	0.0195852	Down
AT5G38640	-1.09353	0.00307249	Down
AT2G32415	-1.0906	0.0416317	Down
AT1G73220	-1.09002	0.0324906	Down
AT4G24520	-1.08754	0.00512312	Down
AT4G01850	-1.08612	0.0251387	Down
AT3G48390	-1.08584	0.0171769	Down
AT4G23440	-1.08528	0.0114887	Down
AT5G10830	-1.08294	0.0440525	Down
AT1G09575	-1.08222	0.0229768	Down
AT2G46900	-1.08059	0.00278083	Down
AT4G38580	-1.07979	0.0185171	Down
AT3G45390	-1.07902	0.0155802	Down
AT1G21400	-1.07081	0.00543913	Down
AT1G49360	-1.07022	0.0160987	Down
AT5G13110	-1.06822	0.00680801	Down
AT4G29380	-1.06709	0.00245775	Down
AT4G21540	-1.06555	0.00200035	Down
AT2G40095	-1.06523	0.0456665	Down
AT1G80160	-1.06448	0.036973	Down
AT2G29490	-1.06352	0.00944411	Down
AT2G34190	-1.06241	0.0156016	Down
AT1G69750	-1.06197	0.0230726	Down
AT4G38230	-1.06122	0.0216405	Down
AT3G24730	-1.06061	0.0250154	Down
AT4G20380	-1.06057	0.017793	Down
AT5G62190	-1.05824	0.0262588	Down
AT4G21570	-1.05724	0.00910138	Down
AT2G44790	-1.05458	0.0214725	Down
AT2G43375	-1.05417	0.0496156	Down
AT2G24260	-1.05401	0.008852	Down
AT2G47130	-1.05359	0.0369178	Down
AT3G11240	-1.05357	0.00795356	Down
AT5G01390	-1.05329	0.0226504	Down
AT1G50560	-1.05121	0.0107927	Down
AT1G49240	-1.05078	0.00998442	Down
AT5G25560	-1.05029	0.0158668	Down
AT1G14740	-1.05017	0.00524215	Down
AT1G51370	-1.04896	0.0410496	Down
AT4G34000	-1.0482	0.0137817	Down
AT5G43060	-1.04659	0.0301845	Down
AT5G23330	-1.04635	0.0359179	Down
AT2G34690	-1.04572	0.00418797	Down
AT4G16790	-1.04527	0.0475135	Down
AT3G58670	-1.04314	0.0104303	Down
AT4G31290	-1.04011	0.0248842	Down
AT5G66240	-1.03989	0.0389046	Down
AT3G60040	-1.03814	0.0407774	Down
AT2G24300	-1.03281	0.0159137	Down
AT3G03490	-1.03245	0.0118206	Down
AT5G20110	-1.03208	0.0157998	Down
AT5G37475	-1.03189	0.00591987	Down
AT4G13990	-1.03155	0.0310009	Down
AT1G17960	-1.03068	0.0339045	Down
AT2G22900	-1.03034	0.0115228	Down
AT5G53300	-1.02951	0.0154279	Down
AT4G06701	-1.02364	0.0174585	Down
AT1G66730	-1.0206	0.0109049	Down
AT4G37180	-1.0197	0.00964378	Down
AT4G02290	-1.01871	0.0126291	Down
AT2G02770	-1.01786	0.0289968	Down
AT5G41400	-1.01623	0.0252614	Down
AT2G07180	-1.01569	0.0230481	Down
AT3G17590	-1.0141	0.0396826	Down
AT5G66180	-1.01177	0.0238489	Down
AT3G20080	-1.01128	0.00474824	Down
AT2G45380	-1.01069	0.0125166	Down
AT5G11280	-1.01027	0.0103272	Down
AT2G39130	-1.01024	0.0165618	Down
AT2G44850	-1.00971	0.0230357	Down
AT1G17470	-1.00961	0.0114116	Down
AT1G65980	-1.00674	0.0156016	Down
AT3G25900	-1.0067	0.0455626	Down
AT5G45310	-1.00584	0.047902	Down
AT4G16900	-1.00558	0.0157998	Down
AT1G04410	-1.00546	0.049645	Down
AT3G62080	-1.00378	0.00577098	Down
AT1G73380	-1.00371	0.015804	Down
AT1G48430	-1.00357	0.0171745	Down
AT4G20060	-1.00056	0.0230685	Down
AT5G10140	-1.0004	0.0373486	Down
AT3G52750	1.00072	0.00904604	Up
AT5G12950	1.00115	0.0083402	Up
AT3G20810	1.00217	0.0403493	Up
AT1G22570	1.00358	0.0315236	Up
AT1G63480	1.00392	0.0139983	Up
AT5G60840	1.0042	0.0416317	Up
AT3G23400	1.00587	0.0245597	Up
AT1G07700	1.00632	0.0220228	Up
AT5G25610	1.0086	0.0249473	Up
AT2G45340	1.00875	0.0229409	Up
AT4G29670	1.01017	0.0126009	Up
AT1G63970	1.0108	0.0179785	Up
AT2G38720	1.0123	0.0187818	Up
AT3G01810	1.01285	0.0156016	Up
AT1G76740	1.01326	0.0476	Up
AT4G26130	1.01432	0.0117263	Up
AT4G32710	1.0185	0.0178313	Up
AT1G11790	1.01948	0.0253654	Up
AT1G13245	1.02001	0.0159137	Up
AT1G33480	1.02183	0.0155472	Up
AT3G18050	1.02221	0.00237346	Up
AT4G37750	1.02229	0.0135445	Up
AT2G02810	1.02405	0.0150795	Up
AT1G28600	1.02414	0.0321892	Up
AT3G46630	1.02426	0.0321682	Up
AT3G18850	1.02514	0.0126423	Up
AT5G54980	1.02726	0.0234642	Up
AT4G23740	1.02778	0.00988993	Up
AT5G54250	1.02893	0.00784624	Up
AT1G24530	1.03045	0.012027	Up
AT3G47560	1.03245	0.0147995	Up
AT4G10000	1.03264	0.0153208	Up
AT3G47640	1.03414	0.0180285	Up
AT2G31360	1.03423	0.0022729	Up
AT3G08510	1.03783	0.0178563	Up
AT3G07320	1.038	0.0130189	Up
AT1G01420	1.03847	0.0444374	Up
AT3G49940	1.03909	0.0253128	Up
AT5G51560	1.03978	0.00886439	Up
AT4G30020	1.04141	0.00648806	Up
AT3G25980	1.04243	0.03484	Up
AT5G08720	1.04442	0.0331761	Up
AT1G27460	1.0466	0.0195756	Up
AT5G11150	1.04664	0.034364	Up
AT2G16280	1.04767	0.0361171	Up
AT4G29920	1.04779	0.0379345	Up
AT5G27330	1.04895	0.0119897	Up
AT1G56190	1.05128	0.0241851	Up
AT2G43340	1.05276	0.0255578	Up
AT4G16860	1.05424	0.0448438	Up
AT5G23100	1.05481	0.0398728	Up
AT1G20060	1.05604	0.0241851	Up
AT1G49500	1.05655	0.0135445	Up
AT3G18080	1.05661	0.0253679	Up
AT3G45640	1.05667	0.0180285	Up
AT2G39220	1.05783	0.0289227	Up
AT4G33260	1.05857	0.00717816	Up
AT1G23750	1.05955	0.0249364	Up
AT3G61310	1.05977	0.0152399	Up
AT2G28950	1.06035	0.0108149	Up
AT4G15830	1.06338	0.0396053	Up
AT5G24850	1.06338	0.0299224	Up
AT3G17840	1.06425	0.00336761	Up
AT2G37080	1.06569	0.0198035	Up
AT4G30800	1.06671	0.0443071	Up
AT2G32010	1.06674	0.00696483	Up
AT3G53680	1.06713	0.029091	Up
AT1G32440	1.06791	0.0180982	Up
AT3G23730	1.06843	0.0107927	Up
AT4G24790	1.07131	0.0181225	Up
AT1G44446	1.07154	0.0152674	Up
AT3G07360	1.07159	0.00939023	Up
AT5G57390	1.07251	0.0491278	Up
AT3G18710	1.07314	0.018188	Up
AT4G33625	1.07553	0.0230194	Up
AT1G27360	1.07738	0.0353499	Up
AT1G32500	1.07913	0.0108827	Up
AT3G14150	1.07919	0.00443922	Up
AT4G19450	1.07949	0.00998442	Up
AT1G63830	1.07986	0.00964378	Up
AT1G76540	1.08469	0.00381228	Up
AT4G37200	1.08496	0.00142665	Up
AT3G05345	1.08537	0.0203581	Up
AT5G01370	1.08838	0.0147019	Up
AT5G08260	1.08978	0.0133364	Up
AT5G61440	1.09	0.0023217	Up
AT1G29390	1.09019	0.022596	Up
AT5G48600	1.09202	0.0174011	Up
AT5G15780	1.09296	0.0107868	Up
AT4G11080	1.09353	0.0229768	Up
AT4G25340	1.09385	0.0156016	Up
AT5G41790	1.10447	0.0440147	Up
AT3G11720	1.10538	0.0268056	Up
AT2G18950	1.10609	0.0327771	Up
AT5G40150	1.10631	0.0243349	Up
AT1G54520	1.10759	0.00757014	Up
AT5G65990	1.10921	0.0097222	Up
AT4G09060	1.11089	0.0249417	Up
AT1G25390	1.11132	0.00530403	Up
AT4G08850	1.11175	0.0115516	Up
AT3G54400	1.11229	0.0123614	Up
AT3G44730	1.11255	0.0360344	Up
AT1G78070	1.11628	0.0207256	Up
AT5G60270	1.11813	0.0172241	Up
AT1G19950	1.11926	0.0341282	Up
AT1G78430	1.12	0.0297999	Up
AT1G28400	1.12066	0.0462791	Up
AT3G59300	1.12085	0.0278179	Up
AT3G13000	1.12337	0.00784624	Up
AT5G18700	1.12538	0.0022729	Up
AT3G09540	1.12768	0.0231948	Up
AT1G71810	1.12897	0.0310853	Up
AT5G63160	1.12927	0.00200049	Up
AT4G16060	1.13041	0.00819722	Up
AT1G16750	1.13066	0.0123051	Up
AT5G10470	1.13105	0.00270135	Up
AT5G53500	1.13206	0.00147868	Up
AT4G33270	1.13232	0.00312535	Up
AT4G04340	1.13533	0.00646018	Up
AT2G46630	1.13655	0.0116499	Up
AT2G27040	1.13762	0.00301518	Up
AT3G51660	1.14072	0.0175964	Up
AT2G39690	1.14128	0.0105197	Up
AT1G75640	1.14146	0.0165503	Up
AT2G15820	1.1456	0.0299251	Up
AT1G32860	1.1477	0.0252411	Up
AT2G02100	1.1485	0.0439534	Up
AT2G36470	1.14931	0.0216152	Up
AT3G19010	1.15169	0.0145373	Up
AT1G25400	1.15323	0.0498201	Up
AT2G26900	1.15471	0.018532	Up
AT3G18830	1.15547	0.00268986	Up
AT2G36200	1.15792	0.0222747	Up
AT3G28760	1.15852	0.0360344	Up
AT2G36430	1.16008	0.0450591	Up
AT1G64370	1.16008	0.0126715	Up
AT2G19670	1.16128	0.00819722	Up
AT5G47640	1.16138	0.0105738	Up
AT4G27595	1.16211	0.0492616	Up
AT1G25275	1.16225	0.0136397	Up
AT4G24780	1.16249	0.0225349	Up
AT3G57010	1.16414	0.021517	Up
AT2G42380	1.16529	0.0289968	Up
AT2G45850	1.16782	0.0144463	Up
AT2G02070	1.16907	0.00516874	Up
AT5G14060	1.16952	0.0012743	Up
AT4G14760	1.17031	0.0242855	Up
AT5G67420	1.17074	0.00294424	Up
AT1G80640	1.17123	0.00381734	Up
AT1G66160	1.17298	0.030124	Up
AT1G05630	1.17831	0.00566316	Up
AT1G61380	1.18363	0.0174585	Up
AT5G54180	1.18377	0.0252756	Up
AT4G01130	1.18421	0.0121108	Up
AT5G23910	1.1843	0.0107927	Up
AT1G80270	1.18536	0.00991318	Up
AT2G17340	1.18758	0.00179632	Up
AT5G11690	1.18791	0.0142211	Up
AT4G18290	1.18859	0.029091	Up
AT4G22570	1.19052	0.00258653	Up
AT1G37130	1.19311	0.023637	Up
AT1G28660	1.19407	0.00388907	Up
AT2G03440	1.19535	0.0155802	Up
AT1G27100	1.19764	0.00603126	Up
AT5G03555	1.19855	0.00567211	Up
AT5G44070	1.19904	0.0175517	Up
AT2G33860	1.19915	0.00264427	Up
AT3G55660	1.20066	0.0241995	Up
AT4G24240	1.20081	0.0011785	Up
AT4G33490	1.20117	0.00603652	Up
AT2G03550	1.20349	0.0202626	Up
AT5G27550	1.20622	0.00977515	Up
AT1G50320	1.2068	0.00922652	Up
AT1G52050	1.20687	0.0201335	Up
AT1G32220	1.2079	0.0222435	Up
AT4G21990	1.2089	0.00164618	Up
AT2G19800	1.21076	0.0402265	Up
AT3G61820	1.21209	0.0458794	Up
AT3G44720	1.2127	0.0478651	Up
AT5G61480	1.21359	0.00264427	Up
AT1G19660	1.21411	0.0162441	Up
AT5G17630	1.21462	0.00171022	Up
AT1G12750	1.2147	0.0196483	Up
AT5G14970	1.21707	0.0178416	Up
AT5G49160	1.21824	0.00124608	Up
AT2G38970	1.21884	0.0106344	Up
AT5G66070	1.21889	0.0135445	Up
AT4G31550	1.22106	0.0126009	Up
AT3G53190	1.22402	0.00318294	Up
AT3G01510	1.2266	0.00935492	Up
AT3G19590	1.22754	0.00984021	Up
AT2G44230	1.23007	0.0139912	Up
AT5G61030	1.23147	0.0263428	Up
AT5G05270	1.2331	0.0487746	Up
AT5G62710	1.23535	0.00941906	Up
AT3G60690	1.23585	0.0311802	Up
AT4G02920	1.23605	0.00764539	Up
AT1G76360	1.23736	0.0348247	Up
AT1G17140	1.23909	0.00819722	Up
AT5G02050	1.24055	0.0102374	Up
AT3G18090	1.24243	0.0419918	Up
AT4G24660	1.24301	0.0388608	Up
AT2G22500	1.24313	0.0213015	Up
AT3G54710	1.24572	0.0253855	Up
AT5G46050	1.24713	0.00580328	Up
AT5G43870	1.24825	0.0254573	Up
AT4G23010	1.24964	0.00463312	Up
AT3G06030	1.24972	0.0157998	Up
AT1G11130	1.25633	0.00407182	Up
AT3G17330	1.25716	0.00957365	Up
AT3G43600	1.25721	0.00200035	Up
AT4G33000	1.26318	0.00285502	Up
AT1G09200	1.26338	0.0110779	Up
AT1G48540	1.26398	0.00977515	Up
AT1G58290	1.26406	0.0487746	Up
AT1G43670	1.26486	0.00302791	Up
AT1G44110	1.26569	0.0216889	Up
AT5G02760	1.26728	0.00629764	Up
AT1G23710	1.26792	0.0115516	Up
AT4G23890	1.26883	0.0338845	Up
AT5G04885	1.27069	0.00456754	Up
AT2G18300	1.27109	0.00963072	Up
AT3G50070	1.27202	0.0166388	Up
AT5G54510	1.27294	0.045893	Up
AT4G17240	1.27377	0.0197835	Up
AT1G16330	1.27536	0.0405669	Up
AT1G61795	1.27584	0.0228846	Up
AT3G16720	1.27657	0.0196296	Up
AT2G32500	1.27869	0.0159124	Up
AT1G30600	1.2836	0.00814424	Up
AT1G04350	1.28379	0.0279907	Up
AT5G06690	1.2863	0.00882609	Up
AT3G57530	1.28684	0.0111527	Up
AT5G11250	1.28947	0.00340619	Up
AT5G17520	1.28963	0.0107927	Up
AT3G17360	1.29248	0.0119897	Up
AT5G26010	1.29385	0.0379646	Up
AT4G05190	1.29444	0.0174011	Up
AT1G49200	1.29557	0.00369605	Up
AT4G36410	1.29754	0.00745299	Up
AT4G32770	1.29831	0.00964805	Up
AT4G24350	1.29957	0.0228872	Up
AT4G31800	1.29959	0.00587225	Up
AT2G26760	1.29982	0.0127133	Up
AT2G36895	1.30113	0.00780305	Up
AT5G35790	1.30277	0.0389268	Up
AT5G39840	1.30584	0.0246461	Up
AT3G25690	1.30619	0.00975097	Up
AT1G25510	1.30683	0.0230685	Up
AT4G17360	1.30739	0.0174585	Up
AT1G48030	1.3084	0.0268231	Up
AT5G15510	1.30925	0.0419918	Up
AT3G52360	1.30932	0.00071149	Up
AT4G23920	1.3097	0.0105119	Up
AT5G42310	1.31002	0.0339167	Up
AT5G05940	1.31018	0.0235465	Up
AT1G50110	1.31052	0.0244372	Up
AT5G48310	1.31081	0.0151516	Up
AT4G27410	1.31259	0.00344437	Up
AT5G41140	1.31675	0.0367793	Up
AT1G72450	1.32204	0.0253997	Up
AT5G64850	1.32237	0.0118697	Up
AT3G15680	1.32445	0.00661911	Up
AT5G05730	1.32617	0.00178766	Up
AT2G29670	1.32669	0.0196296	Up
AT4G21880	1.32889	0.0442909	Up
AT5G62350	1.33073	0.00171022	Up
AT1G66430	1.33086	0.000801908	Up
AT5G19540	1.3315	0.019576	Up
AT4G36180	1.3328	0.0011785	Up
AT2G15890	1.33363	0.00344299	Up
AT1G19740	1.33368	0.0105761	Up
AT5G43470	1.33414	0.00117093	Up
AT1G13700	1.33863	0.0133364	Up
AT3G17470	1.3429	0.00355142	Up
AT1G21460	1.34309	0.0120283	Up
AT5G50450	1.34329	0.00939023	Up
AT4G34650	1.3437	0.0189966	Up
AT1G64760	1.34405	0.0241851	Up
AT3G45260	1.34549	0.0342609	Up
AT3G59940	1.34586	0.00566655	Up
AT5G23920	1.34625	0.00256651	Up
AT3G04290	1.3489	0.00285835	Up
AT4G38950	1.3505	0.00420913	Up
AT3G02640	1.35228	0.00591806	Up
AT5G53490	1.3524	0.0165194	Up
AT2G15620	1.35346	0.00195324	Up
AT4G30530	1.35561	0.00200049	Up
AT5G53830	1.35627	0.0334361	Up
AT4G18240	1.3564	0.0126009	Up
AT4G33470	1.36167	0.0160296	Up
AT1G22400	1.36254	0.00548128	Up
AT5G02490	1.36627	0.0138354	Up
AT5G62220	1.37088	0.0180982	Up
AT2G30010	1.37154	0.0379573	Up
AT4G01730	1.37174	0.00757014	Up
AT5G57040	1.37488	0.00423937	Up
AT5G02030	1.37709	0.0184474	Up
AT2G41100	1.37814	0.00784624	Up
AT2G26080	1.3785	0.00169833	Up
AT4G15140	1.37896	0.0366758	Up
AT5G01260	1.37927	0.0171745	Up
AT5G44870	1.38158	0.00111428	Up
AT3G63200	1.3817	0.0433443	Up
AT2G07170	1.38285	0.00634536	Up
AT1G78090	1.383	0.0299251	Up
AT3G47960	1.38313	0.00140848	Up
AT5G53370	1.38526	0.0178632	Up
AT1G72250	1.38648	0.00727057	Up
AT5G26860	1.38946	0.00517699	Up
AT2G03760	1.39088	0.00605467	Up
AT5G27280	1.39364	0.0113564	Up
AT5G17160	1.39406	0.0105933	Up
AT5G53880	1.39464	0.0353903	Up
AT1G10060	1.3956	0.00103747	Up
AT1G62630	1.39587	0.0180627	Up
AT5G48620	1.39603	0.00541553	Up
AT1G34570	1.39712	0.00530403	Up
AT5G41410	1.39854	0.0232833	Up
AT2G17780	1.39992	0.015511	Up
AT3G51720	1.40078	0.0093503	Up
AT5G47230	1.40164	0.0232077	Up
AT4G16370	1.40452	0.0139823	Up
AT2G25060	1.40527	0.0182029	Up
AT5G18430	1.40674	0.00526946	Up
AT1G33610	1.40777	0.0173569	Up
AT5G64310	1.41074	0.000908244	Up
AT5G37770	1.41324	0.0168942	Up
AT1G59540	1.41343	0.00531052	Up
AT5G66230	1.41481	0.00535185	Up
AT1G49870	1.41508	0.0278179	Up
AT5G62470	1.41519	0.0330023	Up
AT4G35730	1.41562	0.0197208	Up
AT4G37610	1.41898	0.00171022	Up
AT1G49720	1.42049	0.00111012	Up
AT1G61300	1.42093	0.00664253	Up
AT3G16220	1.4213	0.00424625	Up
AT3G14760	1.42152	0.0242348	Up
AT5G03870	1.42175	0.0370058	Up
AT2G27920	1.42193	0.0116301	Up
AT1G77990	1.42458	0.0105738	Up
AT4G33500	1.42575	0.0225391	Up
AT1G18060	1.42666	0.0260964	Up
AT1G18250	1.42923	0.00407797	Up
AT3G56880	1.43152	0.00648806	Up
AT3G52110	1.43183	0.00618742	Up
AT5G39830	1.43587	0.0440076	Up
AT5G60930	1.43644	0.0057798	Up
AT4G21210	1.43664	0.0282276	Up
AT1G08920	1.43995	0.00143865	Up
AT1G77490	1.44415	0.0085701	Up
AT2G39800	1.44502	0.00161883	Up
AT3G21510	1.44562	0.0201208	Up
AT3G55760	1.44573	0.00940641	Up
AT2G33330	1.44576	0.00144766	Up
AT4G37980	1.44697	0.0400114	Up
AT2G30020	1.44697	0.0140093	Up
AT5G44530	1.44748	0.00219619	Up
AT2G46680	1.44854	0.0480904	Up
AT1G31650	1.44905	0.00462469	Up
AT2G46100	1.44948	0.00702949	Up
AT4G00750	1.4495	0.00886439	Up
AT4G37000	1.45601	0.00219619	Up
AT5G18930	1.45714	0.0162318	Up
AT3G05330	1.45829	0.00561503	Up
AT4G32590	1.45891	0.00420637	Up
AT1G53140	1.45897	0.0126009	Up
AT1G74670	1.45997	0.0200922	Up
AT1G04920	1.46052	0.0475135	Up
AT4G37490	1.46139	0.00880303	Up
AT4G16990	1.46224	0.0357198	Up
AT1G30360	1.46362	0.0125336	Up
AT3G02120	1.46481	0.00573456	Up
AT3G51740	1.46487	0.000399112	Up
AT1G22070	1.46962	0.000949566	Up
AT2G35260	1.46992	0.0249473	Up
AT3G44050	1.4701	0.0145248	Up
AT1G15260	1.47078	0.0136328	Up
AT5G43750	1.47094	0.0402537	Up
AT3G52720	1.47395	0.00124608	Up
AT4G21820	1.47409	0.0113729	Up
AT1G27680	1.47771	0.0131272	Up
AT5G19250	1.47945	0.0119897	Up
AT5G16810	1.48104	0.0195852	Up
AT2G31880	1.48115	0.0263126	Up
AT2G26580	1.48299	0.0214617	Up
AT2G41680	1.48619	0.0183586	Up
AT5G46270	1.48648	0.0199692	Up
AT5G11510	1.48661	0.00440695	Up
AT3G14310	1.48792	0.00517699	Up
AT1G74640	1.48806	0.00135649	Up
AT2G30390	1.4925	0.0174976	Up
AT3G26590	1.49267	0.0315205	Up
AT3G56220	1.4931	0.0316112	Up
AT5G51600	1.49499	0.00245775	Up
AT2G05160	1.49663	0.00935492	Up
AT1G73830	1.50005	0.00257358	Up
AT5G62550	1.50243	0.020472	Up
AT2G41870	1.5026	0.0283926	Up
AT1G15080	1.50317	0.0124718	Up
AT1G23790	1.50402	0.0150795	Up
AT4G30610	1.50655	0.00573456	Up
AT1G68840	1.50971	0.0300204	Up
AT3G10060	1.51051	0.0370269	Up
AT2G23600	1.51333	0.00286237	Up
AT4G22860	1.51837	0.0128897	Up
AT1G54385	1.5196	0.0321682	Up
AT1G04650	1.52065	0.0318488	Up
AT1G71030	1.52178	0.0097222	Up
AT1G13080	1.52287	0.00456251	Up
AT5G49215	1.52888	0.0175796	Up
AT5G45950	1.52967	0.0229768	Up
AT3G56400	1.52999	0.0115516	Up
AT1G55910	1.53117	0.0109874	Up
AT2G34180	1.53157	0.0484898	Up
AT3G26700	1.53181	0.0151386	Up
AT2G02950	1.53313	0.00258653	Up
AT1G70420	1.5377	0.0392851	Up
AT5G05580	1.53808	0.0119897	Up
AT1G49010	1.53863	0.0470827	Up
AT3G07540	1.54044	0.0016141	Up
AT1G33970	1.54154	0.0112342	Up
AT5G47610	1.54222	0.0244681	Up
AT2G31040	1.54451	0.0153208	Up
AT5G15310	1.54986	0.013615	Up
AT5G16250	1.55074	0.00186035	Up
AT1G61310	1.55209	0.00420913	Up
AT4G03100	1.5528	0.00200685	Up
AT5G54960	1.5549	0.0114061	Up
AT1G31800	1.55662	0.0176918	Up
AT5G19970	1.55677	0.0443071	Up
AT1G33750	1.55763	0.0336886	Up
AT5G10130	1.56029	0.0491342	Up
AT5G40380	1.56112	0.0270829	Up
AT2G38870	1.56277	0.0307664	Up
AT5G07800	1.56385	0.0261934	Up
AT1G79529	1.56496	0.0345984	Up
AT3G23890	1.56607	0.000702781	Up
AT1G05200	1.56618	0.0109762	Up
AT5G56850	1.56645	0.0498723	Up
AT4G36530	1.57279	0.00257358	Up
AT4G03400	1.57347	0.000842231	Up
AT2G32480	1.57778	0.000908244	Up
AT5G45340	1.57852	0.0112673	Up
AT1G04425	1.57868	0.0224922	Up
AT5G02160	1.58056	0.00336761	Up
AT1G25550	1.58874	0.000350278	Up
AT5G61810	1.59058	0.00157567	Up
AT5G06530	1.59112	0.000858829	Up
AT3G47250	1.59374	0.0167608	Up
AT5G17310	1.59622	0.000477841	Up
AT3G58650	1.59821	0.00312622	Up
AT5G62100	1.60386	0.0314549	Up
AT2G28410	1.60427	0.0057798	Up
AT2G22540	1.60503	0.000647967	Up
AT2G37950	1.60531	0.00757014	Up
ATCG00580	1.60684	0.0338845	Up
AT3G15360	1.60692	0.0237539	Up
AT4G32980	1.60835	0.00344299	Up
AT5G01220	1.61016	0.000539007	Up
AT3G16250	1.61417	0.0439534	Up
AT1G67660	1.61502	0.00294424	Up
AT1G08560	1.61592	0.00196809	Up
AT3G20150	1.62466	0.00232304	Up
AT1G30280	1.62525	0.0053877	Up
AT2G28620	1.62557	0.00477227	Up
AT1G69530	1.62755	0.000655819	Up
AT1G49450	1.62824	0.0319931	Up
AT3G58690	1.62836	0.0363393	Up
AT1G68110	1.62838	0.0128897	Up
AT5G16400	1.62874	0.00705443	Up
AT1G68600	1.63082	0.026932	Up
AT1G14430	1.63298	0.00753744	Up
AT2G22190	1.636	0.0167917	Up
AT1G06645	1.63656	0.00746865	Up
AT4G09020	1.63688	0.000397516	Up
AT2G26870	1.63942	0.0040356	Up
AT1G32920	1.64491	0.00935492	Up
AT5G10150	1.64807	0.00819722	Up
AT1G61190	1.6503	0.000536266	Up
AT5G06150	1.65119	0.000628264	Up
AT2G31560	1.65232	0.00312535	Up
AT2G17620	1.65238	0.0277733	Up
AT1G13540	1.65239	0.0309481	Up
AT1G68830	1.65573	0.00058294	Up
AT1G57980	1.65698	0.0121959	Up
AT4G31840	1.66854	0.00132193	Up
AT4G04610	1.66989	0.00058294	Up
AT2G22610	1.67104	0.0085701	Up
AT1G02730	1.67307	0.000804122	Up
AT2G35390	1.6731	0.00154386	Up
AT1G55480	1.67398	0.0473111	Up
AT1G51610	1.68038	0.000249953	Up
AT3G15550	1.6823	0.00417247	Up
AT5G14700	1.68849	0.0373171	Up
AT2G43800	1.6959	0.00081745	Up
AT1G27020	1.69595	0.00251416	Up
AT4G21270	1.69719	0.00548128	Up
AT3G61750	1.69723	0.00514568	Up
AT5G05250	1.69821	0.0174011	Up
AT4G04850	1.70096	0.0107927	Up
AT4G13250	1.70754	0.000886957	Up
AT2G36690	1.71477	0.0032245	Up
AT5G59540	1.71542	0.00241591	Up
AT2G34510	1.71803	0.00100635	Up
AT5G42900	1.72067	0.00026354	Up
AT3G62150	1.72097	0.00106353	Up
AT3G19000	1.72332	0.000784801	Up
AT1G72416	1.72386	0.0417371	Up
AT2G15090	1.72609	0.001337	Up
AT1G53520	1.72643	0.0105197	Up
AT5G67270	1.72883	0.00753937	Up
AT3G46600	1.72969	0.0011785	Up
AT2G20250	1.73015	0.0158864	Up
AT1G22160	1.73069	0.0245432	Up
AT1G14345	1.73153	0.0335012	Up
AT5G53450	1.73267	0.000171226	Up
AT5G57630	1.73268	0.000999181	Up
AT4G18570	1.73693	0.0014386	Up
AT1G53070	1.74224	0.00291453	Up
AT4G19520	1.74551	0.0139823	Up
AT2G43520	1.74673	0.0213015	Up
AT5G48540	1.74945	0.00291943	Up
AT3G44260	1.75823	0.0126848	Up
AT3G51280	1.75931	0.000588032	Up
AT1G14700	1.76166	0.000320914	Up
AT1G76310	1.76203	0.00305378	Up
AT2G44490	1.76296	0.00279231	Up
AT3G23670	1.76411	0.0059061	Up
AT4G13840	1.768	0.00278579	Up
AT1G22630	1.76921	0.0492491	Up
AT1G71040	1.77092	0.00327693	Up
AT1G22370	1.771	0.0157119	Up
AT5G62720	1.77281	0.0145248	Up
AT1G12900	1.77336	0.0459261	Up
AT5G64860	1.78063	0.00154386	Up
AT5G14580	1.78187	0.00925723	Up
AT1G02300	1.78198	0.00311976	Up
AT1G11210	1.78427	0.0113983	Up
AT4G34150	1.78521	0.00200685	Up
AT4G38070	1.78817	0.011383	Up
AT4G02800	1.78856	0.008852	Up
AT1G03310	1.78982	0.00299217	Up
AT2G14080	1.79394	0.00894656	Up
AT2G24645	1.79499	0.00699611	Up
AT2G40020	1.79508	0.00939023	Up
AT3G27400	1.79534	0.00774314	Up
AT2G35930	1.79699	0.00935524	Up
AT2G38230	1.80015	0.0310998	Up
AT5G08410	1.80129	0.00964378	Up
AT5G45520	1.80207	0.0366758	Up
AT1G75090	1.80457	0.0316112	Up
AT4G29905	1.80966	0.00651632	Up
AT5G60150	1.81001	0.00544279	Up
AT4G36500	1.81144	0.00975136	Up
AT1G67970	1.81688	0.0171745	Up
AT5G55520	1.81737	0.000890478	Up
AT5G67385	1.81865	0.0001577	Up
AT1G51700	1.81965	0.00764539	Up
AT1G67400	1.8225	0.0045121	Up
AT3G20100	1.82387	0.00912491	Up
AT5G67030	1.82644	0.000142877	Up
AT4G34610	1.82662	0.000240569	Up
AT5G38510	1.82774	0.0097222	Up
AT1G21670	1.82869	0.00101423	Up
AT1G65900	1.82909	0.00206411	Up
AT3G01710	1.83066	0.00880791	Up
AT3G53980	1.83091	0.000653147	Up
AT2G33400	1.83128	0.00258653	Up
AT5G17460	1.83128	0.0118357	Up
AT1G53430	1.83226	0.00058294	Up
AT5G56120	1.83593	0.00124608	Up
AT1G33590	1.83673	0.000397516	Up
AT1G27730	1.83832	0.0424282	Up
AT4G16146	1.84099	0.00285025	Up
AT1G69830	1.84827	0.000599705	Up
AT5G43630	1.85101	0.000151571	Up
AT1G53920	1.85308	0.0209749	Up
AT3G50060	1.85473	0.0214617	Up
AT2G30424	1.85744	0.0206771	Up
AT4G23800	1.85965	0.00912491	Up
AT1G28570	1.86346	0.000307821	Up
AT2G42600	1.86412	0.000127037	Up
AT1G54740	1.86734	0.00219619	Up
AT5G19260	1.86801	0.0338747	Up
AT3G24140	1.86927	0.0065967	Up
AT3G19050	1.87046	0.00219023	Up
AT4G34950	1.87181	0.000551703	Up
AT1G06660	1.87829	0.0205596	Up
AT3G03130	1.89163	0.000698478	Up
AT3G53530	1.89895	0.0165921	Up
AT4G17000	1.9	0.00781298	Up
AT1G65230	1.90065	0.00909826	Up
AT5G11070	1.90223	0.0145602	Up
AT1G76100	1.90288	0.00238656	Up
AT1G72670	1.90293	0.0147685	Up
AT1G20030	1.90539	0.0138468	Up
AT1G61520	1.91418	0.0498201	Up
AT5G05200	1.91705	9.10708e-05	Up
AT3G59060	1.91923	0.000882371	Up
AT1G56300	1.91974	0.00420913	Up
AT3G56080	1.91991	0.0121959	Up
AT5G59250	1.92086	0.00530403	Up
AT4G12980	1.92484	0.00252037	Up
AT5G63780	1.92918	0.000304801	Up
AT3G17640	1.93026	0.00456897	Up
AT5G47800	1.93073	0.0297465	Up
AT1G18370	1.93074	0.00550861	Up
AT3G50240	1.93318	0.000191823	Up
ATCG00140	1.93399	0.0480904	Up
AT2G16270	1.93408	0.0175964	Up
AT3G46540	1.9352	0.000397516	Up
AT5G62630	1.93817	0.0011522	Up
AT4G14330	1.94365	0.00231916	Up
AT5G05410	1.94602	0.00344437	Up
AT4G02770	1.94788	0.0462996	Up
AT4G01270	1.94809	0.0222124	Up
AT1G16630	1.9488	0.00470162	Up
AT2G28900	1.95334	0.00605467	Up
AT5G50740	1.95913	0.00240018	Up
AT4G22890	1.96256	0.00372327	Up
AT1G11850	1.96578	0.00388907	Up
AT1G21810	1.96709	0.00964378	Up
AT4G03210	1.97127	0.000602507	Up
AT5G06760	1.97533	0.0221977	Up
AT5G65890	1.9805	0.0226917	Up
AT5G05510	1.98103	0.0219007	Up
AT2G22420	1.98153	0.0011785	Up
AT2G43010	1.98316	0.00142665	Up
AT4G34220	1.98639	5.26053e-05	Up
AT4G02630	1.9869	0.0488215	Up
AT5G66190	1.98744	0.0402644	Up
AT1G78580	1.9879	0.00138066	Up
AT2G47890	1.98818	0.00268641	Up
AT1G03780	1.99053	0.0022729	Up
AT2G15970	1.99128	0.00278054	Up
AT1G10760	1.99149	0.00589719	Up
AT4G28706	1.99504	0.000253094	Up
AT3G48350	1.99521	0.0055056	Up
AT3G48720	1.99543	0.000392537	Up
AT1G49230	1.99894	0.0065336	Up
AT3G16000	2.00158	0.00904165	Up
AT5G37360	2.0034	0.000599208	Up
AT3G06778	2.00472	0.0353903	Up
AT1G66910	2.00615	0.00530403	Up
AT1G80840	2.00709	0.00381734	Up
AT1G05100	2.01432	0.0249154	Up
AT1G19350	2.0153	0.000104908	Up
AT2G41090	2.01808	0.00143487	Up
AT1G75380	2.02809	0.000397516	Up
AT1G31330	2.02964	0.0293895	Up
ATCG00690	2.03371	0.0350893	Up
AT3G26050	2.03612	0.0417512	Up
AT1G29700	2.03833	0.0011785	Up
AT5G40170	2.04007	0.00420913	Up
AT1G05020	2.0408	0.00471055	Up
AT5G10170	2.05053	0.00169263	Up
AT5G48850	2.05128	0.00939023	Up
AT5G35170	2.05421	0.00616781	Up
AT1G03630	2.05488	0.00892966	Up
AT2G18260	2.05735	0.0167194	Up
AT2G36800	2.05922	0.0065967	Up
AT2G45660	2.06206	0.0191815	Up
AT5G44680	2.06261	0.00439589	Up
AT2G38460	2.06666	0.000428293	Up
AT3G21750	2.07455	0.0011522	Up
AT2G37380	2.08047	0.0135849	Up
AT4G13570	2.09024	0.00727057	Up
AT3G28070	2.09098	0.00967985	Up
AT3G05140	2.09204	0.00699611	Up
AT4G05100	2.09277	0.0350146	Up
AT1G74070	2.0986	0.00206411	Up
AT5G03350	2.09991	0.037511	Up
AT3G53800	2.10229	0.00219619	Up
AT5G63060	2.10299	0.0159124	Up
AT3G48420	2.10353	0.0206887	Up
AT4G38550	2.107	0.0159124	Up
AT3G43210	2.11085	0.00101423	Up
AT1G63100	2.11165	0.00138066	Up
AT4G28250	2.11198	0.0366758	Up
AT4G11280	2.11866	0.000536266	Up
AT4G12310	2.11928	0.000142877	Up
AT1G12480	2.1217	0.0355695	Up
AT1G29530	2.1219	0.0059061	Up
AT1G66920	2.12295	0.049652	Up
AT2G40840	2.12692	0.000221176	Up
AT2G42220	2.12759	0.0180982	Up
AT4G17250	2.12835	0.00369833	Up
AT2G34170	2.12876	0.000397516	Up
AT1G25440	2.12917	0.00367635	Up
AT2G15050	2.13491	0.000397516	Up
AT5G16240	2.13833	0.00715606	Up
ATCG00020	2.14354	0.02902	Up
AT3G11090	2.1504	0.0277494	Up
AT3G20600	2.15117	0.00696483	Up
AT2G31380	2.15241	0.0116263	Up
AT5G49730	2.16518	0.0490461	Up
AT5G56795	2.16753	0.0493738	Up
AT1G72940	2.172	0.0455857	Up
AT1G11330	2.1721	0.0118894	Up
AT3G47860	2.17255	8.46991e-05	Up
AT4G26660	2.17742	0.00158322	Up
AT1G55450	2.17791	0.00186986	Up
AT1G18870	2.17884	0.000760875	Up
AT5G46470	2.18068	0.000151571	Up
AT1G66980	2.18684	0.0209816	Up
AT2G33793	2.18801	0.0213015	Up
ATCG00710	2.19688	0.0350893	Up
AT1G65710	2.1985	0.0202626	Up
ATCG00730	2.20147	0.029304	Up
AT2G29290	2.20573	0.0452819	Up
AT5G41050	2.20826	0.00249682	Up
AT3G16660	2.21014	0.00819722	Up
AT1G60190	2.21265	0.00600378	Up
AT4G24570	2.2159	0.0488215	Up
AT1G78820	2.22157	0.000397516	Up
AT1G21110	2.22554	0.008852	Up
AT5G62340	2.23123	0.00470311	Up
AT4G15920	2.23569	0.0114993	Up
AT3G53250	2.24279	0.0106276	Up
AT4G27700	2.2454	0.00696483	Up
AT2G31790	2.24612	0.000858829	Up
AT5G11060	2.24662	0.000169853	Up
AT3G02830	2.2499	0.0004499	Up
AT1G75460	2.25915	0.0198035	Up
AT1G76110	2.26225	0.0111852	Up
AT1G49750	2.26521	0.000457276	Up
AT1G28190	2.27054	0.00465858	Up
AT1G12380	2.27527	0.0129962	Up
AT3G18890	2.27728	0.00344459	Up
AT2G25200	2.2782	0.0185467	Up
AT3G44970	2.27853	0.00226885	Up
AT3G26490	2.28035	0.0260964	Up
AT1G09340	2.29331	0.0356045	Up
AT1G60270	2.29429	0.0017689	Up
AT1G59700	2.29556	0.00670993	Up
AT4G16980	2.30868	0.00058294	Up
AT1G51110	2.31449	0.0158263	Up
AT3G19030	2.31745	0.000240569	Up
AT1G70580	2.32266	0.000217387	Up
AT1G06460	2.32896	0.00618803	Up
AT3G11410	2.3307	0.00150959	Up
AT5G41761	2.33127	0.0309481	Up
AT5G61520	2.33475	0.0086375	Up
AT3G05730	2.3393	0.0029223	Up
AT1G18810	2.34381	0.0369178	Up
AT1G15980	2.3462	0.00161883	Up
AT4G20430	2.34755	0.000397516	Up
AT3G50270	2.35921	0.00113065	Up
AT5G16010	2.35995	0.000217387	Up
AT2G01890	2.36232	0.000886957	Up
AT5G57560	2.36653	0.000455465	Up
AT5G47250	2.36944	0.00174222	Up
AT3G55980	2.37221	0.000122989	Up
AT4G27030	2.37244	0.00494915	Up
AT4G18220	2.37463	0.0299251	Up
AT3G13900	2.37726	0.0373892	Up
AT5G64040	2.39148	0.00150914	Up
AT1G56510	2.39226	0.0453336	Up
AT3G02910	2.39553	0.00058294	Up
AT4G38700	2.39624	0.0363393	Up
AT2G20590	2.4043	0.00541553	Up
AT5G35970	2.40692	4.24345e-05	Up
AT4G19170	2.41042	0.0028382	Up
AT1G05010	2.41105	4.72683e-05	Up
AT1G04110	2.4113	0.00180691	Up
AT2G03750	2.41616	0.00412173	Up
AT2G38470	2.41869	0.000240569	Up
AT3G19480	2.419	0.000760875	Up
AT5G35735	2.42851	0.00204438	Up
AT1G51405	2.44722	0.00972524	Up
AT1G68570	2.45203	0.0170157	Up
AT4G02410	2.4657	0.0174913	Up
AT2G42200	2.46964	0.00670993	Up
AT1G30260	2.47695	0.00166074	Up
AT4G37470	2.48543	0.000254849	Up
AT1G23390	2.49427	8.46673e-05	Up
AT4G30660	2.49989	0.00179632	Up
AT4G00050	2.50717	0.00113306	Up
AT4G33980	2.51084	0.000397516	Up
AT1G33811	2.51975	0.000186245	Up
AT1G76650	2.53907	0.0114689	Up
AT3G50970	2.55494	0.00257358	Up
AT5G25090	2.555	0.00501301	Up
AT2G30520	2.55833	9.04128e-05	Up
AT2G06925	2.56445	0.000145393	Up
AT1G78995	2.57284	0.0119897	Up
AT5G40610	2.57454	0.000121083	Up
AT1G16720	2.57947	0.000572033	Up
AT3G21055	2.58518	0.0480904	Up
AT5G65010	2.58652	0.000112938	Up
AT1G52070	2.59097	0.00712996	Up
AT3G14810	2.59225	0.000842231	Up
AT1G56520	2.60635	0.0238458	Up
AT4G22753	2.6123	0.029051	Up
AT5G01180	2.6308	0.0234637	Up
AT5G61420	2.63313	0.00275902	Up
AT4G37150	2.63383	0.0249774	Up
AT4G09500	2.63841	0.00931721	Up
AT1G75880	2.64672	0.0246461	Up
AT1G30380	2.64753	0.0180982	Up
AT4G09900	2.64913	0.000545766	Up
AT2G26530	2.65244	0.00123811	Up
AT1G52690	2.65457	0.010316	Up
AT3G49970	2.66117	0.0147199	Up
AT3G27250	2.67201	0.0209152	Up
AT4G23180	2.67455	0.00184541	Up
AT3G57540	2.67799	0.00774314	Up
AT5G38990	2.68393	0.000813619	Up
AT5G03210	2.68453	0.0474676	Up
AT3G25760	2.68572	0.000111249	Up
AT1G65390	2.68883	0.0357422	Up
AT3G50820	2.68889	0.0212336	Up
AT4G13495	2.6992	0.000804122	Up
AT1G29395	2.718	0.000397516	Up
AT2G29630	2.72435	3.35345e-05	Up
AT3G01440	2.73256	0.00226159	Up
AT1G08380	2.73318	0.0226756	Up
AT2G32540	2.7383	0.000118463	Up
ATCG00330	2.74223	0.0170056	Up
AT5G24470	2.74942	0.000151571	Up
AT2G32530	2.75459	0.00146672	Up
AT3G53960	2.75962	0.0130189	Up
AT1G20020	2.76021	0.0180982	Up
AT3G29320	2.76748	0.000217387	Up
AT1G21500	2.76788	0.0109049	Up
AT1G29660	2.77055	0.00135649	Up
AT3G05800	2.77811	0.000311906	Up
AT3G15570	2.78153	0.000240569	Up
AT3G48320	2.78722	0.000240569	Up
AT4G18740	2.79217	0.000758068	Up
AT1G54820	2.79462	4.2715e-05	Up
AT4G38420	2.79481	0.00249682	Up
AT1G52230	2.79585	0.00908158	Up
AT2G29320	2.79922	0.00104647	Up
AT1G07135	2.80566	0.0049259	Up
AT5G52310	2.82674	0.000336062	Up
AT3G10520	2.82708	5.80663e-05	Up
AT3G47470	2.83387	0.00982197	Up
AT5G51720	2.84632	0.0131269	Up
AT1G03130	2.84975	0.0068781	Up
AT4G22980	2.85709	0.0159124	Up
AT2G21210	2.86054	0.000397516	Up
AT2G23840	2.86681	0.000882623	Up
AT5G48485	2.87513	0.0011754	Up
AT4G38840	2.88916	0.00273554	Up
AT2G13610	2.89929	4.72683e-05	Up
AT5G42530	2.90044	0.0103386	Up
AT3G23410	2.90527	0.023092	Up
AT5G06870	2.90774	0.00249682	Up
AT5G11610	2.93659	0.0381994	Up
AT5G55620	2.94082	0.00139301	Up
AT3G62410	2.95263	0.00187629	Up
AT4G27300	2.95928	0.00395537	Up
AT2G35830	2.9618	0.00101423	Up
AT4G25750	2.96995	0.00443268	Up
AT4G37310	2.97209	0.000110427	Up
AT3G01500	2.97437	0.0274004	Up
AT1G04800	2.98583	0.0125796	Up
AT3G19850	2.99488	3.35345e-05	Up
AT3G56710	3.00056	0.0498201	Up
AT4G13572	3.00569	0.029463	Up
AT2G01760	3.01028	0.00171022	Up
AT5G43840	3.01202	0.0060861	Up
AT1G21540	3.0143	0.0156016	Up
AT4G12830	3.03503	0.000776607	Up
AT1G78600	3.0373	0.000446398	Up
AT1G68050	3.04956	8.46991e-05	Up
AT4G39510	3.09555	0.0375656	Up
AT4G00950	3.09566	0.000378281	Up
AT1G43160	3.11676	0.012035	Up
AT2G29360	3.12054	0.000384614	Up
AT2G37440	3.15498	0.0196483	Up
AT4G11460	3.16275	0.000842231	Up
AT2G44290	3.16767	0.00603854	Up
AT4G19530	3.17809	0.000907845	Up
AT1G07280	3.18239	3.35345e-05	Up
AT4G28703	3.18393	0.000949566	Up
AT3G61950	3.18528	0.00171022	Up
AT5G50100	3.21627	0.0374644	Up
AT4G15490	3.22119	0.0159124	Up
AT5G19500	3.22672	0.00058294	Up
AT5G07240	3.24128	0.000188222	Up
AT4G17490	3.26503	0.000350399	Up
AT3G22142	3.26815	0.000907845	Up
AT1G33600	3.27534	0.000250001	Up
AT1G69523	3.30123	0.000908244	Up
AT1G10640	3.32327	0.000536266	Up
AT4G22690	3.33982	0.00215568	Up
AT4G00165	3.34373	0.00171907	Up
AT3G62550	3.35434	0.0027833	Up
AT1G73805	3.35515	0.00257358	Up
AT1G15125	3.36117	0.00651632	Up
AT3G46970	3.36787	3.35345e-05	Up
AT3G26740	3.36896	0.00530403	Up
AT1G69870	3.41363	0.000240569	Up
AT2G29380	3.43001	0.0171769	Up
AT4G05180	3.43894	0.00264427	Up
AT4G13560	3.45112	0.00957365	Up
AT2G30540	3.46566	0.033966	Up
AT2G29310	3.47024	0.000631126	Up
AT2G32100	3.47903	0.000758068	Up
AT2G03310	3.53045	0.00502029	Up
AT4G36830	3.54349	0.0490897	Up
AT1G56600	3.56176	0.0097222	Up
AT1G07430	3.57135	0.00313876	Up
AT1G52400	3.57826	0.0348247	Up
AT1G07050	3.60388	0.000250001	Up
AT2G32860	3.64159	0.00791995	Up
AT5G16030	3.64414	0.000397516	Up
AT2G29300	3.65468	0.00794869	Up
AT2G39250	3.66521	8.52211e-05	Up
AT5G67370	3.69273	5.80663e-05	Up
AT1G04660	3.73003	0.00935492	Up
AT4G26150	3.74119	0.000573684	Up
AT5G40500	3.7809	0.000791192	Up
AT5G50950	3.79474	0.00681997	Up
AT1G29910	3.8094	0.00526946	Up
AT3G46530	3.82826	0.000793721	Up
AT1G54040	3.9212	0.000392537	Up
AT3G57020	3.92135	0.000752658	Up
AT2G40080	3.94939	0.000153545	Up
AT2G35960	3.9619	0.000110427	Up
AT3G55646	3.96965	0.0251643	Up
AT1G13930	3.97775	6.36488e-05	Up
AT5G50360	3.99025	0.0322032	Up
AT4G27820	3.99731	8.88223e-05	Up
AT3G21780	4.04486	0.0283771	Up
AT2G34420	4.04521	0.00975136	Up
AT4G23290	4.05085	0.0247862	Up
AT5G47220	4.07913	0.029304	Up
AT2G40670	4.08396	0.0155802	Up
AT5G36220	4.11151	0.0166243	Up
AT5G24660	4.13683	0.0311484	Up
AT2G47750	4.13868	0.0130227	Up
AT3G23840	4.1469	0.0268325	Up
AT2G18328	4.15052	0.00360305	Up
AT1G76080	4.16153	0.000111249	Up
AT5G43440	4.16529	0.0216889	Up
AT4G36220	4.17277	6.91616e-05	Up
AT5G54770	4.19156	0.000103918	Up
AT5G44580	4.21462	6.48142e-05	Up
AT4G33467	4.22649	0.00161883	Up
AT1G66970	4.25817	3.35345e-05	Up
AT4G21440	4.27861	0.0299251	Up
AT3G28220	4.3436	0.0117263	Up
AT1G60590	4.35372	0.000397805	Up
AT5G24155	4.36108	0.0198334	Up
AT4G28780	4.39687	3.35345e-05	Up
AT3G54890	4.40936	0.00257358	Up
AT2G05100	4.43763	0.00154386	Up
AT3G06880	4.44118	6.04693e-05	Up
AT3G22830	4.47624	0.000551703	Up
AT1G45201	4.49306	0.000516271	Up
AT1G72930	4.50339	0.000397516	Up
AT2G15080	4.5726	0.008852	Up
AT4G04840	4.57287	0.00811121	Up
AT5G24150	4.59764	0.00995109	Up
AT1G18265	4.61115	0.00147332	Up
AT4G27560	4.61326	0.0171079	Up
AT5G55450	4.6604	0.00171022	Up
AT5G45830	4.69857	0.0304632	Up
AT1G64170	4.7028	0.00998442	Up
AT5G24210	4.75544	0.00351988	Up
AT2G29090	4.88299	0.00793158	Up
AT2G34620	4.94721	8.49918e-05	Up
AT5G23240	5.09068	8.51876e-05	Up
AT5G24160	5.09849	5.26053e-05	Up
AT2G05070	5.12558	0.000446398	Up
AT2G14060	5.12978	0.00752924	Up
AT1G78490	5.15145	0.0059061	Up
AT4G37800	5.23256	8.46673e-05	Up
AT5G38980	5.23566	4.72683e-05	Up
AT4G17090	5.24159	3.35345e-05	Up
AT2G43550	5.256	0.000127037	Up
AT2G36590	5.27131	0.0173212	Up
AT3G56970	5.29915	0.0225391	Up
AT5G52050	5.41444	0.00516874	Up
AT3G22060	5.48549	0.000281178	Up
AT2G32550	5.58333	0.0104605	Up
AT5G61270	5.58488	0.00150914	Up
AT3G14210	5.58662	0.000982501	Up
AT1G21120	5.66221	0.000151571	Up
AT1G21130	5.68547	0.000292417	Up
AT5G65730	5.82505	0.000171226	Up
AT3G28270	5.97404	0.00113137	Up
AT4G04330	5.9766	3.35345e-05	Up
AT1G72920	6.21364	0.00252108	Up
AT5G43450	6.43919	0.000253094	Up
AT4G26530	6.73587	3.35345e-05	Up
AT4G12470	7.82087	0.000571373	Up
AT1G70820	7.92735	4.24345e-05	Up
AT1G29920	8.29796	2.80118e-05	Up
AT3G48310	8.39486	0.000521512	Up
AT2G34430	9.15698	8.34742e-05	Up
AT5G48490	9.26258	0.00518364	Up

## Sheet: 1h_17_cel_D_C
ID	log2FC	q-value	regulatio
AT2G46970	-3.44315	4.69934e-05	Down
AT4G32280	-2.53459	0.013172	Down
AT3G21330	-2.29636	0.0170153	Down
AT5G02580	-2.08226	0.010209	Down
AT1G22770	1.28017	0.0424599	Up
AT3G47500	1.79677	0.0448702	Up
AT3G12320	2.42423	0.00196159	Up

## Sheet: 24h_27_cel_B
ID	log2FC	q-value	regulatio
AT4G10240	-7.73169	0.000309558	Down
AT4G28520	-7.37577	0.00380304	Down
AT2G21910	-7.21719	9.39248e-05	Down
AT2G28056	-6.63312	0.000713978	Down
AT5G65800	-6.60674	0.000116446	Down
AT2G46970	-6.43404	1.10402e-06	Down
AT5G18010	-6.12325	0.00013399	Down
AT3G12820	-6.00336	0.00636513	Down
AT5G44120	-5.94864	0.00102278	Down
AT1G20790	-5.84451	0.00159543	Down
AT4G13790	-5.36466	0.000348334	Down
AT1G14950	-5.35269	0.00686877	Down
AT2G05580	-5.34478	0.021746	Down
AT2G01580	-4.97025	0.00122069	Down
AT2G01770	-4.96742	0.00225507	Down
AT4G14130	-4.93067	5.24157e-06	Down
AT4G11550	-4.75262	0.0186679	Down
AT2G33230	-4.61866	0.00227605	Down
AT5G35660	-4.60254	0.0015018	Down
AT4G27150	-4.59142	0.00145683	Down
AT4G31610	-4.49076	0.00231031	Down
AT4G32280	-4.47337	1.0139e-06	Down
AT4G25000	-4.44845	0.00547184	Down
AT4G11610	-4.31703	0.000213267	Down
AT3G54770	-4.26713	5.64388e-05	Down
AT5G02540	-4.25597	3.99983e-06	Down
AT2G04500	-4.13805	0.00647725	Down
AT5G18050	-4.1073	1.92917e-05	Down
AT5G53250	-4.04315	0.00315602	Down
AT4G11050	-4.04005	0.00597579	Down
AT3G03840	-4.02935	0.00302283	Down
AT1G29490	-4.02034	0.00591725	Down
AT1G16850	-4.01727	0.000693746	Down
AT3G17580	-3.98645	0.000257052	Down
AT1G75830	-3.98548	0.0130811	Down
AT5G02580	-3.87737	6.57118e-08	Down
AT5G51210	-3.87027	0.000375143	Down
AT3G51375	-3.82146	0.0101264	Down
AT5G15265	-3.79379	2.10742e-05	Down
AT3G61930	-3.78358	0.00708904	Down
AT1G02470	-3.77983	0.00107816	Down
AT5G53660	-3.77594	0.00330623	Down
AT4G16780	-3.77189	5.0664e-09	Down
AT3G27660	-3.74195	0.00219194	Down
AT5G24640	-3.72877	0.0198909	Down
AT4G36110	-3.71778	0.00666391	Down
AT5G18060	-3.69201	0.000168775	Down
AT3G06100	-3.68472	0.00948559	Down
AT4G11890	-3.66711	0.00878207	Down
AT2G18010	-3.65949	0.0113484	Down
AT3G48260	-3.62573	2.44105e-06	Down
AT5G18020	-3.6045	0.00517133	Down
AT1G30950	-3.58241	0.0146926	Down
AT4G29270	-3.56767	9.14457e-06	Down
AT3G28857	-3.55716	0.000893415	Down
AT2G17430	-3.54454	0.0157758	Down
AT4G31380	-3.53386	3.17332e-07	Down
AT5G66700	-3.48801	0.00174198	Down
AT2G38500	-3.45218	0.00330773	Down
AT4G27160	-3.42774	0.00705965	Down
AT5G07010	-3.4221	7.54533e-08	Down
AT5G22500	-3.41393	7.58749e-09	Down
AT1G61800	-3.36237	0.00410407	Down
ATMG01350	-3.34809	0.0127823	Down
AT5G26730	-3.34577	0.0271901	Down
AT5G63650	-3.34252	3.16788e-06	Down
AT4G10250	-3.34148	0.000502586	Down
AT1G77950	-3.30916	0.0343061	Down
AT3G03830	-3.27848	0.0118285	Down
AT3G50890	-3.26631	0.0154988	Down
AT1G77330	-3.26589	6.57118e-08	Down
AT5G59720	-3.25277	8.74883e-06	Down
AT1G60450	-3.22879	0.0408591	Down
AT1G63380	-3.21334	0.000649658	Down
AT2G44910	-3.20692	1.35314e-05	Down
AT2G14900	-3.19099	5.58477e-06	Down
AT3G60650	-3.18219	0.029649	Down
AT1G17540	-3.15552	0.0287005	Down
AT3G03280	-3.14724	0.00878016	Down
AT1G74080	-3.13779	0.0374038	Down
AT4G01240	-3.1344	2.78795e-05	Down
AT3G62090	-3.12304	8.26696e-07	Down
AT5G50335	-3.10936	0.000166813	Down
AT1G01200	-3.09592	0.0434435	Down
AT2G41280	-3.08919	0.0411461	Down
AT3G58060	-3.07909	0.013609	Down
AT4G12520	-3.07803	0.000320935	Down
AT4G10020	-3.0522	3.72232e-06	Down
AT5G03310	-3.00924	0.00988282	Down
AT1G76240	-3.0026	0.000194472	Down
AT4G30420	-2.98754	0.0171654	Down
AT2G22920	-2.96003	0.0319252	Down
AT3G10745	-2.93635	0.0240326	Down
AT3G58190	-2.92803	0.0412007	Down
AT4G31370	-2.91406	0.00453681	Down
AT1G72490	-2.8925	6.54044e-05	Down
AT2G14210	-2.85907	2.26212e-05	Down
AT4G38545	-2.84864	0.0402414	Down
AT1G51640	-2.81657	0.0207618	Down
AT1G02350	-2.80356	0.00183025	Down
AT1G75295	-2.78261	0.0167842	Down
AT1G17400	-2.77302	0.00592598	Down
AT5G18030	-2.76344	7.77099e-05	Down
AT1G75450	-2.75945	8.26423e-06	Down
AT2G20750	-2.75738	0.00279255	Down
AT2G47200	-2.75111	0.00611616	Down
AT1G44830	-2.72889	0.00837809	Down
AT5G66590	-2.71939	5.7811e-07	Down
AT1G73120	-2.71741	0.000972613	Down
AT1G07400	-2.70283	0.000194472	Down
AT5G18080	-2.70143	5.47473e-05	Down
AT1G02630	-2.70133	0.0018725	Down
AT3G05920	-2.69189	2.06938e-05	Down
AT5G53980	-2.67564	6.98085e-06	Down
AT5G39240	-2.66004	0.0012805	Down
AT1G71200	-2.65676	0.0212915	Down
AT1G53700	-2.65455	0.0360095	Down
AT3G13405	-2.64114	5.51607e-05	Down
AT4G25140	-2.63613	0.0205825	Down
AT3G05260	-2.63559	0.019415	Down
AT2G21220	-2.63397	0.0209504	Down
AT3G54520	-2.62887	0.00589563	Down
AT1G67460	-2.6255	0.0477862	Down
AT5G35525	-2.62477	0.000118811	Down
AT4G13235	-2.62134	0.0382328	Down
AT1G26960	-2.61648	0.0138599	Down
AT3G05890	-2.61122	9.14457e-06	Down
AT4G35720	-2.61043	4.90845e-05	Down
AT2G03360	-2.59171	0.00753873	Down
AT2G41470	-2.58493	0.0308628	Down
AT2G21640	-2.5839	0.000260004	Down
AT4G09600	-2.57223	0.0172144	Down
AT2G41230	-2.53594	0.00770196	Down
AT3G22886	-2.53224	0.00327382	Down
AT3G49510	-2.53168	0.039325	Down
AT2G34315	-2.53058	0.000970581	Down
AT1G21210	-2.52871	0.0449527	Down
AT3G21330	-2.52773	2.07558e-07	Down
AT5G12030	-2.52738	6.26499e-05	Down
AT5G53990	-2.50109	0.000287022	Down
AT5G45490	-2.49933	0.0160282	Down
AT1G05510	-2.49637	0.0160954	Down
AT2G41260	-2.49444	0.000753336	Down
AT5G57670	-2.49402	1.69467e-08	Down
AT4G23560	-2.49209	0.00138037	Down
AT2G29125	-2.48889	0.0271969	Down
AT1G78520	-2.47558	0.0256384	Down
AT5G58660	-2.46822	0.0012805	Down
AT3G60160	-2.46272	0.00100432	Down
AT4G14140	-2.46255	5.03201e-07	Down
AT5G19100	-2.43607	0.00297493	Down
AT1G62760	-2.43258	0.00364338	Down
AT1G68170	-2.4264	0.00284849	Down
AT1G77200	-2.42617	0.0119167	Down
AT1G75780	-2.38531	0.000260718	Down
AT2G45050	-2.38501	2.03957e-05	Down
AT5G20480	-2.38181	0.0119397	Down
AT1G67265	-2.38061	1.09274e-06	Down
AT1G51460	-2.37042	0.0403317	Down
AT4G26890	-2.368	0.0178856	Down
AT2G42150	-2.36556	0.00725438	Down
AT1G29025	-2.36149	0.00238456	Down
AT1G06350	-2.35957	0.021324	Down
AT1G06850	-2.35744	6.37518e-06	Down
AT4G36791	-2.35318	0.0171757	Down
AT1G25240	-2.3527	0.0108415	Down
AT4G34770	-2.35003	0.0032707	Down
AT5G07760	-2.34929	0.0153004	Down
AT1G05530	-2.33959	0.048423	Down
AT4G16540	-2.33626	0.0460409	Down
AT3G61898	-2.33425	0.0012025	Down
AT1G63140	-2.30677	0.00316117	Down
AT3G13175	-2.30282	0.00786207	Down
AT1G26780	-2.30223	0.0160804	Down
AT3G27440	-2.30172	0.00124868	Down
AT3G51400	-2.30075	0.000368658	Down
AT1G09540	-2.29928	0.0276089	Down
AT3G15540	-2.29421	4.54815e-05	Down
AT1G02340	-2.2897	2.06562e-08	Down
AT3G51380	-2.28503	0.00416794	Down
AT1G29395	-2.27277	6.06284e-06	Down
AT5G45210	-2.26703	0.00156485	Down
AT5G53895	-2.26698	0.0323571	Down
AT4G28330	-2.26221	0.0403803	Down
AT1G06080	-2.26197	4.05608e-06	Down
AT3G13404	-2.26005	9.82529e-05	Down
AT1G49130	-2.25798	0.00438936	Down
AT1G62610	-2.24842	1.07442e-05	Down
AT3G63320	-2.2481	0.0239791	Down
AT1G14200	-2.24625	3.03518e-06	Down
AT5G25190	-2.24617	0.0104315	Down
AT5G57780	-2.23962	4.28043e-05	Down
AT3G29370	-2.22026	9.14457e-06	Down
AT2G31751	-2.21958	0.000957068	Down
AT2G43060	-2.21814	5.88482e-05	Down
AT5G04610	-2.20981	0.00372883	Down
AT5G15845	-2.20284	0.000371694	Down
AT1G03240	-2.2001	0.0283983	Down
AT5G54080	-2.19915	0.000136425	Down
AT5G56540	-2.1841	0.000918492	Down
AT3G07150	-2.18099	0.00372209	Down
AT3G01516	-2.17803	0.000592678	Down
AT1G17030	-2.17637	0.0307056	Down
AT1G03660	-2.17335	0.0498672	Down
AT1G74490	-2.16949	0.00269253	Down
AT1G01700	-2.16839	0.00262216	Down
AT1G18075	-2.16342	0.0142755	Down
AT3G11415	-2.15679	0.0170544	Down
AT5G35770	-2.15312	0.0363856	Down
AT3G08860	-2.14909	0.028673	Down
AT5G57190	-2.13726	0.0299395	Down
AT4G10150	-2.13723	0.00772139	Down
AT1G01340	-2.13157	0.00166468	Down
AT4G19395	-2.12818	0.00237512	Down
AT3G09790	-2.12434	9.71661e-05	Down
AT5G04150	-2.12409	0.027839	Down
AT3G61680	-2.11937	0.000572989	Down
AT4G00670	-2.11759	0.0281281	Down
AT3G05150	-2.1135	4.19484e-05	Down
AT5G15720	-2.11118	0.00416713	Down
AT2G47780	-2.10633	0.000508581	Down
AT1G75590	-2.10121	0.00191807	Down
AT5G10430	-2.09726	1.97531e-06	Down
AT2G38340	-2.08506	0.0107181	Down
AT3G47110	-2.08088	1.79054e-05	Down
AT5G64190	-2.07814	0.000197865	Down
AT5G02190	-2.07322	0.000170952	Down
AT5G07310	-2.07292	0.0395125	Down
AT5G03890	-2.07251	0.0255339	Down
AT4G03330	-2.07224	0.0138214	Down
AT1G66780	-2.06399	0.0235647	Down
AT4G36010	-2.06268	1.12573e-05	Down
AT5G15230	-2.06261	2.07558e-07	Down
AT5G64750	-2.06204	0.0143208	Down
AT2G23945	-2.05956	0.00498815	Down
AT5G48900	-2.05673	3.41495e-05	Down
AT4G24450	-2.05304	0.00578267	Down
AT3G01015	-2.05189	0.0200516	Down
AT4G38580	-2.04693	3.86283e-05	Down
AT1G64640	-2.04082	1.45722e-06	Down
AT4G10260	-2.03758	0.0120849	Down
AT1G05490	-2.01064	0.000339998	Down
AT4G28650	-2.00831	0.00072026	Down
AT5G15120	-2.00047	5.52598e-06	Down
AT4G14780	-1.99856	0.000245753	Down
AT3G01600	-1.99838	0.00613069	Down
AT2G28040	-1.99529	0.00426689	Down
AT5G02200	-1.99148	3.69669e-06	Down
AT4G23713	-1.98722	0.0476169	Down
AT4G02290	-1.98579	0.000207086	Down
AT1G03200	-1.98327	0.0289413	Down
AT5G15290	-1.9753	7.34861e-06	Down
AT1G17240	-1.96847	0.0163855	Down
AT5G52790	-1.96346	0.00123679	Down
AT5G02260	-1.95953	0.000109872	Down
AT3G14370	-1.95505	0.00622359	Down
AT5G06370	-1.95346	0.00040245	Down
AT2G31590	-1.95162	0.000544036	Down
AT1G09570	-1.94921	9.5367e-06	Down
AT4G21340	-1.94673	0.00038793	Down
AT3G63350	-1.94588	0.00305277	Down
AT4G19920	-1.94463	0.0288622	Down
AT5G19110	-1.94463	0.0468395	Down
AT2G30230	-1.93324	1.07532e-05	Down
AT1G27380	-1.93185	0.0358592	Down
AT3G26610	-1.93081	0.0410234	Down
AT1G10550	-1.92813	0.00135395	Down
AT5G11260	-1.92147	0.000826745	Down
AT1G01600	-1.91979	0.00702272	Down
AT4G36740	-1.91588	0.0125344	Down
AT1G72070	-1.91548	0.00160563	Down
AT2G19660	-1.90802	4.90893e-06	Down
AT1G63370	-1.90265	0.000327366	Down
AT5G05490	-1.9017	0.0314111	Down
AT3G48970	-1.90022	0.00030869	Down
AT3G53690	-1.89975	0.0262977	Down
ATMG00030	-1.89929	0.00190058	Down
AT3G03470	-1.89604	7.43387e-05	Down
AT2G41070	-1.89467	6.43068e-07	Down
AT1G05835	-1.88746	0.000355296	Down
AT1G07090	-1.88351	0.000134102	Down
AT5G65070	-1.88213	0.00142824	Down
AT5G19810	-1.88117	0.0415656	Down
AT1G14071	-1.87986	0.0338505	Down
AT1G15550	-1.87876	0.0013979	Down
AT3G58850	-1.87766	0.000106985	Down
AT5G63595	-1.87627	0.00158718	Down
AT4G14380	-1.87032	0.000393631	Down
AT5G63820	-1.86844	0.000301719	Down
AT5G66580	-1.86835	0.000134274	Down
AT2G38530	-1.86785	1.38858e-06	Down
AT1G13340	-1.86589	0.0022204	Down
AT1G11545	-1.85998	7.62267e-06	Down
AT2G02990	-1.85941	0.00977547	Down
AT4G28720	-1.85565	5.0508e-06	Down
AT4G30180	-1.85072	0.00454142	Down
AT5G51451	-1.84895	0.0057214	Down
AT3G10320	-1.84807	9.3061e-06	Down
AT3G16770	-1.84723	1.62929e-05	Down
AT1G34440	-1.84527	0.00211744	Down
AT5G39520	-1.83577	0.000293158	Down
AT3G54510	-1.82941	6.43068e-07	Down
AT2G25770	-1.82824	0.00118507	Down
AT4G16640	-1.82466	0.0305715	Down
AT5G15840	-1.81783	0.00157169	Down
AT2G46990	-1.81415	0.000854588	Down
AT5G20810	-1.81127	0.0337525	Down
AT3G23635	-1.80931	0.0430842	Down
AT2G39920	-1.80773	0.015121	Down
AT1G73066	-1.80513	0.00431523	Down
AT4G31230	-1.80091	0.0326674	Down
AT1G29440	-1.79283	0.0146624	Down
AT5G37670	-1.79267	0.00272442	Down
AT2G45040	-1.78968	0.00189488	Down
AT2G38920	-1.78488	0.0159617	Down
AT1G77870	-1.78015	0.0298829	Down
AT1G77000	-1.7791	2.04709e-05	Down
AT4G33150	-1.77526	4.5903e-05	Down
AT5G28300	-1.77499	1.3364e-06	Down
AT1G36940	-1.77211	0.0012148	Down
AT1G53270	-1.7721	0.0338616	Down
AT4G34990	-1.77055	0.00276749	Down
AT2G04050	-1.76729	0.0139408	Down
AT5G67390	-1.76516	0.000105204	Down
AT3G28550	-1.76511	0.023421	Down
AT1G22160	-1.76304	0.0295924	Down
AT2G38110	-1.75885	0.000219026	Down
AT1G69570	-1.75846	0.00179578	Down
AT3G20470	-1.75324	0.00080248	Down
AT5G51440	-1.75116	0.000253923	Down
AT5G24780	-1.74803	0.0152527	Down
AT2G27550	-1.74752	0.000407157	Down
AT2G16740	-1.74726	0.00224598	Down
AT1G14930	-1.74464	0.0133641	Down
AT5G07780	-1.74193	0.035147	Down
AT3G59530	-1.73834	0.000906846	Down
AT3G24500	-1.73552	1.11869e-05	Down
AT5G60760	-1.7344	0.00412185	Down
AT1G18400	-1.73372	0.000262008	Down
AT2G41760	-1.72802	1.9457e-05	Down
AT2G23240	-1.72644	0.0385424	Down
AT2G29430	-1.72629	0.0176532	Down
AT5G41320	-1.72519	0.0140695	Down
AT4G25260	-1.72432	2.14445e-06	Down
AT2G46980	-1.72021	0.000135215	Down
AT1G62440	-1.71974	0.00231911	Down
ATMG00516	-1.71875	0.0238289	Down
AT4G15258	-1.71824	0.00241193	Down
AT5G12050	-1.71383	0.000293714	Down
AT1G06980	-1.71159	8.75622e-07	Down
AT1G43020	-1.71119	0.00512725	Down
AT3G61450	-1.71015	7.36576e-05	Down
AT3G24715	-1.70822	9.55996e-06	Down
AT5G14000	-1.70803	8.74405e-05	Down
AT1G14390	-1.70606	0.00306589	Down
AT2G14878	-1.70455	0.0109203	Down
AT1G61860	-1.70379	0.00203161	Down
AT5G36110	-1.70329	0.0248107	Down
AT5G14180	-1.70099	5.29252e-06	Down
AT5G06200	-1.70014	0.000417691	Down
AT4G36450	-1.70006	0.00522597	Down
AT4G39404	-1.69601	0.00441643	Down
AT2G01200	-1.69315	0.000230117	Down
AT1G73165	-1.6814	0.0017949	Down
AT1G54680	-1.67678	0.000249798	Down
AT5G38970	-1.67147	0.00681406	Down
AT2G16720	-1.67133	3.98719e-06	Down
AT2G29500	-1.66947	0.0402642	Down
AT4G27310	-1.66911	1.56297e-06	Down
AT5G53730	-1.66749	0.00350437	Down
AT2G01450	-1.6666	0.000856887	Down
AT5G07030	-1.66659	4.67918e-06	Down
AT3G24450	-1.66195	0.000321789	Down
AT3G48640	-1.66123	0.0110056	Down
AT2G32280	-1.66072	0.000187773	Down
AT5G12380	-1.65757	0.00122138	Down
AT3G22740	-1.65671	0.000324302	Down
AT3G21320	-1.65455	0.000682097	Down
AT5G49070	-1.6522	0.0079043	Down
AT3G61410	-1.65199	2.49858e-05	Down
AT2G41750	-1.64887	5.23711e-07	Down
AT5G12280	-1.64817	0.0103811	Down
AT2G26150	-1.64573	0.0460933	Down
AT5G66080	-1.64351	8.26175e-07	Down
AT3G50200	-1.63962	0.0457237	Down
AT1G59860	-1.63821	0.00186662	Down
AT1G15800	-1.63628	7.08643e-06	Down
AT1G23201	-1.63585	0.045811	Down
AT3G48580	-1.62578	0.000797383	Down
AT1G29500	-1.62521	0.00194039	Down
AT2G27370	-1.62505	0.000434434	Down
AT4G25420	-1.62162	0.010342	Down
AT3G51810	-1.6207	0.0068511	Down
AT4G11230	-1.62008	0.0160667	Down
AT1G18290	-1.61948	0.0100311	Down
AT5G26690	-1.61865	0.00753151	Down
AT3G02550	-1.61609	2.45269e-06	Down
AT1G01260	-1.61387	1.4343e-06	Down
AT3G12220	-1.61208	0.0459161	Down
AT3G47010	-1.60807	0.000973882	Down
AT2G35140	-1.60695	0.000336254	Down
AT1G33612	-1.60458	0.00675826	Down
AT4G16670	-1.60326	0.00164471	Down
AT4G30410	-1.60307	6.85946e-05	Down
AT1G12150	-1.60113	0.0176003	Down
AT3G03820	-1.59845	0.0161245	Down
AT2G33160	-1.59736	0.00154758	Down
AT2G02080	-1.59699	0.00320734	Down
AT3G52790	-1.59559	0.0267874	Down
AT1G49530	-1.59503	0.00108878	Down
AT2G42010	-1.59386	2.14442e-05	Down
AT4G35420	-1.59353	0.0019842	Down
AT2G21540	-1.59205	2.05278e-05	Down
AT4G16515	-1.59048	0.000505743	Down
AT2G21880	-1.59004	0.000569856	Down
AT3G29570	-1.5831	0.0252053	Down
AT1G11735	-1.58298	0.00101878	Down
AT5G06230	-1.58048	0.0140695	Down
AT4G35295	-1.57898	0.0181507	Down
AT5G65040	-1.57667	0.0179067	Down
AT5G05965	-1.57407	1.63354e-05	Down
AT1G26730	-1.5738	0.0190453	Down
AT1G12080	-1.57282	1.64147e-06	Down
AT2G15010	-1.57006	0.0351769	Down
AT3G46230	-1.56918	0.000570842	Down
AT5G60310	-1.56508	0.00187314	Down
AT2G31940	-1.56276	0.0270631	Down
AT2G21780	-1.56032	0.0414789	Down
AT3G02620	-1.55993	0.00466713	Down
AT1G21840	-1.55598	6.99744e-05	Down
AT2G23755	-1.55295	0.00729798	Down
AT3G06420	-1.55141	0.00249893	Down
AT1G76705	-1.55049	0.000963182	Down
AT4G14465	-1.5501	6.02465e-05	Down
AT1G48780	-1.54982	0.0019267	Down
AT1G12070	-1.54938	0.0179067	Down
AT4G36930	-1.54837	0.0006972	Down
AT3G20130	-1.54653	3.84425e-05	Down
AT2G33240	-1.54594	0.0200204	Down
AT4G39366	-1.54581	0.00346545	Down
AT4G38400	-1.54245	0.000172432	Down
AT1G64660	-1.54142	1.44739e-05	Down
AT4G16790	-1.54115	0.000179898	Down
AT3G60286	-1.54	0.0111121	Down
AT2G40880	-1.53672	0.016944	Down
AT1G52565	-1.53614	0.00384506	Down
AT5G26170	-1.53539	0.0134007	Down
AT1G71740	-1.53384	0.00611911	Down
AT3G17220	-1.53144	0.000905628	Down
AT2G37670	-1.52487	0.00134045	Down
AT1G16030	-1.52168	8.89272e-07	Down
AT1G65970	-1.52167	5.16782e-06	Down
AT5G08130	-1.51872	8.89272e-07	Down
AT2G29620	-1.51724	0.00999259	Down
AT2G24545	-1.51484	0.0402076	Down
AT5G07380	-1.51193	0.00191855	Down
AT5G14690	-1.5117	0.0129508	Down
AT2G18100	-1.51071	0.00692352	Down
AT1G72960	-1.50791	0.0135832	Down
AT1G77880	-1.50714	0.0233189	Down
AT5G65590	-1.50683	0.00643183	Down
AT2G04038	-1.5066	0.0167053	Down
AT2G47000	-1.50537	1.3364e-06	Down
AT5G66110	-1.50279	4.60846e-05	Down
AT2G32990	-1.50162	0.0302118	Down
AT3G60070	-1.50102	0.00224854	Down
AT2G41150	-1.5002	0.00498952	Down
ATMG00690	-1.49615	0.00608879	Down
AT2G24300	-1.49475	6.37681e-05	Down
AT2G28650	-1.49106	0.0042265	Down
AT1G61160	-1.49097	0.00735054	Down
AT3G24020	-1.49007	0.000539261	Down
AT5G01790	-1.48833	0.0319966	Down
AT3G04360	-1.48736	0.0344313	Down
AT5G15150	-1.47975	6.039e-05	Down
AT3G10660	-1.4797	0.00710597	Down
AT4G18470	-1.47929	0.0441345	Down
AT1G03010	-1.47819	0.00895049	Down
AT1G71692	-1.47549	0.0210561	Down
AT5G25460	-1.47527	5.54042e-06	Down
AT1G52343	-1.47367	0.0235775	Down
AT4G08950	-1.47334	0.000581	Down
AT5G39865	-1.47233	0.00528838	Down
AT5G02090	-1.47049	0.000244632	Down
AT4G17220	-1.46974	0.00234381	Down
AT1G36060	-1.46967	6.60631e-06	Down
AT4G39363	-1.46544	0.00338564	Down
AT2G01150	-1.46501	7.11402e-05	Down
AT5G03640	-1.46421	0.0261039	Down
AT2G39430	-1.46317	0.00179049	Down
AT5G45280	-1.46244	0.00688401	Down
AT5G07000	-1.46043	6.58635e-06	Down
AT1G03470	-1.46012	0.000277821	Down
AT1G12280	-1.45829	0.00083695	Down
AT4G37870	-1.45696	5.01755e-05	Down
AT4G11660	-1.45685	7.57751e-05	Down
AT1G23060	-1.45632	0.000880434	Down
AT4G35840	-1.45602	0.000618468	Down
AT2G40340	-1.45583	0.0121455	Down
AT5G39400	-1.4555	0.000490976	Down
AT3G56470	-1.45498	0.000410875	Down
AT4G37940	-1.45425	0.014121	Down
AT3G12610	-1.45393	2.5345e-05	Down
AT3G15170	-1.45372	0.0246089	Down
AT2G35760	-1.45319	0.00115041	Down
AT5G46180	-1.45119	0.000236507	Down
AT3G10450	-1.45075	0.00157951	Down
AT3G06260	-1.44746	0.0151229	Down
AT3G28210	-1.44446	0.00279653	Down
AT2G06002	-1.4423	0.00108225	Down
AT1G79310	-1.44147	0.00119469	Down
AT2G14247	-1.44092	0.0159752	Down
AT1G13990	-1.44071	0.000361799	Down
AT3G29636	-1.44022	0.00625103	Down
AT5G21020	-1.44019	6.67041e-05	Down
AT4G32460	-1.43786	1.99063e-05	Down
AT1G68945	-1.4371	0.0385237	Down
AT2G20500	-1.43612	0.00214469	Down
AT1G76065	-1.43562	0.00470186	Down
AT1G11740	-1.43517	0.00179465	Down
AT5G65160	-1.4349	0.000864408	Down
AT4G39364	-1.43487	0.00315337	Down
AT3G25900	-1.43487	0.016812	Down
AT2G32460	-1.43475	0.000623689	Down
AT4G02090	-1.43359	0.00152923	Down
AT5G55380	-1.43088	0.0032707	Down
AT4G24910	-1.42949	0.0123001	Down
AT1G19510	-1.42641	0.0369051	Down
AT1G23020	-1.42617	0.00253772	Down
AT2G21820	-1.42602	0.0184579	Down
AT3G47342	-1.42534	0.0474689	Down
ATMG00080	-1.42462	0.00522357	Down
AT2G23170	-1.42424	0.00154758	Down
AT4G13990	-1.42357	0.00650888	Down
AT2G35612	-1.42247	0.0392892	Down
AT3G59900	-1.42115	0.000207727	Down
AT4G21500	-1.42047	0.000871873	Down
AT5G48175	-1.41972	0.000561451	Down
AT5G39970	-1.41937	0.00258799	Down
AT1G13140	-1.41802	0.0412007	Down
AT1G64563	-1.41693	0.00647253	Down
AT5G67020	-1.41359	0.00106339	Down
AT3G16210	-1.41322	0.0295924	Down
AT5G57510	-1.41249	0.0248237	Down
AT4G31240	-1.41244	9.1749e-05	Down
AT2G35750	-1.41188	0.00260345	Down
ATMG00650	-1.40814	0.00418997	Down
AT4G21490	-1.40729	0.013609	Down
AT3G23790	-1.40578	8.60316e-05	Down
AT4G30120	-1.40529	0.0173482	Down
AT3G17712	-1.40486	0.00141544	Down
AT5G03720	-1.40443	0.00990865	Down
AT4G01600	-1.40414	0.0228159	Down
AT5G42660	-1.40333	0.000595346	Down
AT2G30942	-1.40307	0.00929251	Down
AT1G03210	-1.3996	0.00305947	Down
AT1G80280	-1.39953	3.23243e-06	Down
AT2G45920	-1.39788	6.56614e-05	Down
AT2G32160	-1.3945	0.00309185	Down
AT2G42890	-1.39143	1.66993e-06	Down
AT3G11390	-1.39142	0.0178909	Down
AT3G60140	-1.39019	6.09519e-05	Down
AT1G71250	-1.38738	3.93213e-05	Down
AT2G02930	-1.3858	0.00194616	Down
AT2G41850	-1.38542	1.31378e-06	Down
AT2G42570	-1.38496	0.000126806	Down
AT5G04520	-1.38362	0.000128032	Down
AT3G01200	-1.38302	0.00112694	Down
ATMG00640	-1.38301	0.0483218	Down
AT3G59750	-1.38254	0.00366961	Down
AT2G07698	-1.38035	0.00158016	Down
AT5G20410	-1.38	0.0336206	Down
AT1G53830	-1.37931	0.00813989	Down
AT5G60860	-1.37823	0.000660133	Down
AT1G68290	-1.37685	0.00362264	Down
AT5G42180	-1.37669	0.001359	Down
AT4G23885	-1.37629	0.000121173	Down
AT5G58570	-1.37605	0.00229843	Down
AT4G01410	-1.37595	6.55769e-05	Down
AT1G08310	-1.37568	0.00273958	Down
AT1G29195	-1.37484	0.00189488	Down
AT1G55980	-1.37373	0.0230282	Down
AT2G39350	-1.37203	1.91318e-05	Down
AT1G61230	-1.3701	0.0120783	Down
AT3G26040	-1.3697	0.000542488	Down
AT3G48510	-1.36906	0.0191729	Down
AT2G19460	-1.36872	0.00168391	Down
AT3G01319	-1.36787	0.0154939	Down
AT4G04972	-1.36652	0.0261249	Down
AT2G31980	-1.36542	8.74883e-06	Down
AT4G36648	-1.36356	0.000388854	Down
AT3G50260	-1.3627	6.09519e-05	Down
AT4G32445	-1.35963	0.0313562	Down
AT3G29030	-1.35962	0.00667958	Down
AT5G03240	-1.35843	0.000276333	Down
AT1G08590	-1.35796	0.0133677	Down
AT3G27025	-1.35768	0.0276736	Down
AT4G03320	-1.35557	2.34693e-05	Down
AT3G44300	-1.35529	0.000929041	Down
AT3G05950	-1.35488	0.0439631	Down
AT3G25290	-1.35279	0.000540852	Down
AT1G77145	-1.352	0.0047212	Down
AT2G39681	-1.35123	0.000564577	Down
AT3G52530	-1.34971	0.000145173	Down
AT3G02040	-1.34761	4.4561e-05	Down
AT1G49570	-1.34734	1.79054e-05	Down
AT3G50770	-1.34645	0.0142391	Down
AT2G47180	-1.34577	0.000275025	Down
AT4G06701	-1.34523	0.029447	Down
AT1G26208	-1.34412	0.0374685	Down
AT4G01000	-1.34324	0.000383818	Down
AT3G61460	-1.34272	5.99319e-06	Down
AT4G22810	-1.34129	0.00101978	Down
AT4G10845	-1.34064	0.017052	Down
AT5G44210	-1.34048	0.00668113	Down
AT5G40720	-1.33985	0.00636867	Down
AT4G19570	-1.33866	0.0121582	Down
AT1G74310	-1.33476	4.15997e-06	Down
AT5G14360	-1.33239	0.00218052	Down
AT2G41510	-1.33186	0.00351027	Down
AT5G59010	-1.33104	5.10176e-06	Down
AT2G39980	-1.33087	5.86902e-07	Down
AT3G56100	-1.3287	0.0194543	Down
AT4G23493	-1.32666	0.00571914	Down
AT4G39361	-1.32425	0.0123797	Down
AT3G21720	-1.32394	0.000249798	Down
AT1G43890	-1.32236	8.68725e-05	Down
AT2G46685	-1.32233	0.0153781	Down
AT3G29575	-1.32101	5.39182e-05	Down
AT2G16660	-1.32053	0.0362612	Down
AT1G60740	-1.31989	5.63499e-06	Down
AT5G47590	-1.31919	0.0425521	Down
AT2G35820	-1.31881	0.0018725	Down
AT2G20815	-1.31852	0.000184787	Down
AT5G50330	-1.3107	0.000270349	Down
AT3G45638	-1.31029	0.0192669	Down
AT1G72230	-1.31007	0.0134925	Down
AT5G25450	-1.30963	0.000507365	Down
AT4G11910	-1.30685	0.000568259	Down
AT2G26440	-1.30678	0.00131431	Down
AT4G25707	-1.30619	0.000584735	Down
AT5G57320	-1.30536	0.00705337	Down
AT2G44850	-1.30463	5.49646e-05	Down
AT5G18590	-1.3046	0.00299379	Down
AT5G34940	-1.30367	0.00181088	Down
AT5G64395	-1.29946	0.0249353	Down
AT2G20880	-1.29902	0.0334226	Down
AT1G12780	-1.29889	0.00117088	Down
AT2G32150	-1.29842	0.00133771	Down
AT4G31877	-1.29707	0.000421867	Down
AT4G17280	-1.29609	0.00429837	Down
AT3G01970	-1.29558	0.00140686	Down
AT1G55530	-1.29553	1.56403e-05	Down
AT3G23150	-1.29503	1.8531e-05	Down
AT5G53090	-1.29195	0.000328797	Down
AT1G22110	-1.29149	0.00239653	Down
AT1G54860	-1.29109	0.0227887	Down
AT3G56250	-1.29024	0.000618468	Down
AT2G35550	-1.28945	0.00909465	Down
AT3G23480	-1.28888	0.00361591	Down
AT1G52855	-1.28746	0.0121768	Down
AT3G25717	-1.28643	0.000665127	Down
AT4G03230	-1.28468	0.000266606	Down
AT1G77640	-1.28349	0.00340107	Down
AT1G69010	-1.2834	6.01245e-06	Down
AT3G19970	-1.28118	1.33736e-05	Down
AT5G23155	-1.28019	0.00238428	Down
AT4G38860	-1.27893	0.00108529	Down
AT1G29050	-1.27811	0.00320006	Down
AT2G46000	-1.27611	0.000759312	Down
AT1G68330	-1.27325	0.0134782	Down
AT5G09710	-1.27043	0.0122666	Down
AT2G19330	-1.27037	0.00659576	Down
AT1G06570	-1.27012	3.79865e-05	Down
AT2G46567	-1.26824	0.0137221	Down
AT1G08500	-1.26731	0.0015414	Down
AT4G27450	-1.26485	4.43054e-06	Down
AT3G45300	-1.2621	1.44682e-05	Down
AT1G03290	-1.26036	5.68938e-06	Down
AT3G57550	-1.26022	1.54451e-05	Down
AT1G06520	-1.2593	0.000400564	Down
AT5G05690	-1.25927	8.22164e-05	Down
AT4G01610	-1.25822	9.90975e-06	Down
AT1G79130	-1.258	0.0347554	Down
AT4G34131	-1.25761	0.000143118	Down
AT1G26665	-1.25744	0.000207005	Down
AT5G67210	-1.25659	0.0355612	Down
AT3G10985	-1.25579	1.65697e-05	Down
AT5G03552	-1.25446	0.00109469	Down
AT5G28640	-1.2541	0.000610333	Down
AT1G07690	-1.25323	0.00401386	Down
AT5G14650	-1.25316	0.0301066	Down
AT2G35744	-1.25241	0.00563918	Down
AT1G62590	-1.25226	0.00240764	Down
AT1G17810	-1.25079	7.54256e-05	Down
AT5G59580	-1.24999	0.0354185	Down
ATCG01120	-1.24904	0.0423899	Down
AT4G35190	-1.24638	0.000943671	Down
AT3G22460	-1.24588	2.95555e-06	Down
AT4G38290	-1.24575	0.0038526	Down
AT5G48780	-1.24325	0.000103661	Down
AT5G49560	-1.24254	0.0263394	Down
AT4G36880	-1.24161	0.00199493	Down
AT5G19875	-1.23576	0.00195762	Down
AT4G27480	-1.23572	0.0241564	Down
AT1G14920	-1.23364	7.67421e-06	Down
AT1G01190	-1.22997	0.0138456	Down
AT5G43060	-1.22947	0.000540852	Down
AT3G06435	-1.22917	0.0161233	Down
AT5G64000	-1.22893	0.000885074	Down
AT1G64561	-1.2283	0.0263803	Down
AT2G17036	-1.22801	0.00988714	Down
AT5G56520	-1.22783	0.00012044	Down
AT4G29880	-1.227	0.0421366	Down
AT1G04680	-1.22696	0.00119082	Down
AT5G53190	-1.22696	0.0115935	Down
AT2G26355	-1.22685	0.000267286	Down
ATMG00070	-1.22674	0.0143612	Down
AT3G19200	-1.22643	0.0192672	Down
AT4G17310	-1.22614	0.0139259	Down
AT2G47190	-1.22417	0.00127872	Down
AT1G07290	-1.22028	0.0107181	Down
AT2G03850	-1.21948	0.00297544	Down
AT1G23010	-1.21916	0.0234018	Down
AT2G40113	-1.21897	0.00832172	Down
AT1G12290	-1.21755	0.00104408	Down
AT4G04220	-1.21527	0.0142619	Down
AT3G50350	-1.21515	0.00372848	Down
AT2G22660	-1.21493	2.49858e-05	Down
AT5G48160	-1.21316	1.11869e-05	Down
AT4G16270	-1.21309	0.00605006	Down
AT5G45150	-1.21286	0.000334308	Down
AT3G12510	-1.21054	0.000886341	Down
AT2G40475	-1.20928	0.0159288	Down
AT4G31100	-1.20697	0.000195079	Down
AT2G37678	-1.2066	0.000501804	Down
AT1G64110	-1.20456	0.000313445	Down
AT5G07100	-1.20434	7.33408e-05	Down
AT5G51450	-1.20371	0.000266274	Down
AT5G13080	-1.20086	0.00146922	Down
AT5G44480	-1.1996	0.0151499	Down
AT4G23690	-1.19941	0.000162392	Down
AT4G21323	-1.19882	0.0398025	Down
AT3G17225	-1.19843	0.00610626	Down
AT3G05640	-1.19789	0.000249268	Down
AT5G60850	-1.19771	2.88142e-05	Down
AT5G12250	-1.19746	8.56961e-06	Down
AT1G76620	-1.19561	0.0049261	Down
AT2G25760	-1.19519	0.000525455	Down
AT1G58030	-1.19495	9.93565e-07	Down
AT4G14020	-1.19487	0.017454	Down
AT1G10810	-1.19356	0.0371973	Down
AT5G46330	-1.19166	0.025442	Down
AT3G47200	-1.19146	0.0140707	Down
AT1G11185	-1.19137	0.0257659	Down
AT5G03020	-1.19103	0.0353216	Down
AT3G09480	-1.19004	0.00868589	Down
AT5G16110	-1.18999	3.12289e-05	Down
AT2G42760	-1.18862	0.0246842	Down
AT5G52990	-1.18818	0.000238964	Down
AT1G62035	-1.18651	0.00354268	Down
AT5G49420	-1.18427	0.0442466	Down
AT5G03230	-1.18245	4.30478e-05	Down
AT4G16745	-1.18138	0.00047771	Down
AT5G26146	-1.18016	0.00013376	Down
AT3G07000	-1.17974	0.0462553	Down
AT3G20770	-1.17811	1.43589e-06	Down
AT1G29770	-1.17768	0.0486603	Down
AT1G23450	-1.17709	0.0309086	Down
AT5G09300	-1.17668	0.0104032	Down
AT3G62590	-1.17624	0.00194164	Down
AT2G42360	-1.17586	0.0287664	Down
AT4G09760	-1.17575	0.00819359	Down
AT3G53200	-1.17484	0.00106375	Down
AT1G80160	-1.17453	9.58205e-05	Down
AT3G18200	-1.17367	0.0105541	Down
AT4G19720	-1.17332	0.0456684	Down
AT5G28010	-1.17127	0.00965976	Down
AT1G45130	-1.17063	0.000476742	Down
AT1G15190	-1.17042	0.0468402	Down
AT3G02610	-1.17042	0.0340237	Down
AT1G06250	-1.16787	0.00338608	Down
AT2G42170	-1.1672	0.00498952	Down
AT3G11000	-1.16364	0.00787538	Down
AT5G64510	-1.16345	1.47263e-05	Down
AT4G12850	-1.16338	0.00433681	Down
AT5G67245	-1.16331	0.00898276	Down
AT1G68872	-1.16037	0.000477594	Down
AT4G14720	-1.1603	0.000301695	Down
AT3G55290	-1.1601	0.0200204	Down
AT3G48920	-1.15837	0.0282064	Down
AT1G61750	-1.15832	0.00347146	Down
AT3G22880	-1.15823	0.000620145	Down
AT3G23260	-1.15681	0.0350112	Down
AT2G24040	-1.15659	0.00268216	Down
AT1G09575	-1.15581	0.000139553	Down
AT1G69690	-1.15536	4.67635e-05	Down
AT2G18440	-1.15509	0.000620308	Down
AT1G77570	-1.15493	0.0372447	Down
AT5G38860	-1.15447	0.000246175	Down
AT2G34655	-1.15211	0.000890916	Down
AT5G53750	-1.15205	0.00117798	Down
AT4G08685	-1.15199	0.0003414	Down
AT1G52710	-1.15131	0.00204422	Down
AT1G70990	-1.15013	0.0103177	Down
AT5G43930	-1.14904	8.57523e-05	Down
AT2G26030	-1.1482	6.67514e-05	Down
AT5G47160	-1.14727	0.00427646	Down
AT1G65980	-1.14225	6.15573e-05	Down
AT2G34020	-1.14117	0.0138126	Down
AT1G30750	-1.1411	0.00467773	Down
AT5G60660	-1.14063	0.00757711	Down
AT4G31650	-1.13966	0.000490319	Down
AT3G08520	-1.13819	0.000512479	Down
AT4G04925	-1.1373	0.000539261	Down
AT5G13210	-1.13708	0.00619344	Down
AT4G23030	-1.13474	0.000181274	Down
AT1G13280	-1.13472	4.41481e-05	Down
AT3G52290	-1.13425	0.00166468	Down
AT5G26749	-1.13262	0.010909	Down
AT5G66360	-1.13259	0.000540852	Down
AT5G44790	-1.13202	1.84923e-06	Down
AT3G47300	-1.13117	8.60643e-05	Down
AT5G15830	-1.1306	0.000853727	Down
AT1G07020	-1.13044	9.11007e-05	Down
ATMG00110	-1.13035	0.0224197	Down
AT1G52750	-1.12976	0.00121117	Down
AT2G20560	-1.12863	3.80416e-05	Down
AT2G25095	-1.12785	0.0237717	Down
AT1G32230	-1.12685	0.000779383	Down
AT3G62290	-1.12667	2.35248e-05	Down
AT1G63070	-1.12656	0.0357034	Down
AT5G07110	-1.12582	0.000883963	Down
AT1G24600	-1.12542	0.000942902	Down
AT4G13580	-1.12389	0.00799639	Down
AT3G13782	-1.12339	0.00729789	Down
AT4G15380	-1.12309	0.0156837	Down
AT5G48770	-1.12227	0.00105172	Down
AT4G25270	-1.12205	0.00254684	Down
AT1G54100	-1.12192	5.52638e-06	Down
AT5G43950	-1.12114	0.000917453	Down
AT2G23060	-1.12096	0.0156476	Down
AT4G00820	-1.12095	0.000583516	Down
AT3G16050	-1.12063	0.000598347	Down
AT1G27420	-1.12042	0.013609	Down
AT4G20930	-1.12011	0.000192455	Down
AT4G37580	-1.11921	0.0017464	Down
AT5G10140	-1.11921	0.00146432	Down
AT1G70710	-1.11897	0.000194342	Down
AT5G61990	-1.11875	0.000182081	Down
AT2G20770	-1.11842	0.00860368	Down
AT1G30070	-1.1173	0.00411277	Down
AT4G37483	-1.11725	0.0121829	Down
AT2G44080	-1.11655	1.54451e-05	Down
AT3G53030	-1.11606	0.000475348	Down
AT5G61430	-1.11541	0.00943416	Down
AT5G46845	-1.11256	0.00107048	Down
AT5G13800	-1.11249	0.00216717	Down
AT1G10570	-1.1106	0.000184203	Down
AT4G30370	-1.11059	0.000243171	Down
AT5G03545	-1.10964	0.0441794	Down
AT3G29180	-1.10813	0.00013103	Down
AT4G22250	-1.1063	0.00796432	Down
ATMG01360	-1.10597	0.00435461	Down
AT5G38850	-1.10495	4.69651e-05	Down
AT2G37025	-1.10484	8.73375e-05	Down
AT4G22190	-1.10464	1.11869e-05	Down
AT3G42640	-1.10431	0.00499814	Down
AT1G07300	-1.1041	0.00321275	Down
AT3G26550	-1.10397	0.0117527	Down
AT3G13224	-1.1021	0.000189138	Down
AT1G07901	-1.10196	0.0293616	Down
AT1G31240	-1.10111	0.0049851	Down
AT5G02020	-1.10026	0.0016437	Down
AT5G55730	-1.10018	0.00313222	Down
AT1G31880	-1.10012	0.0375687	Down
AT1G46768	-1.09876	0.000181536	Down
AT3G09350	-1.09856	0.00251175	Down
AT4G23440	-1.09824	0.000592678	Down
AT3G22240	-1.0978	0.0478486	Down
AT4G36730	-1.09735	7.46657e-05	Down
AT4G36260	-1.09734	0.0200516	Down
AT2G32300	-1.09647	0.00108721	Down
AT3G10190	-1.09539	0.000540688	Down
AT1G28330	-1.09491	2.09513e-06	Down
AT4G37300	-1.09435	0.00952749	Down
AT1G09910	-1.09149	0.000352391	Down
AT3G55890	-1.0913	0.0115253	Down
AT5G45500	-1.09063	0.000352006	Down
AT3G07273	-1.08978	0.00167423	Down
AT4G14670	-1.08968	0.0480473	Down
AT4G21610	-1.08876	0.0325332	Down
AT4G26680	-1.08465	0.00302725	Down
AT5G43725	-1.08216	0.00997513	Down
AT1G44970	-1.08102	0.003451	Down
AT3G51430	-1.08076	0.000106985	Down
AT2G39725	-1.08019	0.00196902	Down
AT5G57660	-1.0791	8.90791e-06	Down
AT4G29140	-1.0788	1.38375e-05	Down
AT3G59690	-1.07822	0.0337831	Down
AT5G55490	-1.07738	0.00688401	Down
AT3G25010	-1.07729	0.0100391	Down
AT5G14230	-1.07675	0.000710119	Down
AT5G56320	-1.0765	0.00417233	Down
AT2G17320	-1.07598	0.00150981	Down
AT1G25425	-1.07586	0.0385546	Down
AT1G10060	-1.07525	6.6605e-05	Down
AT1G26945	-1.07322	0.000514111	Down
AT5G02100	-1.07306	0.000260347	Down
AT5G51850	-1.07294	0.0229152	Down
AT4G38230	-1.07217	0.000255762	Down
AT1G17530	-1.0673	0.000111531	Down
AT3G54260	-1.06592	0.0217822	Down
AT5G25560	-1.0658	0.00308521	Down
AT5G02060	-1.06551	0.0060923	Down
AT1G27921	-1.06491	0.0256976	Down
AT1G52330	-1.06454	0.010007	Down
AT3G12830	-1.06442	0.00146922	Down
AT1G67600	-1.06397	0.0360385	Down
AT2G01100	-1.06392	0.000267123	Down
AT1G67050	-1.06386	2.31022e-05	Down
AT4G16442	-1.06378	0.0102207	Down
AT3G13600	-1.06015	0.0421071	Down
AT3G28610	-1.05952	0.00307242	Down
AT3G02390	-1.05892	0.0011894	Down
AT3G60260	-1.05829	4.85256e-05	Down
AT1G74740	-1.05651	8.839e-06	Down
AT3G15510	-1.05621	0.000247906	Down
AT1G45976	-1.05609	0.000334308	Down
AT4G39260	-1.05552	0.000220987	Down
AT5G57620	-1.05335	0.00320734	Down
AT3G17100	-1.05261	8.31213e-05	Down
AT5G64490	-1.05189	0.00981085	Down
AT3G56730	-1.05154	0.0289413	Down
AT2G47710	-1.05013	0.000279175	Down
AT3G29635	-1.04957	0.0266101	Down
AT4G20480	-1.04944	0.00546542	Down
AT3G48115	-1.04858	0.000191537	Down
AT4G29380	-1.04843	1.40935e-05	Down
AT4G04620	-1.04779	0.00314182	Down
AT1G33615	-1.04747	0.0275748	Down
AT3G17980	-1.04718	0.00163876	Down
AT5G07640	-1.04565	0.0443965	Down
AT3G15400	-1.04538	0.0033418	Down
AT5G58690	-1.045	0.00327832	Down
AT1G49360	-1.04491	0.00072026	Down
AT5G66658	-1.0448	0.0201267	Down
AT5G59270	-1.0444	0.0305984	Down
AT2G30210	-1.04362	0.00484203	Down
AT1G76820	-1.04319	8.68045e-05	Down
AT5G34780	-1.0428	0.0434222	Down
AT1G71330	-1.04253	0.00175686	Down
AT4G39190	-1.04232	0.00305258	Down
AT2G18735	-1.04038	0.000216494	Down
AT1G62480	-1.04037	1.50533e-05	Down
AT4G18070	-1.04033	0.000145199	Down
AT2G43990	-1.04012	0.0233421	Down
AT5G40630	-1.03976	0.0128106	Down
AT5G46060	-1.03955	0.0278391	Down
AT5G40690	-1.03933	3.86283e-05	Down
AT3G09160	-1.03823	0.0209861	Down
AT4G12730	-1.03805	0.00380975	Down
AT1G01070	-1.03692	0.00394519	Down
AT1G02670	-1.0364	0.000792587	Down
AT3G13810	-1.03635	0.00721886	Down
AT2G44735	-1.0361	0.000743046	Down
AT2G36570	-1.03568	0.0137766	Down
ATMG00060	-1.03505	0.0340627	Down
AT2G18000	-1.03424	0.0431514	Down
AT1G22985	-1.03315	9.70455e-05	Down
AT3G21090	-1.03311	0.000203174	Down
AT1G17960	-1.03307	0.00341161	Down
AT2G26650	-1.03273	5.20492e-05	Down
AT3G03870	-1.03264	5.59086e-06	Down
AT3G44310	-1.03209	1.90235e-06	Down
AT2G21620	-1.02979	2.6806e-06	Down
AT5G23870	-1.02938	0.000179651	Down
AT5G47810	-1.02831	0.000258038	Down
AT2G40970	-1.02794	0.000172156	Down
AT4G34760	-1.0262	0.000143039	Down
AT3G12920	-1.02519	5.20492e-05	Down
AT1G31812	-1.0251	9.83253e-05	Down
AT1G17780	-1.02496	0.000195079	Down
AT1G13150	-1.02436	0.0064081	Down
AT1G72175	-1.02408	4.34263e-05	Down
AT1G33050	-1.02403	9.3352e-05	Down
AT5G24910	-1.02287	0.00717307	Down
AT1G73980	-1.02249	0.000982424	Down
AT3G63445	-1.02163	0.00962879	Down
AT1G07040	-1.02095	2.47728e-05	Down
AT2G46870	-1.01953	0.0269748	Down
AT3G57790	-1.01909	3.16783e-05	Down
AT2G41210	-1.01777	0.000952954	Down
AT1G75110	-1.01775	0.0213928	Down
AT1G63020	-1.01742	0.0213928	Down
AT5G44582	-1.01707	0.0210294	Down
ATMG00510	-1.01646	0.0431514	Down
AT3G42170	-1.0163	6.26499e-05	Down
AT3G11600	-1.01582	2.13175e-05	Down
AT1G62800	-1.01395	0.00659576	Down
AT1G17230	-1.01378	0.00326941	Down
AT2G37280	-1.01334	0.00603517	Down
AT2G23760	-1.01324	0.00167015	Down
AT5G02490	-1.0128	0.00823149	Down
AT4G03440	-1.01256	0.00028422	Down
AT1G55310	-1.01223	0.000274789	Down
AT5G56140	-1.01157	5.52885e-06	Down
AT2G40610	-1.01102	0.000456224	Down
AT5G10210	-1.011	0.00811351	Down
AT1G12640	-1.01065	6.71737e-06	Down
AT2G35658	-1.01057	0.0396111	Down
AT5G63590	-1.0104	0.0173189	Down
AT2G22680	-1.01033	4.74447e-05	Down
AT4G12880	-1.00945	0.00361359	Down
AT1G67750	-1.00908	0.00110253	Down
AT1G44414	-1.00829	0.0325253	Down
AT3G62650	-1.00809	0.00215958	Down
AT1G69080	-1.00777	0.0415656	Down
AT4G13660	-1.00773	0.0103482	Down
AT5G28390	-1.00715	0.000995718	Down
AT4G27745	-1.00672	5.03071e-05	Down
AT5G42330	-1.00643	0.0371414	Down
AT1G19530	-1.00624	0.000197936	Down
AT5G66640	-1.00555	0.017548	Down
AT5G14920	-1.00545	0.000300038	Down
AT3G51930	-1.00467	0.0121237	Down
AT3G09030	-1.00464	3.17411e-05	Down
AT4G09030	-1.00447	0.000510919	Down
AT5G63760	-1.00438	4.4559e-05	Down
AT5G47740	-1.0037	0.0016455	Down
AT5G03560	-1.00214	0.000129028	Down
AT4G27740	-1.00163	0.000142656	Down
AT1G69020	-1.001	0.00415305	Down
AT5G46880	-1.00086	0.0173666	Down
AT1G08510	-1.00086	5.06238e-06	Down
AT1G49032	-1.00075	0.0239821	Down
AT1G20890	-1.00061	0.000390254	Down
AT3G13520	-1.00036	0.000814003	Down
AT1G32160	1.00028	0.000256778	Up
AT4G13930	1.00088	0.00028684	Up
AT1G35140	1.00172	0.000115829	Up
AT2G32210	1.00343	0.0376666	Up
AT2G02070	1.00372	0.000155999	Up
AT2G02100	1.0042	8.65209e-05	Up
AT2G43710	1.00457	3.84983e-05	Up
AT1G73060	1.00565	0.000248201	Up
AT4G01995	1.00587	0.000996242	Up
AT5G18570	1.00604	0.000375984	Up
AT3G28040	1.00638	0.00582715	Up
AT3G07670	1.00698	0.00137095	Up
AT5G65700	1.00725	4.2782e-05	Up
AT1G12020	1.00797	0.00102114	Up
AT4G28025	1.00846	0.000130106	Up
AT3G25660	1.00869	0.00235447	Up
AT5G44680	1.00939	2.58846e-05	Up
AT1G64720	1.0101	3.33885e-05	Up
AT4G00750	1.01012	0.000184247	Up
AT5G53490	1.01076	4.67668e-05	Up
AT2G36310	1.01084	0.00102433	Up
AT5G11450	1.01094	0.000223262	Up
AT4G22290	1.011	0.000384214	Up
AT2G22880	1.01151	0.0177164	Up
AT4G37510	1.01164	0.00201953	Up
AT5G40640	1.01261	0.00549522	Up
AT2G41880	1.01267	0.00478746	Up
AT3G54820	1.01388	0.00808719	Up
AT5G62230	1.01402	0.00811537	Up
AT4G31550	1.01407	0.000220476	Up
AT1G19800	1.01423	0.000187224	Up
AT5G02160	1.01474	2.04068e-05	Up
AT5G54180	1.01489	0.010517	Up
AT3G15210	1.01527	0.000537696	Up
AT1G29630	1.01575	0.0338865	Up
AT1G64450	1.01578	0.0270256	Up
AT5G37260	1.01701	2.68003e-05	Up
AT4G14680	1.01744	0.0364756	Up
AT5G36890	1.01824	0.00163762	Up
AT4G23800	1.01842	0.00475269	Up
AT1G14410	1.01893	0.00716148	Up
AT1G58080	1.01917	2.12316e-05	Up
AT3G01680	1.01918	0.00439899	Up
AT1G74040	1.01977	4.63578e-05	Up
AT2G46380	1.02054	0.0156096	Up
AT5G67260	1.02542	0.00170385	Up
AT1G78510	1.02588	0.00384506	Up
AT3G49720	1.02844	0.000549832	Up
AT4G13220	1.02932	0.000198919	Up
AT4G17810	1.02943	0.0365454	Up
AT1G52670	1.03006	3.7097e-05	Up
AT4G30620	1.03008	0.00661284	Up
AT5G03880	1.03047	6.6096e-06	Up
AT5G43870	1.03153	0.00128325	Up
AT5G19540	1.03237	3.03203e-05	Up
AT4G38840	1.03296	0.0120731	Up
AT5G62220	1.033	0.00240855	Up
AT5G10160	1.03313	0.00126045	Up
AT2G39880	1.03371	0.0256557	Up
AT4G33660	1.03404	0.00696462	Up
AT3G07040	1.03419	0.00500279	Up
AT4G36180	1.03442	0.000173822	Up
AT5G22510	1.03528	6.95819e-06	Up
AT2G05990	1.03568	2.92098e-05	Up
AT4G32570	1.03607	0.000713978	Up
AT3G18500	1.03679	0.000775894	Up
AT3G59060	1.03685	9.14457e-06	Up
AT4G21445	1.03774	0.00549522	Up
AT2G40100	1.0394	0.00181586	Up
AT3G53680	1.04038	0.0020568	Up
AT3G45710	1.04152	0.0234891	Up
AT5G48620	1.04186	0.000649658	Up
AT1G60600	1.04214	0.0163313	Up
AT4G33960	1.0422	0.000783187	Up
AT2G35840	1.04229	2.03957e-05	Up
AT3G16175	1.04413	0.019724	Up
AT3G53800	1.04499	0.00260345	Up
AT5G66900	1.04757	0.000146634	Up
AT1G10470	1.04779	0.0001273	Up
AT1G79600	1.04849	4.30653e-05	Up
AT1G32730	1.04916	0.0183035	Up
AT5G57560	1.04918	0.000454359	Up
AT4G39040	1.04965	0.000539844	Up
AT1G66180	1.05146	0.000690061	Up
AT1G14030	1.05303	2.75078e-05	Up
AT3G28460	1.05395	0.00326358	Up
AT3G01260	1.0541	0.0214092	Up
AT5G09995	1.05438	0.00546384	Up
AT2G43110	1.0549	0.00563205	Up
AT1G55140	1.05509	0.00444679	Up
AT3G17470	1.05547	0.00140893	Up
AT5G49160	1.05548	0.0011214	Up
AT2G03530	1.0556	0.00323914	Up
AT1G69200	1.05606	0.00420516	Up
AT1G63310	1.0568	0.0243826	Up
AT4G19450	1.05734	5.11784e-05	Up
AT5G41040	1.05943	0.0183923	Up
AT1G72140	1.05994	0.0495219	Up
AT2G29670	1.06046	5.38598e-05	Up
AT3G63190	1.06116	0.00269798	Up
AT1G71030	1.06154	7.43387e-05	Up
AT5G11060	1.06171	0.00744018	Up
AT2G26930	1.06268	0.000189943	Up
AT4G25780	1.06468	0.0019507	Up
AT4G32295	1.06641	0.00420718	Up
AT4G18490	1.06645	0.0338505	Up
AT5G46280	1.0676	0.0279466	Up
AT4G01040	1.06807	0.000330208	Up
AT1G21070	1.06874	0.00227891	Up
AT1G27770	1.0697	0.00110371	Up
AT4G21180	1.06992	0.00083695	Up
AT5G37000	1.07004	0.0181507	Up
AT2G47940	1.07047	0.00157277	Up
AT4G37040	1.07051	0.000184013	Up
AT1G48480	1.07118	0.00247364	Up
AT1G19715	1.07232	0.00384506	Up
AT1G05190	1.07268	0.00375784	Up
AT5G52100	1.07269	0.00277982	Up
AT3G19000	1.07277	0.00124886	Up
AT1G68840	1.07326	8.95575e-06	Up
AT4G16141	1.07336	0.000267456	Up
AT1G14310	1.07381	0.00980081	Up
AT4G34830	1.07382	0.00592598	Up
AT5G12110	1.07411	0.0141778	Up
AT3G59300	1.07426	0.000809274	Up
AT1G31860	1.07518	0.00386064	Up
AT4G00910	1.07547	0.0248337	Up
AT2G21140	1.07574	0.0103421	Up
AT1G28370	1.07613	0.0459416	Up
AT1G51405	1.07614	0.041142	Up
AT2G43800	1.07637	0.00481616	Up
AT3G47500	1.07668	2.63506e-05	Up
AT5G14260	1.0767	1.79515e-05	Up
AT1G70250	1.07775	0.0004125	Up
AT4G37470	1.07791	2.23454e-05	Up
AT1G22410	1.07905	0.000769652	Up
AT2G30320	1.07942	0.0173976	Up
AT4G12060	1.07985	0.000348622	Up
AT2G34170	1.08067	0.0108732	Up
AT2G32230	1.08073	0.00446809	Up
AT5G04230	1.08116	0.00732707	Up
AT5G53170	1.08118	7.76766e-05	Up
AT3G23810	1.08118	0.0204596	Up
AT5G14730	1.08139	0.0330459	Up
AT1G61180	1.08163	0.001603	Up
AT3G09050	1.08192	0.000437548	Up
AT1G73570	1.08224	0.0200204	Up
AT3G46540	1.08272	0.000105359	Up
AT1G78600	1.08323	0.000599566	Up
AT4G01900	1.08366	0.00321912	Up
AT1G14520	1.08547	0.00430937	Up
AT4G33000	1.08643	0.000101455	Up
AT4G25080	1.08704	0.00167236	Up
AT3G04640	1.08765	0.00538523	Up
AT1G63540	1.08865	0.0086009	Up
AT1G73530	1.08914	0.00622745	Up
AT1G22750	1.09018	0.0133092	Up
AT1G74640	1.09022	0.000193149	Up
AT5G62350	1.0921	1.44739e-05	Up
AT4G38160	1.09341	0.000391584	Up
AT1G69740	1.09377	8.48631e-06	Up
AT4G20070	1.09385	0.00022805	Up
AT5G50450	1.09391	6.15573e-05	Up
AT5G04220	1.09447	0.0214947	Up
AT3G61820	1.09462	0.0099187	Up
AT5G47870	1.09471	0.0211093	Up
AT3G22104	1.09688	0.00136781	Up
AT5G06870	1.09763	0.00730324	Up
AT5G14210	1.09764	0.000130106	Up
AT3G19020	1.0981	0.0135017	Up
AT1G17360	1.0981	0.00483761	Up
AT1G27100	1.09816	7.25647e-06	Up
AT5G11880	1.09864	8.35206e-05	Up
AT4G18197	1.1004	0.0357221	Up
AT1G32240	1.1017	0.0125576	Up
AT1G04420	1.10232	0.000452996	Up
AT5G55120	1.1028	6.2631e-05	Up
AT3G55120	1.10375	0.0216347	Up
AT4G15110	1.10406	0.000282586	Up
AT5G26920	1.10421	0.0212437	Up
AT5G25840	1.10765	0.00932602	Up
AT3G07540	1.10821	0.000225595	Up
AT5G44635	1.10833	0.0292976	Up
AT5G16250	1.10901	0.0117319	Up
AT5G15240	1.1091	0.000871314	Up
AT4G03520	1.10954	1.31305e-05	Up
AT1G77270	1.10957	0.0418137	Up
AT1G63480	1.10967	0.00502079	Up
AT2G25605	1.11009	0.000270301	Up
AT1G15260	1.11231	0.00224061	Up
AT1G13250	1.11349	0.000584353	Up
AT2G25530	1.11351	0.0220934	Up
AT2G41890	1.11361	0.00227891	Up
AT2G17340	1.11401	7.28913e-05	Up
AT4G24015	1.11415	0.0290798	Up
AT3G15140	1.11435	0.0315887	Up
AT2G36800	1.1149	0.0491787	Up
AT5G56600	1.11787	0.00261684	Up
AT5G40170	1.11813	0.000618976	Up
AT4G24810	1.11849	0.00278296	Up
AT4G01690	1.11976	9.93019e-05	Up
AT4G26760	1.11981	0.00982342	Up
AT2G17240	1.11989	0.00120277	Up
AT3G19170	1.11998	1.98237e-05	Up
AT2G36990	1.12089	0.00111875	Up
AT4G27280	1.12156	0.00110188	Up
AT3G49290	1.12196	0.000471123	Up
AT1G20823	1.12228	0.0404247	Up
AT4G37670	1.12265	0.0454656	Up
AT1G49500	1.12269	3.16788e-06	Up
AT3G49250	1.12335	0.0361593	Up
AT5G43990	1.12414	0.0360385	Up
AT1G74390	1.1246	0.0255739	Up
AT1G18980	1.12495	0.0343133	Up
AT5G60930	1.12516	0.0319983	Up
AT3G13470	1.12518	0.00373693	Up
AT1G08540	1.12643	0.000351019	Up
AT1G66760	1.12861	0.00013948	Up
AT4G39350	1.13005	3.92491e-06	Up
AT5G64860	1.13059	0.0007872	Up
AT1G73650	1.13131	0.000328797	Up
AT4G34570	1.13161	0.0191131	Up
AT2G03390	1.13296	1.61764e-05	Up
AT3G26085	1.13446	5.92199e-05	Up
AT1G35340	1.13456	0.000568259	Up
AT4G33440	1.13618	0.000574967	Up
AT5G54960	1.1371	0.000775894	Up
AT5G03300	1.13755	0.000777897	Up
AT4G33680	1.13768	2.04709e-05	Up
AT3G13120	1.13791	0.00309066	Up
AT1G53300	1.13825	0.000205589	Up
AT2G26530	1.13902	0.00773223	Up
AT3G28760	1.13922	0.00363698	Up
AT1G54220	1.1394	0.000703535	Up
AT5G64840	1.14039	0.00103246	Up
AT1G17200	1.14178	0.000701808	Up
AT1G33610	1.14238	0.000766059	Up
AT3G54830	1.14248	2.19379e-05	Up
AT3G62910	1.14323	0.00451664	Up
AT4G20860	1.1456	0.000309558	Up
AT5G46710	1.14898	0.000186395	Up
AT3G06730	1.15032	0.000396345	Up
AT4G14770	1.15036	0.000329765	Up
AT4G28730	1.15046	0.00289309	Up
AT5G53500	1.15155	6.75814e-05	Up
AT1G71040	1.15171	6.2631e-05	Up
AT3G53470	1.1518	0.0139408	Up
AT5G24470	1.15194	4.44242e-06	Up
AT4G29780	1.15232	0.000412963	Up
AT1G11300	1.15239	0.000662693	Up
AT4G37550	1.1528	0.000235271	Up
AT3G07320	1.15282	0.00076496	Up
AT5G09870	1.15295	7.14282e-05	Up
AT4G29060	1.15323	0.00143685	Up
AT1G77670	1.154	0.00109884	Up
AT3G56400	1.15487	0.00227037	Up
AT4G18390	1.15716	0.00589519	Up
AT5G45390	1.15785	0.000145832	Up
AT5G22620	1.15837	0.000211284	Up
AT1G34245	1.15867	0.0168755	Up
AT1G05470	1.15873	0.000636468	Up
AT4G27720	1.15952	0.00102433	Up
AT5G43050	1.16077	0.0286805	Up
AT2G35390	1.1648	0.00204422	Up
AT1G19920	1.16566	7.99481e-06	Up
AT3G30775	1.16568	8.0729e-06	Up
AT1G22120	1.16594	0.00816013	Up
AT5G59030	1.16721	2.51127e-05	Up
AT2G27680	1.16893	2.45827e-05	Up
AT3G12930	1.16959	0.000138469	Up
AT1G61890	1.17042	0.0118147	Up
AT1G02650	1.17078	0.00392954	Up
AT3G50240	1.17092	5.50123e-05	Up
AT3G29250	1.17101	0.0250707	Up
AT4G09970	1.17211	0.0275713	Up
AT5G39980	1.1727	0.0113117	Up
AT3G22150	1.17271	0.00501034	Up
AT4G38910	1.17282	0.011415	Up
AT2G45560	1.17349	0.0188664	Up
AT4G23250	1.17371	0.0458066	Up
AT1G34430	1.17373	1.5464e-05	Up
AT1G12090	1.17433	0.000377618	Up
AT4G02790	1.17466	0.000137881	Up
AT3G59110	1.17475	6.74434e-06	Up
AT3G44630	1.17546	0.000133805	Up
AT3G14390	1.17588	0.000441537	Up
AT2G35500	1.17591	5.39182e-05	Up
AT2G26695	1.17594	0.0223196	Up
AT4G34900	1.1767	0.000285033	Up
AT5G52970	1.17725	0.000412982	Up
AT2G30020	1.18184	0.00151257	Up
AT4G26850	1.18275	0.000833401	Up
AT2G18890	1.18289	0.000100189	Up
AT3G51895	1.18291	0.0254201	Up
AT2G32400	1.18318	0.00324442	Up
AT1G28010	1.18363	0.00394159	Up
AT4G11010	1.18524	0.000117723	Up
AT4G14360	1.18582	0.000200231	Up
AT5G48830	1.18735	0.000260481	Up
AT1G58520	1.18756	1.69779e-06	Up
AT5G47650	1.18788	0.000130106	Up
AT2G40300	1.1879	0.000144988	Up
AT1G76450	1.1887	3.16783e-05	Up
AT3G25600	1.18962	0.00350199	Up
AT1G80640	1.1904	0.000295117	Up
AT3G16910	1.19149	7.25647e-06	Up
AT3G51420	1.19217	0.00394876	Up
AT5G24490	1.19271	0.000562652	Up
AT1G43160	1.193	0.0195342	Up
AT5G48430	1.19474	0.0213773	Up
AT1G30120	1.19731	1.36386e-05	Up
AT1G16320	1.1974	5.14083e-06	Up
AT4G39460	1.19878	3.80416e-05	Up
AT2G21340	1.19907	8.17052e-06	Up
AT5G42270	1.19935	0.000131076	Up
AT5G51100	1.1994	0.00364698	Up
AT2G39190	1.20005	0.000756368	Up
AT1G49200	1.20019	0.00186848	Up
AT3G17185	1.20155	0.000127076	Up
AT4G16155	1.20238	2.03304e-05	Up
AT1G29660	1.20242	0.00908832	Up
AT5G26000	1.20289	0.000716064	Up
AT1G67660	1.20375	0.0104555	Up
AT5G24160	1.2047	6.21545e-06	Up
AT1G21350	1.20489	0.000971323	Up
AT2G15280	1.20515	0.0155426	Up
AT1G68440	1.2053	9.42732e-06	Up
AT3G46550	1.20604	2.81742e-05	Up
AT1G80690	1.20709	0.00870019	Up
AT3G02480	1.20762	0.000756368	Up
AT1G17220	1.20784	0.000918865	Up
AT3G50070	1.20785	0.0160016	Up
AT3G27850	1.20814	0.00410532	Up
AT5G61440	1.20874	3.1416e-06	Up
AT3G13560	1.211	0.000780028	Up
AT1G28600	1.21187	0.00261931	Up
AT4G33467	1.21187	0.00189396	Up
AT1G02640	1.21259	3.16487e-06	Up
AT2G22250	1.2134	0.000198919	Up
AT5G49170	1.21541	0.0179262	Up
AT3G21390	1.2163	0.000328163	Up
AT3G09940	1.21635	0.0178985	Up
AT1G48280	1.21697	0.00512487	Up
AT2G38740	1.21792	0.0103493	Up
AT1G33040	1.21835	0.000261585	Up
AT2G36390	1.21968	9.66689e-06	Up
AT4G40045	1.21975	0.00323334	Up
AT2G44230	1.21975	0.000640353	Up
AT5G62920	1.21982	0.000171601	Up
AT2G04700	1.21984	0.000168337	Up
AT1G80030	1.2204	5.46846e-05	Up
AT3G29185	1.22175	0.000593021	Up
AT4G24750	1.22245	5.2089e-05	Up
AT5G48540	1.22468	0.000106845	Up
AT1G72970	1.22558	0.000814665	Up
AT1G15000	1.22566	0.00112363	Up
AT5G03650	1.23229	1.33624e-06	Up
AT1G75060	1.23292	0.0328486	Up
AT3G14415	1.23487	0.00723233	Up
AT2G41050	1.23779	8.73375e-05	Up
AT4G37760	1.23883	2.92098e-05	Up
AT2G46915	1.2398	0.000608647	Up
AT1G69830	1.24045	1.00416e-05	Up
AT2G46210	1.24048	0.0469354	Up
AT5G07860	1.2412	0.0020721	Up
AT5G05200	1.24158	1.17281e-05	Up
AT3G51760	1.24194	0.0491112	Up
AT1G34580	1.24217	0.0102207	Up
AT5G36220	1.24275	0.00270441	Up
AT1G66980	1.24281	0.00127016	Up
AT4G16950	1.24311	0.0016619	Up
AT4G37200	1.24327	1.7662e-05	Up
AT1G56690	1.24457	0.029727	Up
AT1G11290	1.24591	0.0198874	Up
AT1G72250	1.2463	0.0368495	Up
AT2G44040	1.24642	0.0201457	Up
AT4G36530	1.247	6.95819e-06	Up
AT5G60890	1.24995	0.000732159	Up
AT5G10380	1.25026	0.0325113	Up
AT5G35790	1.25087	0.00136163	Up
AT4G27440	1.25181	0.0149551	Up
AT4G23020	1.25216	0.00723791	Up
AT4G38950	1.25244	0.000332003	Up
AT1G67630	1.2539	0.0199709	Up
AT1G66820	1.25465	0.00898276	Up
AT4G15510	1.25465	0.000383125	Up
AT4G01935	1.25565	0.000612972	Up
AT4G16370	1.25609	2.63719e-06	Up
AT1G59840	1.25634	0.00433681	Up
AT5G59770	1.2574	0.000607944	Up
AT2G25080	1.25752	3.58703e-07	Up
AT1G30530	1.25772	0.00384232	Up
AT2G35410	1.2579	1.43785e-05	Up
AT3G17930	1.25804	0.000784545	Up
AT3G58940	1.25846	0.00627858	Up
AT5G39830	1.2595	0.000166672	Up
AT2G31110	1.25953	0.0188654	Up
AT4G09640	1.26053	0.000139986	Up
AT4G33470	1.26274	2.6145e-05	Up
AT2G46630	1.26427	0.00664963	Up
AT5G06530	1.26443	6.71737e-06	Up
AT5G14320	1.26488	0.00013399	Up
AT1G68940	1.26634	0.000401378	Up
AT4G02920	1.26921	1.38017e-06	Up
AT4G36500	1.27007	0.00714131	Up
AT1G35680	1.27038	0.000893415	Up
AT3G18710	1.27046	0.00272846	Up
AT1G78830	1.27047	0.00108481	Up
AT3G01860	1.27082	0.00393503	Up
AT3G10270	1.27243	0.000116446	Up
AT4G21990	1.27311	8.39911e-05	Up
AT4G23920	1.27329	0.00182534	Up
AT3G44400	1.27356	0.000119757	Up
AT2G29180	1.27431	0.00327832	Up
AT5G14760	1.27432	0.00279255	Up
AT5G43070	1.27464	0.00336644	Up
AT1G10760	1.27468	2.24979e-05	Up
AT1G59720	1.27492	0.0093933	Up
AT1G61795	1.27637	0.00275186	Up
AT2G13610	1.27747	0.00244927	Up
AT2G32560	1.27843	0.000583048	Up
AT2G27290	1.28095	5.58572e-06	Up
AT2G18940	1.28313	8.26423e-06	Up
AT5G13650	1.28427	8.5937e-05	Up
AT2G21385	1.28528	2.6103e-05	Up
AT5G24000	1.28536	7.0897e-05	Up
AT1G31650	1.28561	2.06801e-05	Up
AT1G11720	1.28601	4.74588e-05	Up
AT4G33110	1.2864	8.22164e-05	Up
AT2G01755	1.28666	0.00355752	Up
AT2G38540	1.28745	2.12316e-05	Up
AT1G79850	1.28752	2.49996e-05	Up
AT3G54900	1.28753	7.46061e-06	Up
AT1G17850	1.28791	0.000248201	Up
AT4G10400	1.2887	0.00379615	Up
AT2G43860	1.28881	0.0270946	Up
AT1G53430	1.28915	0.000106987	Up
AT5G18670	1.28937	5.70962e-07	Up
AT3G12685	1.28996	0.0385897	Up
AT3G15550	1.29079	0.00160563	Up
AT1G75280	1.29103	0.000326655	Up
AT2G40140	1.29125	7.46061e-06	Up
AT5G35735	1.29133	0.00718574	Up
AT2G40840	1.29219	1.33736e-05	Up
AT5G44190	1.29457	0.000224741	Up
AT5G63140	1.29553	0.0101224	Up
AT5G64460	1.29585	2.35985e-05	Up
AT2G26580	1.29626	0.0139609	Up
AT5G40160	1.29692	0.00427646	Up
AT5G55740	1.29703	0.00238445	Up
AT2G29630	1.29829	3.35942e-06	Up
AT2G47240	1.30068	2.006e-05	Up
AT1G51700	1.30162	0.000265019	Up
AT2G44920	1.30297	0.000456323	Up
AT3G13000	1.30439	5.52113e-05	Up
AT5G51820	1.30734	0.00146922	Up
AT5G57880	1.3099	0.00745046	Up
AT1G15290	1.31594	0.0130871	Up
AT5G61410	1.31616	0.000179651	Up
AT5G44520	1.31636	0.00121117	Up
AT4G34160	1.31807	0.000577012	Up
AT5G03555	1.31868	4.83508e-06	Up
AT5G12150	1.32034	5.08159e-06	Up
AT5G52310	1.32079	0.00540242	Up
AT2G41560	1.32297	0.000108508	Up
AT2G40400	1.32425	2.07787e-05	Up
AT5G27560	1.32427	2.48045e-05	Up
AT1G71480	1.32485	0.000301818	Up
AT1G78370	1.32551	0.00195088	Up
AT5G40850	1.32594	7.10928e-07	Up
AT2G24020	1.32649	0.000281919	Up
AT5G15780	1.32704	1.31966e-06	Up
AT5G42100	1.32756	1.71612e-05	Up
AT1G15175	1.32828	0.0363385	Up
AT1G36390	1.32837	0.000200557	Up
AT2G28305	1.32928	6.06284e-06	Up
AT4G14200	1.33333	0.00861183	Up
AT4G35550	1.33338	0.00113372	Up
AT2G26550	1.33341	0.000149538	Up
AT3G51600	1.33373	1.28509e-05	Up
AT3G05180	1.33418	0.00331948	Up
AT2G01110	1.33883	3.70404e-05	Up
AT2G35710	1.3395	0.0148771	Up
AT2G32480	1.34093	1.24979e-05	Up
AT5G16390	1.34094	2.35697e-05	Up
AT3G53750	1.34181	0.00252697	Up
AT5G17310	1.34193	2.67726e-06	Up
AT1G51080	1.34225	0.00950514	Up
AT5G47840	1.34255	1.33689e-06	Up
AT4G38660	1.34349	0.000713978	Up
AT1G07320	1.34608	0.000214527	Up
AT1G29840	1.34667	0.00921221	Up
AT5G49030	1.34804	9.32223e-06	Up
AT4G32590	1.34825	5.85038e-06	Up
AT1G19740	1.34862	1.46727e-05	Up
AT4G12700	1.35036	0.00189594	Up
AT3G57180	1.35125	0.00049215	Up
AT4G23740	1.35131	1.659e-05	Up
AT5G04310	1.35288	0.0217822	Up
AT2G41950	1.3529	0.00868547	Up
AT3G15354	1.35401	3.01244e-05	Up
AT5G01040	1.35671	0.000232774	Up
AT1G48030	1.35819	4.01682e-05	Up
AT2G18910	1.35971	0.00084598	Up
AT2G41290	1.36115	0.0491321	Up
AT2G46420	1.36262	0.00376676	Up
AT1G11860	1.36277	0.00936078	Up
AT4G16960	1.36401	8.52795e-05	Up
AT1G45201	1.36445	0.0118806	Up
AT1G01080	1.36572	0.000265704	Up
AT4G24770	1.36688	0.000759438	Up
AT3G53530	1.36856	8.10284e-05	Up
AT4G18460	1.36891	0.00570497	Up
AT3G57030	1.36983	0.000100481	Up
AT1G26560	1.37015	0.00411619	Up
AT3G56090	1.37028	9.86631e-05	Up
AT1G58370	1.37288	0.0334352	Up
AT4G28080	1.3732	0.0252085	Up
AT5G54600	1.37321	0.00012908	Up
AT1G19720	1.37364	0.000881613	Up
AT5G46470	1.37382	8.98732e-05	Up
AT2G40520	1.37412	0.00436112	Up
AT3G16560	1.37493	6.53063e-05	Up
AT1G08520	1.37555	8.26423e-06	Up
AT4G18375	1.37694	0.0314898	Up
AT3G04630	1.37774	0.000738338	Up
AT5G44550	1.37912	0.0181426	Up
AT2G44830	1.37949	0.0123944	Up
AT2G30950	1.37962	0.000738907	Up
AT3G27050	1.37989	1.79457e-05	Up
AT5G55280	1.38019	0.000138461	Up
AT4G28030	1.38048	5.42894e-06	Up
AT1G71810	1.38127	1.97824e-05	Up
AT5G54980	1.38338	0.00112618	Up
AT1G67830	1.3844	0.00167916	Up
AT3G01670	1.38471	0.000359765	Up
AT5G46580	1.38512	1.16503e-05	Up
AT5G66005	1.3855	0.00519777	Up
AT4G23300	1.3867	0.00514667	Up
AT1G18460	1.38714	4.65505e-06	Up
AT1G31710	1.38858	0.00412185	Up
AT1G62050	1.38982	0.00669196	Up
AT5G46290	1.39554	6.731e-07	Up
AT5G57030	1.3973	6.09519e-05	Up
AT1G64510	1.39761	0.000651545	Up
AT2G32010	1.39859	0.00114352	Up
AT2G38870	1.39893	0.000532195	Up
AT1G78380	1.39966	0.000112472	Up
AT1G27680	1.40061	0.033838	Up
AT5G04360	1.40071	0.000396745	Up
AT4G36850	1.40074	0.0031823	Up
AT2G22500	1.40135	0.0012805	Up
AT1G77580	1.40135	0.000816215	Up
AT1G66800	1.40144	0.00230068	Up
AT5G23920	1.40268	8.17052e-06	Up
AT4G21940	1.40411	0.0254024	Up
AT3G12970	1.40473	0.00107083	Up
AT1G60000	1.40482	0.000197936	Up
AT4G18205	1.40673	0.00787391	Up
AT1G69550	1.40678	0.000347619	Up
AT3G53260	1.40847	3.5713e-05	Up
AT5G51190	1.40848	0.014217	Up
AT5G01220	1.40919	0.000454882	Up
AT2G31270	1.40928	0.0481642	Up
AT4G17560	1.4094	0.000120574	Up
AT1G32190	1.40973	0.00254774	Up
AT5G51750	1.41061	0.00115341	Up
AT1G66130	1.4107	0.00154758	Up
AT4G21680	1.41083	0.000684637	Up
AT2G04030	1.41196	8.89272e-07	Up
AT1G55490	1.41392	0.000527042	Up
AT1G72640	1.41417	9.93224e-05	Up
AT1G64760	1.42035	0.00190018	Up
AT1G19450	1.42219	0.00294041	Up
AT3G44970	1.42319	0.00272951	Up
AT3G24190	1.42415	0.000129145	Up
AT4G24972	1.42468	0.00237512	Up
AT1G74470	1.42548	0.0244729	Up
AT3G54210	1.42594	2.41126e-05	Up
AT1G54350	1.42609	5.92199e-05	Up
AT2G39650	1.42721	0.00112913	Up
AT5G23060	1.43027	8.87507e-07	Up
AT2G23130	1.43034	8.16829e-05	Up
AT4G22690	1.43067	0.00375784	Up
AT5G44130	1.4317	0.00038395	Up
AT1G52870	1.43304	3.16487e-06	Up
AT4G30560	1.4352	0.0117043	Up
AT4G14910	1.43731	0.000717276	Up
AT1G47580	1.43937	5.28256e-05	Up
AT4G03150	1.43994	0.00082493	Up
AT3G55040	1.44258	5.42312e-05	Up
AT2G39010	1.44291	2.5326e-07	Up
AT5G21482	1.44369	0.00192539	Up
AT3G04650	1.44382	5.85516e-06	Up
AT1G06460	1.4445	0.00019493	Up
AT2G33255	1.44461	4.67673e-05	Up
AT5G52420	1.44725	1.65765e-05	Up
AT4G27657	1.44751	0.00042135	Up
AT1G77590	1.44791	7.9512e-06	Up
AT3G02910	1.44894	8.16213e-05	Up
AT4G19820	1.44902	0.0371041	Up
AT1G54500	1.44944	0.000164103	Up
AT2G14880	1.44953	6.2631e-05	Up
AT1G76680	1.44973	0.000130748	Up
AT3G60750	1.44975	0.000329594	Up
AT5G11160	1.45231	0.000841727	Up
AT5G47250	1.45232	0.00168742	Up
AT1G12845	1.45293	0.00334701	Up
AT1G66330	1.45434	8.40458e-05	Up
AT3G52430	1.4578	0.000729895	Up
AT1G32070	1.45929	5.97796e-06	Up
AT2G40080	1.4594	3.87757e-05	Up
AT1G03100	1.46001	0.0017541	Up
AT2G33450	1.46056	0.000481804	Up
AT1G17650	1.46139	0.000260481	Up
AT5G20230	1.46173	0.00137835	Up
AT4G23890	1.46245	0.00108032	Up
AT1G50250	1.46494	0.00210522	Up
AT5G10310	1.4654	0.0143413	Up
AT3G53190	1.46632	0.00139524	Up
AT4G29905	1.46855	4.04585e-05	Up
AT4G27950	1.47024	0.000184324	Up
AT1G50900	1.47096	8.40443e-05	Up
AT2G24800	1.47113	0.0449739	Up
AT1G74930	1.47158	0.0035067	Up
AT2G41100	1.4721	0.00117353	Up
AT4G23180	1.47236	0.000701157	Up
AT3G57520	1.47405	0.000130604	Up
AT3G17170	1.4765	0.00249194	Up
AT4G00370	1.47875	9.33937e-05	Up
AT3G49900	1.48193	0.0406704	Up
AT2G23420	1.48231	3.03203e-05	Up
AT1G10960	1.48363	0.00736896	Up
AT5G47230	1.48368	0.00162443	Up
AT2G38140	1.48422	8.60643e-05	Up
AT2G15440	1.48563	0.0194783	Up
AT4G19520	1.48583	0.000169311	Up
AT1G75350	1.48689	0.000263674	Up
AT2G43620	1.48898	0.0200587	Up
AT4G00020	1.49062	0.00683573	Up
AT5G63310	1.49198	1.84923e-06	Up
AT1G50320	1.4931	2.12131e-06	Up
AT2G46110	1.49326	0.0416288	Up
AT3G04550	1.49382	0.000568548	Up
AT4G01310	1.49479	0.00201448	Up
AT2G15090	1.49695	8.4336e-06	Up
AT1G58602	1.50047	0.000380276	Up
AT5G13120	1.50132	8.87507e-07	Up
AT5G02180	1.5031	0.000630695	Up
AT5G66675	1.50324	0.00036055	Up
AT2G24790	1.50501	9.14457e-06	Up
AT5G16715	1.50506	0.000195051	Up
AT3G10930	1.5056	0.00101607	Up
AT1G67700	1.50705	0.000615544	Up
AT2G19800	1.50809	2.07255e-06	Up
AT2G27040	1.51169	0.000172483	Up
AT5G17660	1.51307	0.00599022	Up
AT5G17300	1.51596	3.66969e-07	Up
AT2G37540	1.51706	0.0319652	Up
AT2G04842	1.5178	5.91399e-06	Up
AT1G15140	1.51833	8.05815e-05	Up
AT1G11130	1.51854	0.00119782	Up
AT5G57220	1.51876	0.0013313	Up
AT3G52380	1.51993	0.000100189	Up
AT5G49215	1.52077	0.00502079	Up
AT3G27160	1.52169	0.00019996	Up
AT4G27710	1.52353	2.59127e-06	Up
AT5G48060	1.52545	0.0142354	Up
AT4G01360	1.52742	0.0340627	Up
AT3G24760	1.52902	0.00149512	Up
AT1G35560	1.53035	0.0394239	Up
AT2G47450	1.53119	0.000886051	Up
AT1G68050	1.53223	7.22764e-05	Up
AT1G55960	1.53248	7.66876e-07	Up
AT1G25550	1.53291	3.30859e-07	Up
AT1G29070	1.53695	1.24979e-05	Up
AT4G20910	1.53966	0.00290529	Up
AT4G19020	1.54001	6.95819e-06	Up
AT3G52150	1.54083	0.000158056	Up
AT5G65890	1.54115	0.000467831	Up
AT5G43470	1.54122	2.7525e-05	Up
AT4G00430	1.54206	5.03201e-07	Up
AT2G04530	1.54279	0.000994429	Up
AT3G55400	1.54297	7.99481e-06	Up
AT3G47450	1.54344	7.14663e-05	Up
AT3G27540	1.54417	0.00258277	Up
AT5G41080	1.54647	4.92731e-06	Up
AT5G21222	1.54708	0.000546369	Up
AT1G14720	1.54775	8.51732e-07	Up
AT5G17165	1.54881	0.0028734	Up
AT2G26975	1.54931	7.18785e-05	Up
AT2G36590	1.54934	0.0117181	Up
AT2G41680	1.54991	8.02983e-06	Up
AT5G53580	1.55197	2.46725e-05	Up
AT4G00480	1.55457	0.00475935	Up
AT5G05740	1.55581	0.000293429	Up
AT2G17972	1.55733	0.00361591	Up
AT2G25480	1.56023	0.00247324	Up
AT5G15760	1.56024	0.0298615	Up
AT2G17300	1.56092	0.0035815	Up
AT1G74970	1.56101	1.54451e-05	Up
AT3G50685	1.56107	3.24496e-05	Up
AT5G25130	1.56185	0.00115096	Up
AT5G28500	1.56382	1.99407e-05	Up
AT5G15970	1.56533	0.000716553	Up
AT1G69530	1.56572	2.57714e-06	Up
AT5G63700	1.56693	0.00239083	Up
AT5G16140	1.56715	0.00165673	Up
AT4G36190	1.56891	1.33541e-06	Up
AT3G52180	1.56908	0.0416288	Up
AT5G65840	1.57028	9.87523e-05	Up
AT3G56040	1.57113	1.89142e-05	Up
AT2G10940	1.57183	6.32568e-06	Up
AT1G35420	1.57198	0.0166037	Up
AT1G34570	1.57284	0.000505757	Up
AT1G21540	1.574	0.0436326	Up
AT5G43745	1.57506	1.83323e-05	Up
AT2G34180	1.57529	0.00161663	Up
AT5G39670	1.57692	0.00310043	Up
AT2G29260	1.57762	0.0466064	Up
AT5G01530	1.57789	0.000116142	Up
AT2G26840	1.57859	0.00306319	Up
AT1G61340	1.57912	0.00299232	Up
AT1G05200	1.57959	0.000637865	Up
AT1G23205	1.57964	0.0100231	Up
AT5G19250	1.57967	0.000992702	Up
AT1G63970	1.58121	8.99111e-06	Up
AT1G19730	1.58126	0.00113576	Up
AT3G51280	1.58743	0.0268217	Up
AT5G23120	1.58839	0.000219819	Up
AT2G32530	1.58888	0.00517133	Up
AT1G75640	1.58975	0.00305326	Up
AT4G29590	1.58996	0.000256485	Up
AT1G69870	1.59297	0.00407971	Up
AT2G40690	1.59359	0.000289482	Up
AT1G10370	1.59453	0.000168034	Up
AT5G47190	1.59699	2.8013e-05	Up
AT1G13820	1.59959	6.28713e-07	Up
AT5G27390	1.59959	0.000374318	Up
AT2G19670	1.60079	0.0235621	Up
AT5G59920	1.60175	0.000374177	Up
AT5G20070	1.60332	2.45622e-06	Up
AT4G19191	1.60365	0.0329892	Up
AT1G62280	1.60396	0.0235047	Up
AT3G44480	1.60414	3.37893e-06	Up
AT4G22830	1.60441	0.00208373	Up
AT3G18750	1.60527	8.31213e-05	Up
AT1G08390	1.60593	0.0219774	Up
AT4G20000	1.60619	0.00219481	Up
AT2G28950	1.60694	5.05975e-06	Up
AT3G62530	1.6075	5.0656e-06	Up
AT3G45050	1.60797	0.000652735	Up
AT5G30510	1.60889	7.60059e-05	Up
AT5G59540	1.60939	0.000153509	Up
AT1G56050	1.60948	0.000334489	Up
AT4G37110	1.61066	0.00131457	Up
AT1G33590	1.61213	9.19516e-06	Up
AT4G10770	1.61383	0.000673282	Up
AT4G02410	1.61415	0.0336356	Up
AT2G40490	1.61681	5.7358e-06	Up
AT1G54010	1.6177	0.0180072	Up
AT5G45950	1.61798	0.000262008	Up
AT2G20890	1.61803	0.000198229	Up
AT4G16980	1.61819	5.3977e-07	Up
AT5G58480	1.62444	0.000729895	Up
AT1G11330	1.6247	0.00273513	Up
AT3G05625	1.62688	0.000108258	Up
AT4G27300	1.62766	0.0188388	Up
AT2G41800	1.62838	0.0178391	Up
AT5G67180	1.63101	0.0266132	Up
AT1G31335	1.63201	0.00725438	Up
AT1G49840	1.63263	5.68952e-05	Up
AT3G18110	1.6333	3.55954e-05	Up
AT2G16280	1.63391	4.13821e-05	Up
AT3G57010	1.63454	0.00277224	Up
AT1G63470	1.63955	0.00348892	Up
AT1G78180	1.64121	0.000153258	Up
AT3G27925	1.64229	7.71839e-07	Up
AT3G15110	1.64416	3.29986e-05	Up
AT2G39800	1.64609	9.37615e-06	Up
AT2G37970	1.64653	3.00872e-05	Up
AT1G61310	1.64847	0.000145614	Up
AT5G38660	1.64882	3.79012e-06	Up
AT3G19720	1.65146	6.60631e-06	Up
AT5G47610	1.65192	9.05035e-05	Up
AT3G04760	1.65284	0.000841436	Up
AT3G20600	1.65389	0.00664901	Up
AT5G08650	1.65441	1.16503e-05	Up
AT1G07135	1.65598	0.000616098	Up
AT3G21750	1.65603	0.000769652	Up
AT1G68780	1.65638	0.00372209	Up
AT5G23370	1.65724	0.0205644	Up
AT5G25120	1.65757	0.00638986	Up
AT3G63060	1.65858	0.00978414	Up
AT4G32710	1.65933	0.000256485	Up
AT5G19970	1.65944	0.000219334	Up
AT2G37790	1.65951	0.0106909	Up
AT3G16520	1.65976	0.000300038	Up
AT4G12310	1.66088	1.35602e-07	Up
AT1G48350	1.66147	3.42943e-05	Up
AT5G64290	1.66391	1.33746e-06	Up
AT4G38700	1.66485	0.020598	Up
AT1G19650	1.66634	0.000201735	Up
AT5G02830	1.6691	0.000258851	Up
AT5G14660	1.67408	5.2089e-05	Up
AT1G27120	1.67411	0.000962555	Up
AT3G19450	1.67648	2.71958e-06	Up
AT1G42430	1.67663	2.20236e-05	Up
AT1G12250	1.67773	0.000750372	Up
AT5G58250	1.68463	7.99529e-05	Up
AT2G30170	1.68483	4.36228e-05	Up
AT3G44890	1.68529	1.95918e-05	Up
AT4G21870	1.68534	0.000637865	Up
AT1G67840	1.68779	3.72232e-06	Up
AT4G03280	1.69077	0.00231031	Up
AT2G23690	1.69294	0.0030493	Up
AT5G46570	1.69299	0.000772442	Up
AT4G02800	1.69326	0.0218226	Up
AT1G49750	1.69497	0.000139439	Up
AT1G70410	1.69536	2.56646e-07	Up
AT1G11790	1.69703	0.0030372	Up
AT3G05620	1.69845	0.0167842	Up
AT3G01660	1.70059	0.00582715	Up
AT1G22650	1.70074	2.48971e-05	Up
AT2G38300	1.70124	0.028673	Up
AT3G14330	1.70351	0.000233251	Up
AT2G35930	1.70365	0.00384038	Up
AT5G27360	1.70415	1.70951e-05	Up
AT1G78580	1.70531	0.000251584	Up
AT3G57040	1.70535	4.8775e-06	Up
AT3G56910	1.70535	0.000113693	Up
AT1G58848	1.70669	0.0148944	Up
AT2G26900	1.70691	3.35942e-06	Up
AT1G65060	1.70729	0.0454888	Up
AT3G20350	1.70879	0.000596741	Up
AT3G62550	1.70991	0.000926668	Up
AT5G61130	1.71009	0.000320935	Up
AT5G35170	1.71087	0.000187577	Up
AT1G34000	1.71137	1.98237e-05	Up
AT1G62750	1.71519	0.000546357	Up
AT1G30370	1.71534	0.00818658	Up
AT4G30993	1.72247	8.78996e-05	Up
AT5G48360	1.72535	0.000165321	Up
AT3G04380	1.72564	0.0381655	Up
AT5G43450	1.72667	0.00454887	Up
AT5G48790	1.72669	4.25142e-05	Up
AT1G22430	1.72718	0.000430635	Up
AT1G72030	1.72846	0.0101847	Up
AT5G24300	1.72905	3.16788e-06	Up
AT5G51010	1.72943	0.000131294	Up
AT3G15190	1.72953	6.58635e-06	Up
AT4G20430	1.73104	0.00183628	Up
AT3G59080	1.73533	0.000701429	Up
AT5G10620	1.73578	0.026934	Up
AT5G23100	1.7365	0.0170335	Up
AT1G12370	1.73815	0.0251106	Up
AT2G46810	1.73954	3.56848e-05	Up
AT4G20360	1.74106	0.000122789	Up
AT4G00490	1.74362	0.00589034	Up
AT1G60190	1.74476	0.00167603	Up
AT3G46530	1.74758	0.000453969	Up
AT5G08410	1.74882	1.56403e-05	Up
AT1G50180	1.75257	0.00227037	Up
AT5G24155	1.75368	0.0159207	Up
AT4G24570	1.7538	0.000234882	Up
AT3G26115	1.75411	0.016861	Up
AT3G10570	1.75556	0.0462337	Up
AT5G59730	1.75595	0.000556529	Up
AT2G46340	1.75603	8.10386e-07	Up
AT5G40500	1.75638	0.000913914	Up
AT3G56650	1.76075	7.86987e-06	Up
AT5G62790	1.76119	2.09513e-06	Up
AT3G48720	1.76152	5.20512e-05	Up
AT3G18090	1.7618	0.00366161	Up
AT5G08280	1.76217	6.98652e-06	Up
AT1G14600	1.76251	0.00534415	Up
AT5G47910	1.76638	9.66689e-06	Up
AT5G51110	1.76659	4.29363e-05	Up
AT1G27730	1.7667	8.73375e-05	Up
AT5G22800	1.767	1.27101e-05	Up
AT1G01060	1.76832	0.00429386	Up
AT1G76570	1.7711	8.39911e-05	Up
AT1G64680	1.77184	2.97097e-05	Up
AT3G47650	1.77228	0.000126155	Up
AT2G43445	1.77341	0.0103435	Up
AT1G12800	1.77512	3.86883e-05	Up
AT1G78820	1.77716	8.05032e-05	Up
AT2G35660	1.7793	8.85182e-05	Up
AT3G21670	1.78084	2.57516e-06	Up
AT2G21590	1.78212	0.0307244	Up
AT4G01060	1.78437	0.029447	Up
AT5G55220	1.78672	1.03105e-05	Up
AT2G03760	1.7882	6.18498e-06	Up
AT1G31920	1.78852	5.42894e-06	Up
AT5G48910	1.78904	0.000125141	Up
AT3G62930	1.79167	0.00826232	Up
AT5G09660	1.79262	0.00278789	Up
AT4G34290	1.79306	3.99728e-05	Up
AT4G33500	1.79398	4.98221e-06	Up
AT4G25910	1.79578	5.91399e-06	Up
AT5G24314	1.79843	4.11831e-05	Up
AT1G67400	1.79846	0.0100567	Up
AT1G74000	1.80096	0.0231728	Up
AT3G20370	1.80416	5.18501e-05	Up
AT4G01950	1.80504	0.00248345	Up
AT4G25990	1.80554	0.0093645	Up
AT3G49940	1.80784	4.30467e-06	Up
AT5G17350	1.80865	0.00254029	Up
AT2G22610	1.81181	0.025537	Up
AT1G72900	1.81336	8.23507e-05	Up
AT3G16660	1.81383	0.00430421	Up
AT4G20940	1.81561	0.000258851	Up
AT5G62430	1.81587	0.000298554	Up
AT5G54250	1.81936	9.1749e-05	Up
AT2G41090	1.8194	0.000632504	Up
AT3G15570	1.82289	0.000116405	Up
AT5G19850	1.82295	2.60342e-05	Up
AT1G12860	1.83045	0.000618976	Up
AT3G26710	1.83329	3.08973e-05	Up
AT2G20980	1.8344	0.0418049	Up
AT4G34950	1.83764	0.000227091	Up
AT3G48730	1.84176	3.35942e-06	Up
AT5G43630	1.8456	6.77045e-07	Up
AT1G17100	1.84586	0.000532214	Up
AT2G30010	1.84866	0.000291944	Up
AT3G11945	1.85364	3.92491e-06	Up
AT4G28706	1.85588	0.000130853	Up
AT2G25840	1.85792	8.87507e-07	Up
AT3G02690	1.85925	3.16788e-06	Up
AT2G24820	1.86032	0.000101749	Up
AT5G38520	1.86058	0.00117957	Up
AT2G26500	1.86135	0.000864408	Up
AT1G49975	1.86135	0.000564523	Up
AT3G61080	1.86265	2.04709e-05	Up
AT5G16810	1.86283	1.99063e-05	Up
AT1G55390	1.86374	0.0167389	Up
AT1G02730	1.8638	0.00137322	Up
AT4G12980	1.86451	1.79828e-05	Up
AT3G20200	1.86567	0.00295546	Up
AT3G50060	1.86612	0.00076496	Up
AT4G34710	1.86746	7.93035e-05	Up
AT5G46270	1.8706	0.00318262	Up
AT4G02630	1.87139	0.00664963	Up
AT1G33811	1.8719	8.031e-06	Up
AT3G10050	1.87348	3.7721e-06	Up
AT5G55400	1.87548	4.58531e-05	Up
AT1G77490	1.88139	4.19409e-07	Up
AT1G22490	1.88342	0.00642591	Up
AT2G37450	1.88362	0.00188924	Up
AT2G22190	1.88533	0.00936539	Up
AT5G43860	1.8866	0.00792236	Up
AT5G27200	1.8893	0.0353373	Up
AT1G31190	1.89059	0.000106985	Up
AT2G21320	1.89657	0.0004926	Up
AT1G80850	1.89855	0.000693746	Up
AT1G05690	1.8988	0.0122159	Up
AT3G26490	1.90157	0.00614465	Up
AT5G45520	1.90234	0.0159797	Up
AT1G43560	1.90415	6.2631e-05	Up
AT3G05345	1.90624	6.41136e-06	Up
AT3G27170	1.90801	0.000108786	Up
[truncated: 729 more rows]

## Sheet: 1h_27_cel_B
ID	log2FC	q-value	regulatio
AT2G44910	-5.99871	0.000432093	Down
AT2G46970	-4.83389	5.70012e-06	Down
AT5G16023	-4.77384	0.0280219	Down
AT2G33230	-4.00843	0.0396045	Down
AT4G32280	-4.0081	1.62218e-05	Down
AT4G10240	-3.6834	0.00573898	Down
AT3G15570	-3.61801	0.0086165	Down
AT5G05965	-3.20513	2.0311e-05	Down
AT5G02580	-3.09661	3.12755e-06	Down
AT3G60390	-3.00859	7.38629e-05	Down
AT1G15010	-2.99649	0.000605485	Down
AT3G27690	-2.9194	0.0226105	Down
AT3G13175	-2.86168	0.0492728	Down
AT2G28050	-2.82477	0.0287677	Down
AT5G15265	-2.82001	0.000638864	Down
AT1G02350	-2.80792	0.029543	Down
AT5G18050	-2.76467	0.000511409	Down
AT4G14130	-2.71177	0.00316524	Down
AT4G16780	-2.68029	2.52507e-07	Down
AT5G39240	-2.61461	0.017816	Down
AT5G66700	-2.40052	0.0372323	Down
AT2G28040	-2.3806	0.0331767	Down
AT5G07010	-2.37862	5.70012e-06	Down
AT4G31380	-2.35472	2.09733e-05	Down
AT5G53980	-2.31515	0.000186819	Down
AT5G35660	-2.27994	0.035078	Down
AT5G66580	-2.25376	0.00110787	Down
AT5G66590	-2.22749	2.00114e-05	Down
AT1G75450	-2.21816	0.000290867	Down
AT5G44260	-2.14755	4.57621e-06	Down
AT1G16850	-2.13131	0.0183533	Down
AT3G21330	-2.12435	5.70012e-06	Down
AT3G54770	-2.11311	0.00162891	Down
AT3G51400	-2.07964	0.00795064	Down
AT5G18010	-2.06606	0.0226985	Down
AT5G67020	-2.0315	0.00488123	Down
AT1G67265	-1.99061	2.98502e-05	Down
AT5G02260	-1.97055	0.001481	Down
AT1G02630	-1.95811	0.0461832	Down
AT1G67590	-1.93623	0.000497131	Down
AT5G28300	-1.92225	1.15633e-05	Down
AT1G03800	-1.85904	0.011337	Down
AT5G51460	-1.82305	0.00921102	Down
AT4G35720	-1.80733	0.00363229	Down
AT4G13990	-1.80226	0.0355139	Down
AT4G25260	-1.75886	2.33457e-05	Down
AT2G43060	-1.73842	0.0027966	Down
AT2G42870	-1.73727	2.08791e-05	Down
AT1G33170	-1.69686	0.0109741	Down
AT2G45050	-1.6697	0.0014931	Down
AT5G65800	-1.66437	0.00973827	Down
AT3G07350	-1.65654	1.15565e-05	Down
AT1G74670	-1.65411	7.43328e-05	Down
AT5G12050	-1.64753	0.00473938	Down
AT5G18060	-1.62756	0.0269731	Down
AT3G01516	-1.6186	0.0239655	Down
AT4G10020	-1.61099	0.000432093	Down
AT3G48260	-1.59245	0.000385928	Down
AT1G69010	-1.5634	2.33457e-05	Down
AT1G07090	-1.55544	0.0055004	Down
AT5G50335	-1.54763	0.0232185	Down
AT4G13540	-1.53371	0.00362203	Down
AT1G68560	-1.52984	2.82534e-05	Down
AT2G28056	-1.52421	0.0438553	Down
AT1G14920	-1.51715	2.08791e-05	Down
AT1G29395	-1.51024	0.000565087	Down
AT3G62090	-1.49285	0.000251484	Down
AT2G28790	-1.4867	0.0361166	Down
AT5G02200	-1.47401	0.000206749	Down
AT3G12920	-1.4725	7.19618e-05	Down
AT2G17880	-1.46027	0.000497131	Down
AT3G25717	-1.44699	0.004577	Down
AT5G67060	-1.44505	0.00812058	Down
AT5G07000	-1.4394	9.1604e-05	Down
AT4G14465	-1.43288	0.00123333	Down
AT1G27695	-1.42565	0.0355139	Down
AT4G37980	-1.41568	0.0122553	Down
AT5G57550	-1.4112	0.0113498	Down
AT1G26945	-1.40172	0.00236211	Down
AT2G47780	-1.39481	0.027854	Down
AT5G07030	-1.37725	0.000157468	Down
AT4G38480	-1.375	0.0193371	Down
AT4G14140	-1.36324	0.000105526	Down
AT3G16120	-1.34844	0.00131679	Down
AT2G38110	-1.34544	0.0117347	Down
AT5G57670	-1.33777	5.70012e-06	Down
AT2G31980	-1.32641	8.648e-05	Down
AT1G06850	-1.32035	0.00156873	Down
AT5G57780	-1.31204	0.00781364	Down
AT2G23760	-1.31078	0.00388708	Down
AT5G61520	-1.30886	0.021294	Down
AT5G14360	-1.29864	0.0303017	Down
AT4G29170	-1.2878	0.0489343	Down
AT1G21830	-1.28055	7.19618e-05	Down
AT1G02340	-1.27389	6.08706e-06	Down
AT3G29370	-1.27152	0.0021809	Down
AT5G58600	-1.26924	0.0255487	Down
AT4G01410	-1.25847	0.00133006	Down
AT1G64660	-1.25328	0.000552499	Down
AT3G57800	-1.23693	8.648e-05	Down
AT4G28240	-1.23294	5.70012e-06	Down
AT1G01260	-1.22438	8.15013e-05	Down
AT5G42680	-1.21456	0.0116543	Down
AT5G63160	-1.20956	0.00362203	Down
AT1G24265	-1.20505	0.0307674	Down
AT5G08130	-1.2022	3.8523e-05	Down
AT4G29270	-1.19555	0.00491606	Down
AT4G22190	-1.18322	6.79877e-05	Down
AT3G29575	-1.18301	0.00119515	Down
AT4G01240	-1.1813	0.011058	Down
AT2G38120	-1.17726	2.33457e-05	Down
AT1G79360	-1.15832	0.017515	Down
AT5G53750	-1.1554	0.014843	Down
AT2G18790	-1.15276	2.6192e-05	Down
AT5G01740	-1.13153	0.0436769	Down
AT3G19850	-1.12263	0.0108272	Down
AT5G02540	-1.11514	0.0105158	Down
AT5G60860	-1.10987	0.0270145	Down
AT5G02190	-1.10722	0.0335888	Down
AT3G05640	-1.10619	0.00473938	Down
AT1G18400	-1.102	0.0312422	Down
AT4G36010	-1.0956	0.00429895	Down
AT2G21910	-1.09227	0.0427984	Down
AT4G25270	-1.08981	0.0367978	Down
AT1G15800	-1.08925	0.00105211	Down
AT5G66110	-1.07887	0.00434053	Down
AT1G05010	-1.07029	0.000303705	Down
AT2G39705	-1.05946	0.0252827	Down
AT5G63530	-1.0416	0.0170992	Down
AT5G47370	-1.03773	0.000131149	Down
AT3G50750	-1.03763	0.0088839	Down
AT2G45600	-1.0367	0.00559468	Down
AT5G25460	-1.02121	0.000638864	Down
AT2G44080	-1.0151	0.00029869	Down
AT4G01250	-1.0095	0.00105211	Down
AT3G48360	-1.0017	0.0140194	Down
AT4G29520	1.00084	0.00559468	Up
AT3G04120	1.00904	7.19618e-05	Up
AT1G44100	1.00999	0.0243282	Up
AT5G54250	1.01104	0.0493345	Up
AT4G30140	1.01159	0.00937047	Up
AT3G15354	1.01619	0.00247147	Up
AT2G40400	1.01743	0.00143688	Up
AT5G45950	1.03093	0.0467789	Up
AT5G64170	1.03612	6.18074e-05	Up
AT1G69550	1.04104	0.0255409	Up
AT2G29650	1.0488	0.00485271	Up
AT4G23190	1.05256	0.00268438	Up
AT4G01870	1.05494	7.38629e-05	Up
AT5G41070	1.05963	0.0142502	Up
AT5G42020	1.06031	6.38167e-05	Up
AT2G38470	1.06404	0.00364075	Up
AT4G10040	1.0686	0.00798713	Up
AT4G11600	1.06875	0.000565087	Up
AT2G23130	1.07281	0.00702576	Up
AT3G55130	1.07614	0.00948937	Up
AT5G17300	1.0782	3.25883e-05	Up
AT5G44870	1.08864	0.0143425	Up
AT5G01820	1.10993	0.00795064	Up
AT2G20560	1.1206	8.648e-05	Up
AT5G63790	1.12136	0.000131499	Up
AT5G61810	1.1243	0.0329173	Up
AT5G58760	1.12435	0.0403189	Up
AT5G01760	1.13173	0.0415178	Up
AT2G30140	1.13445	0.00651288	Up
AT5G49480	1.13582	0.00112062	Up
AT1G26770	1.13589	0.028781	Up
AT5G52640	1.14731	6.6526e-05	Up
AT1G75270	1.14783	0.00226939	Up
AT1G75100	1.16728	0.00573898	Up
AT5G24470	1.16982	2.97192e-05	Up
AT5G19970	1.17858	0.0242707	Up
AT1G21130	1.18007	0.0148919	Up
AT2G46830	1.18683	0.00362203	Up
AT5G37260	1.187	7.19618e-05	Up
AT3G52430	1.18898	0.0286544	Up
AT5G40170	1.1927	0.00383392	Up
AT3G14280	1.21115	0.0143425	Up
AT5G12010	1.21313	0.000131852	Up
AT1G02880	1.21758	0.00322807	Up
AT5G55090	1.22113	0.0170992	Up
AT2G30040	1.23783	0.000378567	Up
AT5G36220	1.24806	0.0250867	Up
AT1G70530	1.25	0.000720513	Up
AT1G71880	1.26656	0.00116983	Up
AT3G02830	1.26743	0.0142502	Up
AT3G12320	1.2916	0.000101041	Up
AT1G55920	1.29378	0.000230245	Up
AT5G48570	1.29686	0.00167027	Up
AT3G02910	1.3019	0.00191004	Up
AT1G06690	1.3102	0.0352883	Up
AT2G46420	1.33137	0.0394617	Up
AT5G54960	1.34029	0.00247147	Up
AT3G09440	1.34988	6.08706e-06	Up
AT2G15480	1.35249	0.00247147	Up
AT5G44190	1.35731	0.001481	Up
AT5G04340	1.36715	0.000201184	Up
AT1G76080	1.38905	0.0194112	Up
AT2G30520	1.40196	5.70012e-06	Up
AT1G64950	1.41806	0.0112969	Up
AT5G61820	1.41999	0.000432093	Up
AT1G67030	1.42318	0.0109144	Up
AT3G47500	1.43742	2.6192e-05	Up
AT5G64850	1.45328	0.0100891	Up
AT4G37370	1.45899	0.00559468	Up
AT5G01040	1.47822	0.00123333	Up
AT5G23730	1.47967	0.0140194	Up
AT1G64500	1.48161	0.00340171	Up
AT5G43630	1.49383	2.65239e-05	Up
AT2G29420	1.49642	2.82534e-05	Up
AT4G22530	1.50256	0.0461832	Up
AT4G24160	1.51739	0.00012411	Up
AT1G06040	1.52087	5.70012e-06	Up
AT5G59920	1.55674	0.00488123	Up
AT3G12580	1.5848	2.00114e-05	Up
AT5G20070	1.65581	2.00114e-05	Up
AT2G37970	1.66541	0.000251484	Up
AT5G62430	1.67302	0.00559468	Up
AT4G13180	1.67819	2.78198e-05	Up
AT4G15760	1.68149	0.000187107	Up
AT4G21990	1.72156	7.19618e-05	Up
AT2G46790	1.74539	0.000294894	Up
AT4G34135	1.7596	0.00498308	Up
AT2G40080	1.77293	7.38629e-05	Up
AT4G00970	1.78592	0.0122252	Up
AT4G23250	1.81032	0.0387248	Up
AT2G47730	1.83705	5.70012e-06	Up
AT1G11330	1.85895	0.0111508	Up
AT5G16970	1.8896	0.00276434	Up
AT2G26150	1.92317	0.0116543	Up
AT4G15430	1.99032	0.00538708	Up
AT2G46340	2.01118	4.57621e-06	Up
AT4G00050	2.26195	0.0141317	Up
AT1G60270	2.2818	0.0307674	Up
AT1G78380	2.29758	2.60881e-05	Up
AT5G24120	2.30737	0.00362203	Up
AT2G36800	2.35159	0.00721146	Up
AT1G79410	2.35802	0.000154129	Up
AT2G31380	2.42713	0.0218134	Up
AT4G17090	2.44991	0.0207271	Up
AT4G08555	2.7084	0.011552	Up
AT1G76680	3.19489	4.57621e-06	Up

## Sheet: 24h_27_cel_Dox
ID	log2FC	q-value	regulatio
AT3G61930	-2.51684	0.0372479	Down
AT3G13760	-2.29344	0.0262215	Down
AT4G30420	-2.12925	0.0244648	Down
AT2G41230	-2.12316	0.0341822	Down
AT4G23560	-1.93852	0.0363195	Down
AT4G33120	-1.89586	0.0248666	Down
AT5G45210	-1.84685	0.0223895	Down
AT4G33070	-1.72737	0.0215647	Down
AT3G45840	-1.7237	0.0421551	Down
AT1G20180	-1.58364	0.0416935	Down
AT4G37850	-1.50246	0.0453892	Down
AT4G32810	-1.46676	0.00853963	Down
AT2G04050	-1.42358	0.00391913	Down
AT5G65070	-1.35732	0.0450507	Down
AT4G14465	-1.33067	0.00546504	Down
AT2G21910	-1.32708	0.0042209	Down
AT2G29620	-1.31495	0.0056373	Down
AT5G47980	-1.29236	0.043437	Down
AT3G51400	-1.27793	0.0370403	Down
AT3G53200	-1.23905	0.00225388	Down
AT4G18550	-1.23406	0.0297347	Down
AT1G52580	-1.23284	0.0404159	Down
AT4G15380	-1.22797	0.0489541	Down
AT4G40010	-1.22296	0.00225388	Down
AT5G18050	-1.2189	0.0133746	Down
AT5G02540	-1.21446	0.00137116	Down
AT5G15120	-1.21301	0.00100417	Down
AT5G02200	-1.19355	0.017794	Down
AT5G64190	-1.17483	0.0459008	Down
AT2G14210	-1.16362	0.00549882	Down
AT2G23620	-1.09062	0.0416935	Down
AT5G23750	-1.0894	0.0414831	Down
AT5G02580	-1.06653	0.00211783	Down
AT1G73220	-1.06149	0.0150028	Down
AT3G06435	-1.05443	0.0431017	Down
AT1G11740	-1.03877	0.0342676	Down
AT1G74490	-1.03749	0.0462013	Down
AT3G61270	-1.02931	0.0318257	Down
AT2G43060	-1.00836	0.00997416	Down
AT5G47950	-1.00825	0.0236018	Down
AT5G53980	-1.00572	0.000644657	Down
AT4G18480	1.00243	0.00322856	Up
AT5G55400	1.00298	0.044658	Up
AT1G32540	1.0056	0.0141316	Up
AT4G25290	1.01026	0.0475004	Up
AT1G68590	1.01646	0.0416935	Up
AT4G16980	1.01874	0.00107339	Up
AT4G11010	1.01898	0.00301234	Up
AT1G23740	1.02186	0.00176115	Up
AT1G31800	1.02186	0.00188692	Up
AT4G01150	1.02247	0.0150028	Up
AT5G38410	1.02435	0.0146296	Up
AT3G11170	1.03227	0.00176115	Up
AT3G55330	1.03317	0.0167725	Up
AT1G09310	1.0344	0.00655495	Up
AT1G68520	1.03582	0.00250663	Up
AT5G64940	1.03704	0.00191828	Up
AT5G46800	1.03728	0.0244648	Up
AT5G38510	1.03819	0.0085593	Up
AT2G26500	1.04079	0.00225388	Up
AT2G21130	1.04146	0.0238748	Up
AT1G13930	1.04515	0.00167967	Up
AT1G12900	1.04551	0.00446466	Up
AT1G18730	1.04853	0.00890126	Up
AT1G76100	1.05612	0.00396701	Up
AT3G61470	1.05648	0.00211783	Up
AT1G33811	1.05808	0.0042209	Up
AT3G05750	1.06409	0.0345253	Up
AT5G66570	1.07106	0.00186875	Up
AT4G18570	1.07319	0.0122596	Up
AT5G58330	1.07384	0.0135993	Up
AT2G28190	1.07453	0.00411978	Up
AT3G54400	1.07528	0.001283	Up
AT2G05310	1.07685	0.0244648	Up
AT3G26650	1.08559	0.00250663	Up
AT4G09010	1.09995	0.00947066	Up
AT5G63160	1.10479	0.00226422	Up
AT5G16400	1.10709	0.0056373	Up
AT1G58290	1.10761	8.13744e-05	Up
AT1G12845	1.11001	0.0431017	Up
AT1G65230	1.1102	0.0327131	Up
AT4G27700	1.11362	0.00413527	Up
AT1G49430	1.1156	0.00496786	Up
AT3G63450	1.12328	0.037316	Up
AT4G34190	1.13065	0.00407585	Up
AT1G68830	1.13086	0.00176115	Up
AT3G48720	1.13212	0.0085593	Up
AT2G34170	1.13427	0.0146281	Up
AT3G62030	1.13646	0.0248809	Up
AT1G54780	1.13936	0.00301234	Up
AT2G28950	1.14304	0.00519639	Up
AT1G44920	1.14332	0.0438157	Up
AT5G06290	1.15005	0.0294844	Up
AT3G26570	1.15241	0.00950122	Up
AT3G04790	1.15556	0.0188773	Up
AT1G67830	1.16169	0.00658104	Up
AT2G35370	1.16227	0.0085593	Up
AT5G43630	1.16512	0.00142723	Up
AT4G24780	1.16846	0.0391585	Up
AT1G79040	1.17007	0.00407585	Up
AT4G13840	1.17047	0.0363195	Up
AT4G22890	1.1716	0.00257249	Up
AT5G13140	1.17341	0.00654395	Up
AT5G17230	1.17477	0.000570625	Up
AT3G51600	1.1779	0.00177955	Up
AT1G67090	1.18157	0.0110006	Up
AT3G12780	1.18576	0.00297905	Up
AT2G40080	1.18689	0.0471738	Up
AT2G39450	1.18849	0.00853963	Up
AT1G32060	1.18891	0.00644157	Up
AT2G24820	1.19692	0.00446466	Up
AT1G78820	1.19849	0.0363195	Up
AT3G04290	1.2022	0.0173762	Up
AT1G03630	1.20447	0.0215205	Up
AT1G63360	1.21169	0.0169199	Up
AT1G60950	1.21361	0.00130343	Up
AT1G56580	1.21861	0.00214273	Up
AT1G75460	1.22612	0.00176115	Up
AT1G74070	1.22668	0.0328888	Up
AT1G71880	1.23581	0.00176115	Up
AT5G06760	1.24086	0.0210307	Up
AT5G58140	1.24326	0.00176115	Up
AT2G37970	1.24532	0.00133554	Up
AT1G16720	1.24681	0.000606132	Up
AT5G54770	1.2472	0.000530202	Up
AT5G02120	1.24741	0.00841666	Up
AT4G28740	1.24788	0.010984	Up
AT3G62550	1.25957	0.00499029	Up
AT5G66400	1.26088	0.0188961	Up
AT1G26770	1.26517	0.0184816	Up
AT1G22630	1.27692	0.015744	Up
AT5G35970	1.28247	0.000937618	Up
AT4G39970	1.28275	0.0127938	Up
AT3G62410	1.28629	0.00057015	Up
AT2G33380	1.29215	0.0325598	Up
AT1G78370	1.29662	0.0356822	Up
AT2G15620	1.30368	0.00226422	Up
AT4G04850	1.30805	0.00640754	Up
AT1G78380	1.31023	0.00761397	Up
AT1G70760	1.31706	0.0085593	Up
AT2G47590	1.31766	0.0091366	Up
AT4G38970	1.3201	0.00396701	Up
AT4G02770	1.34144	0.00410545	Up
AT1G32470	1.34734	0.0141952	Up
AT5G37360	1.35391	0.0119734	Up
AT3G61870	1.35761	0.00130343	Up
AT3G19480	1.36446	0.0493683	Up
AT3G15680	1.37624	0.0438157	Up
AT4G01050	1.38111	0.00227166	Up
AT5G12860	1.38154	0.000565681	Up
AT1G07010	1.39823	0.00588025	Up
AT4G10340	1.39912	0.00121042	Up
AT4G37800	1.3997	0.0343207	Up
AT4G18810	1.40023	0.00387899	Up
AT1G66970	1.40738	0.0150141	Up
AT4G32980	1.41091	0.00816119	Up
AT1G64860	1.41289	0.000944453	Up
AT4G09650	1.41471	0.00153611	Up
AT3G10060	1.41766	0.0205816	Up
AT3G53900	1.41825	0.015175	Up
AT2G30570	1.42344	0.00667929	Up
AT2G35260	1.42518	0.00021426	Up
AT1G44000	1.42773	0.00149129	Up
AT2G46420	1.4321	0.0092197	Up
AT1G03130	1.4383	0.00446466	Up
AT1G75690	1.43991	0.00710664	Up
AT5G66190	1.44263	0.0011104	Up
AT3G47070	1.44379	0.0493683	Up
AT3G56940	1.44553	0.000992021	Up
AT1G10370	1.44737	0.0382293	Up
AT3G55800	1.44819	0.00540861	Up
AT4G23250	1.45102	0.01037	Up
AT1G31330	1.45176	0.000384793	Up
AT2G42770	1.47403	0.0328402	Up
AT5G13770	1.4753	0.00139863	Up
AT3G16140	1.49095	0.00444045	Up
AT4G02380	1.49525	8.80335e-05	Up
AT2G03310	1.49894	0.0493683	Up
AT4G25990	1.5052	0.0478018	Up
AT2G32640	1.50881	0.0185185	Up
AT2G39470	1.51046	0.00395023	Up
AT2G06520	1.5152	0.0146843	Up
AT2G33250	1.52817	0.0169273	Up
AT3G62750	1.53015	0.00226422	Up
AT3G01510	1.53264	0.0262215	Up
AT2G38540	1.53549	0.000530202	Up
AT1G72030	1.54864	0.0102919	Up
AT3G21055	1.54999	0.0141952	Up
AT5G08640	1.55209	0.0304747	Up
AT2G29320	1.55228	0.0377325	Up
AT2G44290	1.56825	0.0236018	Up
AT5G62720	1.57038	0.00445552	Up
AT3G14420	1.58157	0.00176115	Up
AT3G19030	1.58532	0.0165361	Up
AT5G41050	1.58736	0.0320872	Up
AT1G68780	1.59001	0.0495557	Up
AT4G37930	1.61091	0.000939516	Up
AT5G24570	1.61509	0.0266122	Up
AT5G43750	1.61774	0.00816221	Up
AT2G30520	1.62715	1.9315e-05	Up
AT3G57010	1.62735	0.0224058	Up
AT5G59250	1.64135	0.00078681	Up
AT1G27480	1.65189	0.00393309	Up
AT4G26520	1.65263	0.037316	Up
AT3G19620	1.6541	0.0354763	Up
AT4G39710	1.65528	0.00496786	Up
AT4G21280	1.65752	0.00171606	Up
AT5G04140	1.66248	2.45938e-05	Up
AT1G15980	1.66491	8.13744e-05	Up
AT4G37925	1.68901	0.00414555	Up
AT3G47470	1.6916	8.13744e-05	Up
AT3G26060	1.69584	0.0191306	Up
AT5G65140	1.70632	0.0144327	Up
AT3G46780	1.72102	0.00187369	Up
AT5G49740	1.72302	0.00778924	Up
AT3G22120	1.72833	0.00826422	Up
AT3G18890	1.73562	0.000530202	Up
AT1G19730	1.74406	0.0269743	Up
AT2G39800	1.74498	0.00272778	Up
AT5G25610	1.74729	0.00127541	Up
AT1G04800	1.758	0.00242917	Up
AT3G54890	1.76491	0.000319144	Up
AT5G42070	1.76748	0.020597	Up
AT1G55480	1.76845	0.00214273	Up
AT5G17170	1.77529	0.00104727	Up
AT1G09340	1.78294	0.000200782	Up
AT4G33010	1.79453	8.13744e-05	Up
AT3G48420	1.79526	0.00428035	Up
AT5G16030	1.7954	0.000338594	Up
AT3G16660	1.80185	0.0287118	Up
AT4G27820	1.80295	0.0446648	Up
AT1G19150	1.80914	0.00301234	Up
AT4G24350	1.81384	0.00187369	Up
AT2G04790	1.81694	0.00639111	Up
AT2G21330	1.82156	0.00173196	Up
AT2G39730	1.82528	0.000200782	Up
AT5G44440	1.82982	0.000200782	Up
AT1G25440	1.83198	1.9315e-05	Up
AT3G57020	1.83796	0.0144327	Up
AT2G04039	1.83976	0.015965	Up
AT4G34710	1.84189	0.000174139	Up
AT1G21500	1.85832	0.00461166	Up
AT5G35630	1.87285	0.000304446	Up
AT3G63160	1.87484	0.0150141	Up
AT3G54050	1.89859	0.00125058	Up
AT3G50820	1.90234	0.000200782	Up
AT1G60590	1.90668	0.0436013	Up
AT1G44575	1.91112	0.000494382	Up
AT3G02480	1.91767	0.00519639	Up
AT3G63140	1.92089	0.00227166	Up
AT5G59320	1.93225	0.0262215	Up
AT1G23310	1.94502	3.34442e-05	Up
AT4G00165	1.95751	0.0268968	Up
AT5G27290	1.96769	0.0152853	Up
AT4G28660	1.98233	0.00278845	Up
AT1G08380	1.99508	0.00057015	Up
AT5G24120	1.9992	0.00146539	Up
AT1G42970	2.00443	0.000590986	Up
AT3G17609	2.02636	0.031827	Up
AT1G14345	2.02874	0.00340671	Up
AT5G54270	2.03046	0.000407812	Up
AT1G57770	2.05505	0.0152853	Up
AT5G48300	2.06335	0.00943389	Up
AT1G29700	2.08922	0.0318327	Up
AT1G76080	2.09782	1.38174e-05	Up
AT1G20020	2.10629	0.000164909	Up
AT5G55620	2.1109	0.0238998	Up
AT2G31380	2.11272	0.0322381	Up
AT4G05180	2.13408	7.95989e-05	Up
AT1G64500	2.15271	0.000662651	Up
AT1G62630	2.1661	0.033619	Up
AT5G13630	2.18238	2.45938e-05	Up
AT5G56850	2.23644	0.0173762	Up
AT3G02730	2.26977	0.00588025	Up
AT3G01440	2.27913	0.00978418	Up
AT4G28750	2.27987	0.000200782	Up
AT3G59400	2.31571	0.000596373	Up
AT3G02830	2.32494	0.000696177	Up
AT1G15820	2.32662	0.000186692	Up
AT1G55670	2.3634	0.00655495	Up
AT1G30380	2.38868	0.000200782	Up
AT5G38430	2.41839	0.00272778	Up
AT4G27520	2.46166	0.000493986	Up
AT2G37870	2.46377	0.0131865	Up
AT3G16250	2.50727	0.0238748	Up
AT3G11090	2.54139	0.0275778	Up
AT2G42220	2.56579	0.00166018	Up
AT4G12830	2.57105	0.0241153	Up
AT2G34420	2.62953	2.45938e-05	Up
AT2G05070	2.66512	1.9315e-05	Up
AT4G14690	2.67083	0.0248713	Up
AT1G52690	2.7487	0.00214273	Up
AT2G03750	2.75658	0.0318257	Up
AT1G52230	2.79945	0.000227511	Up
AT2G05100	2.8096	8.4988e-06	Up
AT1G37130	2.87757	8.4988e-06	Up
AT5G65010	2.95244	0.00226422	Up
AT1G77760	3.03291	1.00278e-05	Up
AT3G01500	3.10664	0.000101452	Up
AT2G29360	3.27229	0.0492141	Up
AT1G29930	3.28512	1.83074e-05	Up
AT1G63100	3.35948	0.0441016	Up
AT3G06880	3.45306	0.00540861	Up
AT1G29910	3.57915	8.13744e-05	Up
AT1G54040	3.68443	0.0346101	Up
AT5G21430	3.9409	0.00400907	Up
AT1G29920	4.00585	0.0173762	Up
AT5G38980	4.17089	0.028493	Up
AT2G34430	4.23317	0.0166067	Up
AT4G28780	4.2749	0.00920588	Up
AT1G58270	4.61324	0.045468	Up
AT2G34620	5.08677	0.00546504	Up
AT4G26530	6.33768	0.0304747	Up

[truncated: 4 more sheets: 1h_27_cel_Dox, 24h_27_cel_D_C, 1h_27_cel_D_C, Munka1]
