# Supplementary material for: Phytochrome C and Low Temperature Promote the Protein Accumulation and Red-Light Signaling of Phytochrome D
Source: Plant Cell Physiol. 2024 Aug 9;65(10):1717–35. doi: 10.1093/pcp/pcae089 (PMC11558544; doi:10.1093/pcp/pcae089)
Supplement: pcae089_Supp [file pcae089_supp.zip › suppl_data/pcp-2024-e-00164-File012.xlsx]

## Sheet: Suppl. Dataset 2 description
Supplementary Dataset 2: GO (biological process) analyses of Differentially Expressed Genes (DEGs) listed at Supplementary dataset 1. Analysis Type: PANTHER.Overrepresentation.Test.(Released.20221013) Annotation Version and Release Date: GO Ontology database DOI: 10.5281/zenodo.7709866 Released 2023-03-06 Reference List: Arabidopsis thaliana (all genes in database) Test Type: FISHER Correction: F…

## Sheet: 1h_17_cel_B
Analysis.Type:	PANTHER.Overrepresentation.Test.(Released.20221013)	X3	X4	X5	X6	X7	X8
Annotation Version and Release Date:	GO Ontology database DOI: 10.5281/zenodo.7709866 Released 2023-03-06
Analyzed List:	upload_1 (Arabidopsis thaliana)
Reference List:	Arabidopsis thaliana (all genes in database)
Test Type:	FISHER
Correction:	FDR
GO biological process complete	Arabidopsis thaliana - REFLIST (27430)	upload_1 (1425)	upload_1 (expected)	upload_1 (over/under)	upload_1 (fold Enrichment)	upload_1 (raw P-value)	upload_1 (FDR)
xanthophyll cycle (GO:0010028)	3	3	0.16	+	19.25	0.00215	0.0471
chloroplast proton-transporting ATP synthase complex assembly (GO:0033614)	3	3	0.16	+	19.25	0.00215	0.047
photosynthesis, light harvesting in photosystem I (GO:0009768)	23	19	1.19	+	15.9	2.02e-14	1.92e-12
photosynthesis, light harvesting in photosystem II (GO:0009769)	10	8	0.52	+	15.4	9.73e-07	4.59e-05
photosynthetic electron transport in photosystem I (GO:0009773)	18	14	0.94	+	14.97	9.83e-11	6.95e-09
ribulose bisphosphate carboxylase complex assembly (GO:0110102)	9	7	0.47	+	14.97	5.45e-06	0.000219
NADH dehydrogenase complex (plastoquinone) assembly (GO:0010258)	8	6	0.42	+	14.44	3.06e-05	0.00104
NAD(P)H dehydrogenase complex assembly (GO:0010275)	11	8	0.57	+	14	1.61e-06	7.06e-05
positive regulation of chlorophyll biosynthetic process (GO:1902326)	7	5	0.36	+	13.75	0.000173	0.00495
photosynthetic electron transport in photosystem II (GO:0009772)	10	7	0.52	+	13.47	8.86e-06	0.000334
carbon fixation (GO:0015977)	15	10	0.78	+	12.83	1.38e-07	7.71e-06
photosynthesis, light harvesting (GO:0009765)	42	28	2.18	+	12.83	7.64e-19	1.03e-16
glycine decarboxylation via glycine cleavage system (GO:0019464)	6	4	0.31	+	12.83	0.000978	0.0234
photosynthetic electron transport chain (GO:0009767)	50	33	2.6	+	12.7	7.35e-22	1.7e-19
reductive pentose-phosphate cycle (GO:0019253)	14	9	0.73	+	12.37	7.42e-07	3.64e-05
photosystem II stabilization (GO:0042549)	8	5	0.42	+	12.03	0.000269	0.00742
positive regulation of development, heterochronic (GO:0045962)	8	5	0.42	+	12.03	0.000269	0.00739
positive regulation of tetrapyrrole biosynthetic process (GO:1901465)	8	5	0.42	+	12.03	0.000269	0.00735
photosynthesis, dark reaction (GO:0019685)	15	9	0.78	+	11.55	1.13e-06	5.14e-05
chloroplast rRNA processing (GO:1901259)	24	14	1.25	+	11.23	1.52e-09	1e-07
glycine catabolic process (GO:0006546)	7	4	0.36	+	11	0.00148	0.0341
plastid translation (GO:0032544)	22	12	1.14	+	10.5	4e-08	2.25e-06
photosynthetic acclimation (GO:0009643)	11	6	0.57	+	10.5	0.000111	0.00331
fructose 1,6-bisphosphate metabolic process (GO:0030388)	12	6	0.62	+	9.62	0.000159	0.00462
chloroplast mRNA processing (GO:0010239)	10	5	0.52	+	9.62	0.000578	0.0144
positive regulation of tetrapyrrole metabolic process (GO:1901403)	14	7	0.73	+	9.62	4.45e-05	0.00143
photosynthesis, light reaction (GO:0019684)	164	79	8.52	+	9.27	6.31e-43	5.23e-40
defense response by cell wall thickening (GO:0052482)	18	8	0.94	+	8.56	2.44e-05	0.000836
photosynthesis (GO:0015979)	247	109	12.83	+	8.49	5.65e-56	6.55e-53
energy quenching (GO:1990066)	14	6	0.73	+	8.25	0.000306	0.0082
nonphotochemical quenching (GO:0010196)	14	6	0.73	+	8.25	0.000306	0.00816
chlorophyll biosynthetic process (GO:0015995)	74	30	3.84	+	7.8	1.62e-15	1.74e-13
chloroplast RNA processing (GO:0031425)	25	10	1.3	+	7.7	4.94e-06	0.000202
porphyrin-containing compound biosynthetic process (GO:0006779)	85	33	4.42	+	7.47	1.76e-16	1.96e-14
photosystem II repair (GO:0010206)	13	5	0.68	+	7.4	0.00146	0.0339
photosystem II assembly (GO:0010207)	29	11	1.51	+	7.3	2.52e-06	0.000108
tetrapyrrole biosynthetic process (GO:0033014)	122	46	6.34	+	7.26	5.32e-22	1.28e-19
defense response by callose deposition in cell wall (GO:0052544)	16	6	0.83	+	7.22	0.000541	0.0137
regulation of chlorophyll biosynthetic process (GO:0010380)	27	10	1.4	+	7.13	8.56e-06	0.000329
camalexin metabolic process (GO:0052317)	19	7	0.99	+	7.09	0.000203	0.0057
camalexin biosynthetic process (GO:0010120)	19	7	0.99	+	7.09	0.000203	0.00567
negative regulation of photosynthesis (GO:1905156)	14	5	0.73	+	6.87	0.0019	0.0424
regulation of tetrapyrrole biosynthetic process (GO:1901463)	31	11	1.61	+	6.83	4.26e-06	0.000176
shade avoidance (GO:0009641)	17	6	0.88	+	6.79	0.000701	0.0174
indole glucosinolate metabolic process (GO:0042343)	40	14	2.08	+	6.74	2.43e-07	1.29e-05
regulation of photosynthesis, light reaction (GO:0042548)	32	11	1.66	+	6.62	5.47e-06	0.000218
toxin biosynthetic process (GO:0009403)	21	7	1.09	+	6.42	0.000335	0.00889
phytoalexin biosynthetic process (GO:0052315)	21	7	1.09	+	6.42	0.000335	0.00885
phytoalexin metabolic process (GO:0052314)	21	7	1.09	+	6.42	0.000335	0.00881
indole phytoalexin biosynthetic process (GO:0009700)	21	7	1.09	+	6.42	0.000335	0.00877
indole phytoalexin metabolic process (GO:0046217)	21	7	1.09	+	6.42	0.000335	0.00873
regulation of photosynthesis (GO:0010109)	54	18	2.81	+	6.42	8.93e-09	5.34e-07
response to far red light (GO:0010218)	55	18	2.86	+	6.3	1.13e-08	6.62e-07
response to low light intensity stimulus (GO:0009645)	34	11	1.77	+	6.23	8.81e-06	0.000336
regulation of generation of precursor metabolites and energy (GO:0043467)	34	11	1.77	+	6.23	8.81e-06	0.000334
regulation of chlorophyll metabolic process (GO:0090056)	35	11	1.82	+	6.05	1.11e-05	0.000401
chlorophyll metabolic process (GO:0015994)	208	64	10.81	+	5.92	4.86e-26	1.41e-23
gluconeogenesis (GO:0006094)	23	7	1.19	+	5.86	0.000528	0.0135
response to chitin (GO:0010200)	23	7	1.19	+	5.86	0.000528	0.0135
regulation of tetrapyrrole metabolic process (GO:1901401)	50	15	2.6	+	5.77	4.74e-07	2.41e-05
tetrapyrrole metabolic process (GO:0033013)	289	86	15.01	+	5.73	1.04e-33	5.02e-31
response to high light intensity (GO:0009644)	64	19	3.32	+	5.71	1.67e-08	9.66e-07
porphyrin-containing compound metabolic process (GO:0006778)	261	77	13.56	+	5.68	4.39e-30	1.5e-27
electron transport chain (GO:0022900)	120	35	6.23	+	5.61	2.76e-14	2.54e-12
defense response by callose deposition (GO:0052542)	25	7	1.3	+	5.39	0.0008	0.0196
plastid localization (GO:0051644)	22	6	1.14	+	5.25	0.00212	0.0467
hexose biosynthetic process (GO:0019319)	26	7	1.35	+	5.18	0.000973	0.0234
protein import into chloroplast stroma (GO:0045037)	27	7	1.4	+	4.99	0.00117	0.0279
cellular response to decreased oxygen levels (GO:0036294)	241	62	12.52	+	4.95	7.54e-22	1.68e-19
cellular response to oxygen levels (GO:0071453)	242	62	12.57	+	4.93	9.03e-22	1.87e-19
cellular response to hypoxia (GO:0071456)	239	61	12.42	+	4.91	2.27e-21	4.54e-19
generation of precursor metabolites and energy (GO:0006091)	391	95	20.31	+	4.68	3.21e-31	1.24e-28
pigment biosynthetic process (GO:0046148)	185	44	9.61	+	4.58	7.42e-15	7.55e-13
cell wall thickening (GO:0052386)	34	8	1.77	+	4.53	0.000912	0.0221
thylakoid membrane organization (GO:0010027)	53	12	2.75	+	4.36	7.11e-05	0.0022
response to molecule of bacterial origin (GO:0002237)	162	36	8.42	+	4.28	1.11e-11	8.46e-10
toxin metabolic process (GO:0009404)	66	14	3.43	+	4.08	3.4e-05	0.00112
response to hypoxia (GO:0001666)	344	72	17.87	+	4.03	1.04e-20	1.67e-18
response to decreased oxygen levels (GO:0036293)	354	74	18.39	+	4.02	3.17e-21	6.12e-19
response to oxygen levels (GO:0070482)	356	74	18.49	+	4	4.21e-21	7.62e-19
protein targeting to chloroplast (GO:0045036)	53	11	2.75	+	4	0.000273	0.00743
establishment of protein localization to chloroplast (GO:0072596)	53	11	2.75	+	4	0.000273	0.00739
response to red light (GO:0010114)	106	22	5.51	+	4	3.04e-07	1.57e-05
plastid organization (GO:0009657)	306	63	15.9	+	3.96	5.62e-18	6.93e-16
chloroplast organization (GO:0009658)	226	46	11.74	+	3.92	2.43e-13	2.04e-11
regulation of jasmonic acid mediated signaling pathway (GO:2000022)	45	9	2.34	+	3.85	0.00121	0.0287
plastid membrane organization (GO:0009668)	61	12	3.17	+	3.79	0.000226	0.00628
glucose metabolic process (GO:0006006)	46	9	2.39	+	3.77	0.00139	0.0325
pigment metabolic process (GO:0042440)	365	71	18.96	+	3.74	6.37e-19	8.79e-17
response to cold (GO:0009409)	650	126	33.77	+	3.73	1.07e-32	4.75e-30
protein localization to chloroplast (GO:0072598)	57	11	2.96	+	3.71	0.00047	0.0122
monosaccharide biosynthetic process (GO:0046364)	47	9	2.44	+	3.69	0.00158	0.036
cellular ketone metabolic process (GO:0042180)	68	13	3.53	+	3.68	0.000161	0.00463
cellular response to salicylic acid stimulus (GO:0071446)	126	24	6.55	+	3.67	3.55e-07	1.82e-05
response to absence of light (GO:0009646)	54	10	2.81	+	3.56	0.00111	0.0265
plant-type hypersensitive response (GO:0009626)	50	9	2.6	+	3.46	0.0023	0.05
response to light intensity (GO:0009642)	393	70	20.42	+	3.43	6.55e-17	7.45e-15
indole-containing compound metabolic process (GO:0042430)	193	34	10.03	+	3.39	8.01e-09	4.84e-07
indole-containing compound biosynthetic process (GO:0042435)	121	21	6.29	+	3.34	6.77e-06	0.000265
cellular response to red or far red light (GO:0071489)	58	10	3.01	+	3.32	0.00178	0.0402
response to salicylic acid (GO:0009751)	417	68	21.66	+	3.14	8.57e-15	8.57e-13
mitochondrial gene expression (GO:0140053)	69	11	3.58	+	3.07	0.00187	0.0421
response to sucrose (GO:0009744)	76	12	3.95	+	3.04	0.00128	0.03
photomorphogenesis (GO:0009640)	89	14	4.62	+	3.03	0.000541	0.0136
pyridine-containing compound metabolic process (GO:0072524)	70	11	3.64	+	3.02	0.00207	0.0459
cellular response to radiation (GO:0071478)	186	29	9.66	+	3	9.34e-07	4.44e-05
cellular response to light stimulus (GO:0071482)	180	28	9.35	+	2.99	1.49e-06	6.58e-05
response to disaccharide (GO:0034285)	78	12	4.05	+	2.96	0.00156	0.0355
systemic acquired resistance (GO:0009627)	119	18	6.18	+	2.91	0.000145	0.00426
regulation of cellular ketone metabolic process (GO:0010565)	150	22	7.79	+	2.82	4.24e-05	0.00138
stomatal complex development (GO:0010374)	82	12	4.26	+	2.82	0.00227	0.0494
response to temperature stimulus (GO:0009266)	1321	193	68.63	+	2.81	1.47e-34	8.53e-32
response to red or far red light (GO:0009639)	414	60	21.51	+	2.79	2.58e-11	1.87e-09
response to light stimulus (GO:0009416)	2237	323	116.21	+	2.78	5.73e-59	8.3e-56
response to blue light (GO:0009637)	182	26	9.45	+	2.75	1.35e-05	0.000476
response to reactive oxygen species (GO:0000302)	168	24	8.73	+	2.75	2.85e-05	0.000971
response to radiation (GO:0009314)	2356	336	122.4	+	2.75	2.45e-60	4.74e-57
DNA-templated transcription (GO:0006351)	377	53	19.59	+	2.71	1.27e-09	8.55e-08
heterocycle biosynthetic process (GO:0018130)	1199	168	62.29	+	2.7	2.47e-28	7.96e-26
cellular nitrogen compound biosynthetic process (GO:0044271)	1911	265	99.28	+	2.67	1.54e-44	1.48e-41
nucleic acid-templated transcription (GO:0097659)	384	53	19.95	+	2.66	1.94e-09	1.26e-07
cellular response to environmental stimulus (GO:0104004)	269	37	13.97	+	2.65	6.87e-07	3.46e-05
cellular response to abiotic stimulus (GO:0071214)	269	37	13.97	+	2.65	6.87e-07	3.43e-05
RNA biosynthetic process (GO:0032774)	387	53	20.1	+	2.64	2.38e-09	1.52e-07
response to carbohydrate (GO:0009743)	187	25	9.71	+	2.57	7.32e-05	0.00226
aromatic compound biosynthetic process (GO:0019438)	1499	200	77.87	+	2.57	4.64e-31	1.68e-28
response to oxidative stress (GO:0006979)	745	99	38.7	+	2.56	1.36e-15	1.49e-13
circadian rhythm (GO:0007623)	130	17	6.75	+	2.52	0.00155	0.0356
rhythmic process (GO:0048511)	130	17	6.75	+	2.52	0.00155	0.0355
regulation of small molecule metabolic process (GO:0062012)	208	27	10.81	+	2.5	4.89e-05	0.00156
defense response to bacterium (GO:0042742)	1091	138	56.68	+	2.43	1.25e-19	1.81e-17
defense response to fungus (GO:0050832)	945	119	49.09	+	2.42	6e-17	6.95e-15
protein-containing complex assembly (GO:0065003)	668	82	34.7	+	2.36	1.67e-11	1.26e-09
cellular response to organic cyclic compound (GO:0071407)	302	37	15.69	+	2.36	6.53e-06	0.000257
S-glycoside metabolic process (GO:0016143)	263	32	13.66	+	2.34	3.27e-05	0.0011
glucosinolate metabolic process (GO:0019760)	263	32	13.66	+	2.34	3.27e-05	0.00109
glycosinolate metabolic process (GO:0019757)	263	32	13.66	+	2.34	3.27e-05	0.00108
organic cyclic compound biosynthetic process (GO:1901362)	1655	201	85.98	+	2.34	1.32e-26	4.03e-24
response to abiotic stimulus (GO:0009628)	4779	580	248.27	+	2.34	1.56e-88	9.01e-85
regulation of defense response (GO:0031347)	891	107	46.29	+	2.31	4.89e-14	4.36e-12
response to organic cyclic compound (GO:0014070)	972	116	50.5	+	2.3	5.76e-15	5.96e-13
response to wounding (GO:0009611)	957	114	49.72	+	2.29	1.16e-14	1.12e-12
protein-containing complex organization (GO:0043933)	746	88	38.76	+	2.27	2.02e-11	1.5e-09
response to fungus (GO:0009620)	1205	141	62.6	+	2.25	2.05e-17	2.42e-15
immune system process (GO:0002376)	258	30	13.4	+	2.24	0.000158	0.0046
regulation of response to stress (GO:0080134)	1023	117	53.15	+	2.2	5.26e-14	4.62e-12
innate immune response (GO:0045087)	202	23	10.49	+	2.19	0.000949	0.0229
response to bacterium (GO:0009617)	1397	158	72.57	+	2.18	3.17e-18	4.08e-16
secondary metabolite biosynthetic process (GO:0044550)	373	42	19.38	+	2.17	1.09e-05	0.000399
response to jasmonic acid (GO:0009753)	689	77	35.79	+	2.15	4.83e-09	3.01e-07
response to fatty acid (GO:0070542)	722	79	37.51	+	2.11	6.41e-09	3.91e-07
glycosyl compound metabolic process (GO:1901657)	304	33	15.79	+	2.09	0.000193	0.00552
leaf senescence (GO:0010150)	281	30	14.6	+	2.06	0.000504	0.013
peptide biosynthetic process (GO:0043043)	526	56	27.33	+	2.05	2.43e-06	0.000105
translation (GO:0006412)	520	55	27.01	+	2.04	3.47e-06	0.000146
secondary metabolic process (GO:0019748)	787	83	40.88	+	2.03	1.05e-08	6.21e-07
cellular biosynthetic process (GO:0044249)	3349	352	173.98	+	2.02	5.18e-36	3.34e-33
cellular response to chemical stimulus (GO:0070887)	2145	224	111.43	+	2.01	8.56e-22	1.84e-19
organonitrogen compound biosynthetic process (GO:1901566)	1792	187	93.1	+	2.01	4.21e-18	5.3e-16
response to auxin (GO:0009733)	418	43	21.72	+	1.98	7.55e-05	0.00231
small molecule biosynthetic process (GO:0044283)	961	98	49.92	+	1.96	2.09e-09	1.35e-07
peptide metabolic process (GO:0006518)	558	56	28.99	+	1.93	1.16e-05	0.000417
response to inorganic substance (GO:0010035)	2263	226	117.56	+	1.92	1.15e-19	1.7e-17
response to water (GO:0009415)	1365	136	70.91	+	1.92	6.22e-12	4.81e-10
response to acid chemical (GO:0001101)	1398	139	72.63	+	1.91	4.46e-12	3.59e-10
response to salt (GO:1902074)	1472	146	76.47	+	1.91	1.18e-12	9.61e-11
response to water deprivation (GO:0009414)	1251	124	64.99	+	1.91	7.35e-11	5.26e-09
cellular response to oxygen-containing compound (GO:1901701)	1273	125	66.13	+	1.89	1.06e-10	7.38e-09
amide biosynthetic process (GO:0043604)	593	58	30.81	+	1.88	1.45e-05	0.000506
regulation of response to stimulus (GO:0048583)	1483	145	77.04	+	1.88	4.83e-12	3.83e-10
defense response to other organism (GO:0098542)	2317	226	120.37	+	1.88	1.61e-18	2.12e-16
response to salt stress (GO:0009651)	700	68	36.37	+	1.87	4.01e-06	0.000167
plant organ senescence (GO:0090693)	331	32	17.2	+	1.86	0.00203	0.045
response to external biotic stimulus (GO:0043207)	2697	260	140.11	+	1.86	6.5e-21	1.14e-18
response to other organism (GO:0051707)	2697	260	140.11	+	1.86	6.5e-21	1.11e-18
response to biotic stimulus (GO:0009607)	2700	260	140.27	+	1.85	9.95e-21	1.65e-18
response to alcohol (GO:0097305)	1334	128	69.3	+	1.85	2.6e-10	1.77e-08
biological process involved in interspecies interaction between organisms (GO:0044419)	2712	260	140.89	+	1.85	1.27e-20	1.98e-18
cellular response to stress (GO:0033554)	1202	115	62.44	+	1.84	3.19e-09	2.01e-07
hormone-mediated signaling pathway (GO:0009755)	866	82	44.99	+	1.82	8.57e-07	4.1e-05
response to osmotic stress (GO:0006970)	1046	97	54.34	+	1.79	2.01e-07	1.09e-05
defense response (GO:0006952)	2637	244	136.99	+	1.78	1.69e-17	2.03e-15
cellular component assembly (GO:0022607)	1040	96	54.03	+	1.78	2.75e-07	1.43e-05
response to external stimulus (GO:0009605)	3218	296	167.18	+	1.77	3.77e-21	7.04e-19
response to abscisic acid (GO:0009737)	1187	107	61.67	+	1.74	1.73e-07	9.43e-06
response to oxygen-containing compound (GO:1901700)	3458	309	179.64	+	1.72	2.49e-20	3.8e-18
leaf development (GO:0048366)	565	50	29.35	+	1.7	0.000638	0.0159
cellular response to endogenous stimulus (GO:0071495)	1168	103	60.68	+	1.7	8e-07	3.9e-05
cellular response to hormone stimulus (GO:0032870)	1134	100	58.91	+	1.7	1.13e-06	5.14e-05
nucleobase-containing compound biosynthetic process (GO:0034654)	682	60	35.43	+	1.69	0.0002	0.00566
response to stress (GO:0006950)	5761	506	299.29	+	1.69	2.14e-34	1.13e-31
amide metabolic process (GO:0043603)	698	61	36.26	+	1.68	0.000234	0.00649
cellular response to organic substance (GO:0071310)	1664	145	86.45	+	1.68	6.28e-09	3.87e-07
response to endogenous stimulus (GO:0009719)	2773	241	144.06	+	1.67	2.72e-14	2.54e-12
macromolecule biosynthetic process (GO:0009059)	2338	203	121.46	+	1.67	4.93e-12	3.86e-10
response to hormone (GO:0009725)	2742	238	142.45	+	1.67	4.09e-14	3.71e-12
cellular response to lipid (GO:0071396)	844	73	43.85	+	1.66	6.93e-05	0.00216
organic substance biosynthetic process (GO:1901576)	4530	389	235.34	+	1.65	3.6e-23	9.06e-21
biosynthetic process (GO:0009058)	4893	419	254.19	+	1.65	3.7e-25	1.02e-22
response to stimulus (GO:0050896)	9805	837	509.37	+	1.64	5.9e-66	1.71e-62
response to lipid (GO:0033993)	2791	236	144.99	+	1.63	6.72e-13	5.56e-11
small molecule metabolic process (GO:0044281)	3097	260	160.89	+	1.62	6.26e-14	5.41e-12
response to chemical (GO:0042221)	5354	445	278.14	+	1.6	2.26e-24	5.96e-22
response to organic substance (GO:0010033)	4603	377	239.13	+	1.58	5.25e-19	7.42e-17
cellular response to stimulus (GO:0051716)	3846	311	199.8	+	1.56	9.79e-15	9.62e-13
gene expression (GO:0010467)	1805	144	93.77	+	1.54	1.01e-06	4.72e-05
oxoacid metabolic process (GO:0043436)	2044	163	106.19	+	1.54	2.12e-07	1.14e-05
organic acid metabolic process (GO:0006082)	2166	170	112.52	+	1.51	2.59e-07	1.37e-05
cellular nitrogen compound metabolic process (GO:0034641)	4731	369	245.78	+	1.5	1.88e-15	1.98e-13
cellular component biogenesis (GO:0044085)	1923	147	99.9	+	1.47	7.19e-06	0.00028
cellular metabolic process (GO:0044237)	9201	697	478	+	1.46	3.11e-31	1.29e-28
signaling (GO:0023052)	2293	171	119.12	+	1.44	4.61e-06	0.00019
signal transduction (GO:0007165)	2224	165	115.54	+	1.43	1.07e-05	0.000395
cell communication (GO:0007154)	2516	186	130.71	+	1.42	2.9e-06	0.000124
regulation of biosynthetic process (GO:0009889)	3104	229	161.25	+	1.42	1.59e-07	8.75e-06
regulation of DNA-templated transcription (GO:0006355)	2444	180	126.97	+	1.42	5.37e-06	0.000218
cellular aromatic compound metabolic process (GO:0006725)	4774	351	248.01	+	1.42	2.51e-11	1.84e-09
regulation of cellular biosynthetic process (GO:0031326)	2939	215	152.68	+	1.41	8.03e-07	3.88e-05
regulation of RNA biosynthetic process (GO:2001141)	2492	182	129.46	+	1.41	8.02e-06	0.00031
regulation of nucleic acid-templated transcription (GO:1903506)	2485	181	129.1	+	1.4	9.74e-06	0.000362
regulation of cellular metabolic process (GO:0031323)	3754	273	195.02	+	1.4	2.38e-08	1.36e-06
heterocycle metabolic process (GO:0046483)	4390	318	228.06	+	1.39	1.47e-09	9.81e-08
carboxylic acid metabolic process (GO:0019752)	1561	113	81.09	+	1.39	0.000727	0.0179
organic cyclic compound metabolic process (GO:1901360)	4951	356	257.21	+	1.38	2.4e-10	1.66e-08
regulation of macromolecule biosynthetic process (GO:0010556)	2714	193	140.99	+	1.37	1.74e-05	0.000603
regulation of RNA metabolic process (GO:0051252)	2766	194	143.69	+	1.35	3.67e-05	0.0012
cellular component organization (GO:0016043)	2837	198	147.38	+	1.34	4.43e-05	0.00143
cellular process (GO:0009987)	15187	1037	788.97	+	1.31	7.72e-40	5.6e-37
regulation of cellular process (GO:0050794)	6229	417	323.6	+	1.29	2.67e-08	1.51e-06
regulation of nucleobase-containing compound metabolic process (GO:0019219)	3115	206	161.83	+	1.27	0.000553	0.0139
cellular component organization or biogenesis (GO:0071840)	3605	238	187.28	+	1.27	0.000196	0.00556
regulation of nitrogen compound metabolic process (GO:0051171)	3747	239	194.66	+	1.23	0.00123	0.0289
metabolic process (GO:0008152)	12892	814	669.74	+	1.22	9.51e-14	8.11e-12
organonitrogen compound metabolic process (GO:1901564)	6318	393	328.22	+	1.2	9.87e-05	0.00296
regulation of metabolic process (GO:0019222)	5097	313	264.79	+	1.18	0.00172	0.039
regulation of biological process (GO:0050789)	8326	508	432.54	+	1.17	3.18e-05	0.00107
biological regulation (GO:0065007)	8749	528	454.51	+	1.16	5.9e-05	0.00186
nitrogen compound metabolic process (GO:0006807)	9027	536	468.96	+	1.14	0.000274	0.00739
organic substance metabolic process (GO:0071704)	12071	712	627.09	+	1.14	1.19e-05	0.000425
biological_process (GO:0008150)	26295	1400	1366.04	+	1.02	1.07e-06	4.98e-05
macromolecule modification (GO:0043412)	3888	144	201.98	-	0.71	9.12e-06	0.000341
protein modification process (GO:0036211)	3154	109	163.85	-	0.67	3.39e-06	0.000144
macromolecule catabolic process (GO:0009057)	998	26	51.85	-	0.5	0.000124	0.00367
Unclassified (UNCLASSIFIED)	1135	25	58.96	-	0.42	1.07e-06	4.94e-05
regulation of transcription by RNA polymerase II (GO:0006357)	474	10	24.62	-	0.41	0.00196	0.0437
peptidyl-amino acid modification (GO:0018193)	633	13	32.88	-	0.4	0.000151	0.00443
proteolysis (GO:0006508)	844	15	43.85	-	0.34	1.24e-06	5.51e-05
cell cycle (GO:0007049)	765	13	39.74	-	0.33	2.04e-06	8.88e-05
vesicle-mediated transport (GO:0016192)	549	9	28.52	-	0.32	4.46e-05	0.00143
proteolysis involved in protein catabolic process (GO:0051603)	614	10	31.9	-	0.31	1.41e-05	0.000497
peptidyl-lysine modification (GO:0018205)	382	6	19.85	-	0.3	0.000817	0.0199
cell cycle process (GO:0022402)	639	10	33.2	-	0.3	5.65e-06	0.000224
modification-dependent protein catabolic process (GO:0019941)	542	8	28.16	-	0.28	2.33e-05	0.000804
protein catabolic process (GO:0030163)	682	10	35.43	-	0.28	1.2e-06	5.4e-05
modification-dependent macromolecule catabolic process (GO:0043632)	554	8	28.78	-	0.28	1.2e-05	0.000426
sexual reproduction (GO:0019953)	485	7	25.2	-	0.28	5.31e-05	0.00168
ubiquitin-dependent protein catabolic process (GO:0006511)	528	7	27.43	-	0.26	1.1e-05	0.000402
proteasomal protein catabolic process (GO:0010498)	260	3	13.51	-	0.22	0.00147	0.0342
DNA damage response (GO:0006974)	366	4	19.01	-	0.21	8.81e-05	0.00269
developmental cell growth (GO:0048588)	276	3	14.34	-	0.21	0.000752	0.0185
chromatin remodeling (GO:0006338)	284	3	14.75	-	0.2	0.000536	0.0136
meiotic cell cycle process (GO:1903046)	297	3	15.43	-	0.19	0.000393	0.0102
DNA metabolic process (GO:0006259)	521	5	27.07	-	0.18	6.94e-07	3.43e-05
DNA repair (GO:0006281)	325	3	16.88	-	0.18	9.64e-05	0.00293
meiotic cell cycle (GO:0051321)	327	3	16.99	-	0.18	9.71e-05	0.00293
chromatin organization (GO:0006325)	333	3	17.3	-	0.17	6.82e-05	0.00213
Golgi vesicle transport (GO:0048193)	188	0	9.77	-	< 0.01	0.000129	0.00382

## Sheet: 1h_17_cel_D_C
Analysis.Type:	PANTHER.Overrepresentation.Test.(Released.20221013)	X3	X4	X5	X6	X7	X8
Annotation Version and Release Date:	GO Ontology database DOI: 10.5281/zenodo.7709866 Released 2023-03-06
Analyzed List:	upload_1 (Arabidopsis thaliana)
Reference List:	Arabidopsis thaliana (all genes in database)
Test Type:	FISHER
Correction:	FDR
GO biological process complete	Arabidopsis thaliana - REFLIST (27430)	upload_1 (7)	upload_1 (expected)	upload_1 (over/under)	upload_1 (fold Enrichment)	upload_1 (raw P-value)	upload_1 (FDR)
response to far red light (GO:0010218)	55	2	0.01	+	> 100	8.85e-05	0.0394
response to red or far red light (GO:0009639)	414	3	0.11	+	28.4	0.000117	0.045
regulation of DNA-templated transcription (GO:0006355)	2444	6	0.62	+	9.62	3.26e-06	0.0189
regulation of nucleic acid-templated transcription (GO:1903506)	2485	6	0.63	+	9.46	3.6e-06	0.0104
regulation of RNA biosynthetic process (GO:2001141)	2492	6	0.64	+	9.43	3.66e-06	0.00706
regulation of macromolecule biosynthetic process (GO:0010556)	2714	6	0.69	+	8.66	6.05e-06	0.00877
regulation of RNA metabolic process (GO:0051252)	2766	6	0.71	+	8.5	6.77e-06	0.00784
regulation of cellular biosynthetic process (GO:0031326)	2939	6	0.75	+	8	9.68e-06	0.00935
regulation of biosynthetic process (GO:0009889)	3104	6	0.79	+	7.57	1.33e-05	0.0111
regulation of nucleobase-containing compound metabolic process (GO:0019219)	3115	6	0.79	+	7.55	1.36e-05	0.00987
regulation of nitrogen compound metabolic process (GO:0051171)	3747	6	0.96	+	6.27	4.03e-05	0.026
regulation of cellular metabolic process (GO:0031323)	3754	6	0.96	+	6.26	4.08e-05	0.0236
regulation of gene expression (GO:0010468)	3867	6	0.99	+	6.08	4.85e-05	0.0256
regulation of primary metabolic process (GO:0080090)	3878	6	0.99	+	6.06	4.93e-05	0.0238
regulation of macromolecule metabolic process (GO:0060255)	4359	6	1.11	+	5.39	9.78e-05	0.0405

## Sheet: 1h_17_cel_Dox
Analysis.Type:	PANTHER.Overrepresentation.Test.(Released.20221013)	X3	X4	X5	X6	X7	X8
Annotation Version and Release Date:	GO Ontology database DOI: 10.5281/zenodo.7709866 Released 2023-03-06
Analyzed List:	upload_1 (Arabidopsis thaliana)
Reference List:	Arabidopsis thaliana (all genes in database)
Test Type:	FISHER
Correction:	FDR
GO biological process complete	Arabidopsis thaliana - REFLIST (27430)	upload_1 (7)	upload_1 (expected)	upload_1 (over/under)	upload_1 (fold Enrichment)	upload_1 (raw P-value)	upload_1 (FDR)

## Sheet: 1h_27_cel_B
Analysis.Type:	PANTHER.Overrepresentation.Test.(Released.20221013)	X3	X4	X5	X6	X7	X8
Annotation Version and Release Date:	GO Ontology database DOI: 10.5281/zenodo.7709866 Released 2023-03-06
Analyzed List:	upload_1 (Arabidopsis thaliana)
Reference List:	Arabidopsis thaliana (all genes in database)
Test Type:	FISHER
Correction:	FDR
GO biological process complete	Arabidopsis thaliana - REFLIST (27430)	upload_1 (240)	upload_1 (expected)	upload_1 (over/under)	upload_1 (fold Enrichment)	upload_1 (raw P-value)	upload_1 (FDR)
positive regulation of shade avoidance (GO:1902448)	4	3	0.03	+	85.72	2.2e-05	0.00223
regulation of shade avoidance (GO:1902446)	5	3	0.04	+	68.58	3.49e-05	0.00332
shade avoidance (GO:0009641)	17	6	0.15	+	40.34	3.57e-08	6.46e-06
response to far red light (GO:0010218)	55	15	0.48	+	31.17	3.6e-17	3.47e-14
establishment of plastid localization (GO:0051667)	16	3	0.14	+	21.43	0.000563	0.0302
chloroplast relocation (GO:0009902)	16	3	0.14	+	21.43	0.000563	0.03
cellular response to red or far red light (GO:0071489)	58	10	0.51	+	19.71	3.74e-10	9.03e-08
red or far-red light signaling pathway (GO:0010017)	53	9	0.46	+	19.41	3.25e-09	6.73e-07
entrainment of circadian clock (GO:0009649)	20	3	0.17	+	17.14	0.001	0.0497
cellular response to blue light (GO:0071483)	41	5	0.36	+	13.94	4.83e-05	0.00437
cellular response to water deprivation (GO:0042631)	38	4	0.33	+	12.03	0.000477	0.0266
cellular response to water stimulus (GO:0071462)	39	4	0.34	+	11.72	0.000522	0.0288
response to red or far red light (GO:0009639)	414	42	3.62	+	11.59	1.49e-30	4.32e-27
regulation of response to red or far red light (GO:2000030)	51	5	0.45	+	11.21	0.000125	0.00908
negative regulation of cell population proliferation (GO:0008285)	42	4	0.37	+	10.88	0.000677	0.0347
chaperone-mediated protein folding (GO:0061077)	63	6	0.55	+	10.88	3.04e-05	0.00293
cellular response to light stimulus (GO:0071482)	180	17	1.57	+	10.79	1.77e-12	8.54e-10
cellular response to radiation (GO:0071478)	186	17	1.63	+	10.45	2.88e-12	1.28e-09
photomorphogenesis (GO:0009640)	89	8	0.78	+	10.27	2.12e-06	0.000279
circadian rhythm (GO:0007623)	130	11	1.14	+	9.67	4.54e-08	7.74e-06
rhythmic process (GO:0048511)	130	11	1.14	+	9.67	4.54e-08	7.52e-06
response to blue light (GO:0009637)	182	15	1.59	+	9.42	2.18e-10	5.74e-08
cellular response to environmental stimulus (GO:0104004)	269	21	2.35	+	8.92	1.27e-13	8.21e-11
cellular response to abiotic stimulus (GO:0071214)	269	21	2.35	+	8.92	1.27e-13	7.39e-11
response to hydrogen peroxide (GO:0042542)	78	6	0.68	+	8.79	9.24e-05	0.00724
toxin metabolic process (GO:0009404)	66	5	0.58	+	8.66	0.000385	0.0225
regulation of circadian rhythm (GO:0042752)	66	5	0.58	+	8.66	0.000385	0.0223
response to red light (GO:0010114)	106	8	0.93	+	8.63	7.12e-06	0.000809
response to brassinosteroid (GO:0009741)	117	6	1.02	+	5.86	0.00073	0.0371
response to auxin (GO:0009733)	418	20	3.66	+	5.47	1.91e-09	4.25e-07
cellular response to hypoxia (GO:0071456)	239	11	2.09	+	5.26	1.29e-05	0.00141
cellular response to decreased oxygen levels (GO:0036294)	241	11	2.11	+	5.22	1.39e-05	0.00149
cellular response to oxygen levels (GO:0071453)	242	11	2.12	+	5.2	1.44e-05	0.00152
response to decreased oxygen levels (GO:0036293)	354	16	3.1	+	5.17	1.74e-07	2.66e-05
response to oxygen levels (GO:0070482)	356	16	3.11	+	5.14	1.87e-07	2.79e-05
response to toxic substance (GO:0009636)	180	8	1.57	+	5.08	0.000249	0.0157
detoxification (GO:0098754)	158	7	1.38	+	5.06	0.000616	0.0324
chloroplast organization (GO:0009658)	226	10	1.98	+	5.06	4.4e-05	0.00405
regulation of hormone levels (GO:0010817)	297	13	2.6	+	5	3.56e-06	0.000439
response to hypoxia (GO:0001666)	344	15	3.01	+	4.98	6.58e-07	8.86e-05
negative regulation of DNA-templated transcription (GO:0045892)	233	9	2.04	+	4.41	0.000281	0.0175
negative regulation of RNA biosynthetic process (GO:1902679)	236	9	2.06	+	4.36	0.000308	0.0184
negative regulation of nucleic acid-templated transcription (GO:1903507)	236	9	2.06	+	4.36	0.000308	0.0182
response to heat (GO:0009408)	396	15	3.46	+	4.33	3.49e-06	0.00044
plastid organization (GO:0009657)	306	11	2.68	+	4.11	0.000111	0.00848
negative regulation of RNA metabolic process (GO:0051253)	251	9	2.2	+	4.1	0.000474	0.0267
response to light stimulus (GO:0009416)	2237	77	19.57	+	3.93	5.53e-26	8.01e-23
response to radiation (GO:0009314)	2356	78	20.61	+	3.78	2.64e-25	3.06e-22
response to light intensity (GO:0009642)	393	13	3.44	+	3.78	6.08e-05	0.00526
negative regulation of cellular biosynthetic process (GO:0031327)	376	12	3.29	+	3.65	0.000161	0.011
negative regulation of macromolecule biosynthetic process (GO:0010558)	327	10	2.86	+	3.5	0.000772	0.0389
negative regulation of biosynthetic process (GO:0009890)	394	12	3.45	+	3.48	0.000244	0.0155
positive regulation of biosynthetic process (GO:0009891)	629	19	5.5	+	3.45	4.37e-06	0.000516
positive regulation of cellular biosynthetic process (GO:0031328)	591	17	5.17	+	3.29	2.58e-05	0.00253
positive regulation of macromolecule biosynthetic process (GO:0010557)	534	15	4.67	+	3.21	9.98e-05	0.00771
positive regulation of RNA biosynthetic process (GO:1902680)	507	14	4.44	+	3.16	0.000202	0.0133
positive regulation of nucleic acid-templated transcription (GO:1903508)	507	14	4.44	+	3.16	0.000202	0.0131
regulation of post-embryonic development (GO:0048580)	485	13	4.24	+	3.06	0.000446	0.0253
positive regulation of DNA-templated transcription (GO:0045893)	505	13	4.42	+	2.94	0.000643	0.0336
response to abiotic stimulus (GO:0009628)	4779	120	41.81	+	2.87	2.26e-30	4.36e-27
response to temperature stimulus (GO:0009266)	1321	33	11.56	+	2.86	8.68e-08	1.4e-05
response to organic cyclic compound (GO:0014070)	972	24	8.5	+	2.82	6.92e-06	0.000802
negative regulation of cellular process (GO:0048523)	772	19	6.75	+	2.81	6.77e-05	0.00568
positive regulation of RNA metabolic process (GO:0051254)	615	15	5.38	+	2.79	0.000435	0.0249
positive regulation of nucleobase-containing compound metabolic process (GO:0045935)	657	16	5.75	+	2.78	0.000286	0.0176
regulation of biological quality (GO:0065008)	658	16	5.76	+	2.78	0.000291	0.0177
positive regulation of cellular metabolic process (GO:0031325)	783	19	6.85	+	2.77	8.11e-05	0.00644
sulfur compound metabolic process (GO:0006790)	631	15	5.52	+	2.72	0.000563	0.0305
regulation of DNA-templated transcription (GO:0006355)	2444	57	21.38	+	2.67	8.51e-12	3.29e-09
cellular response to stress (GO:0033554)	1202	28	10.52	+	2.66	3.36e-06	0.000433
regulation of nucleic acid-templated transcription (GO:1903506)	2485	57	21.74	+	2.62	1.62e-11	5.88e-09
regulation of RNA biosynthetic process (GO:2001141)	2492	57	21.8	+	2.61	1.81e-11	6.17e-09
response to salt stress (GO:0009651)	700	16	6.12	+	2.61	0.000561	0.0307
cellular response to chemical stimulus (GO:0070887)	2145	48	18.77	+	2.56	2.09e-09	4.48e-07
regulation of cellular biosynthetic process (GO:0031326)	2939	63	25.71	+	2.45	1.81e-11	5.84e-09
regulation of macromolecule biosynthetic process (GO:0010556)	2714	58	23.75	+	2.44	1.67e-10	4.61e-08
regulation of RNA metabolic process (GO:0051252)	2766	59	24.2	+	2.44	1.18e-10	3.41e-08
response to hormone (GO:0009725)	2742	58	23.99	+	2.42	2.4e-10	6.05e-08
positive regulation of cellular process (GO:0048522)	1044	22	9.13	+	2.41	0.000242	0.0156
regulation of biosynthetic process (GO:0009889)	3104	65	27.16	+	2.39	2.58e-11	7.87e-09
response to endogenous stimulus (GO:0009719)	2773	58	24.26	+	2.39	4.99e-10	1.16e-07
response to water deprivation (GO:0009414)	1251	26	10.95	+	2.38	6.28e-05	0.00535
response to water (GO:0009415)	1365	28	11.94	+	2.34	3.66e-05	0.00342
cellular response to oxygen-containing compound (GO:1901701)	1273	26	11.14	+	2.33	7.74e-05	0.00623
response to acid chemical (GO:0001101)	1398	28	12.23	+	2.29	5.21e-05	0.00458
cellular response to stimulus (GO:0051716)	3846	76	33.65	+	2.26	4.4e-12	1.82e-09
response to salt (GO:1902074)	1472	29	12.88	+	2.25	6.93e-05	0.00574
response to chemical (GO:0042221)	5354	104	46.85	+	2.22	6.07e-17	5.03e-14
response to organic substance (GO:0010033)	4603	89	40.27	+	2.21	6.32e-14	4.58e-11
regulation of nucleobase-containing compound metabolic process (GO:0019219)	3115	59	27.25	+	2.16	1.05e-08	2.11e-06
positive regulation of biological process (GO:0048518)	1625	30	14.22	+	2.11	0.000157	0.0109
response to stimulus (GO:0050896)	9805	181	85.79	+	2.11	1.48e-35	8.6e-32
response to external stimulus (GO:0009605)	3218	58	28.16	+	2.06	9.64e-08	1.51e-05
negative regulation of biological process (GO:0048519)	1625	29	14.22	+	2.04	0.000301	0.0181
regulation of cellular metabolic process (GO:0031323)	3754	66	32.85	+	2.01	2.55e-08	4.77e-06
response to oxygen-containing compound (GO:1901700)	3458	60	30.26	+	1.98	2.44e-07	3.53e-05
response to inorganic substance (GO:0010035)	2263	39	19.8	+	1.97	5.09e-05	0.00454
response to stress (GO:0006950)	5761	99	50.41	+	1.96	1.65e-12	8.7e-10
cell communication (GO:0007154)	2516	43	22.01	+	1.95	2.54e-05	0.00254
signal transduction (GO:0007165)	2224	38	19.46	+	1.95	7.6e-05	0.00621
regulation of nitrogen compound metabolic process (GO:0051171)	3747	63	32.78	+	1.92	2.51e-07	3.55e-05
signaling (GO:0023052)	2293	38	20.06	+	1.89	0.000153	0.0107
regulation of primary metabolic process (GO:0080090)	3878	64	33.93	+	1.89	3.81e-07	5.25e-05
response to external biotic stimulus (GO:0043207)	2697	43	23.6	+	1.82	0.000122	0.0092
response to other organism (GO:0051707)	2697	43	23.6	+	1.82	0.000122	0.00908
response to biotic stimulus (GO:0009607)	2700	43	23.62	+	1.82	0.000124	0.00909
biological process involved in interspecies interaction between organisms (GO:0044419)	2712	43	23.73	+	1.81	0.000132	0.00943
response to lipid (GO:0033993)	2791	44	24.42	+	1.8	0.00015	0.0106
regulation of gene expression (GO:0010468)	3867	60	33.83	+	1.77	9.67e-06	0.00108
regulation of cellular process (GO:0050794)	6229	94	54.5	+	1.72	1.68e-08	3.24e-06
regulation of macromolecule metabolic process (GO:0060255)	4359	61	38.14	+	1.6	0.000178	0.0118
regulation of metabolic process (GO:0019222)	5097	69	44.6	+	1.55	0.000162	0.0109
biological regulation (GO:0065007)	8749	118	76.55	+	1.54	4.23e-08	7.44e-06
multicellular organismal process (GO:0032501)	5101	66	44.63	+	1.48	0.000818	0.0409
regulation of biological process (GO:0050789)	8326	107	72.85	+	1.47	4.02e-06	0.000486
developmental process (GO:0032502)	6257	78	54.75	+	1.42	0.000647	0.0335
cellular process (GO:0009987)	15187	166	132.88	+	1.25	1.52e-05	0.00157

## Sheet: 1h_27_cel_D_C
Analysis.Type:	PANTHER.Overrepresentation.Test.(Released.20221013)	X3	X4	X5	X6	X7	X8
Annotation Version and Release Date:	GO Ontology database DOI: 10.5281/zenodo.7709866 Released 2023-03-06
Analyzed List:	upload_1 (Arabidopsis thaliana)
Reference List:	Arabidopsis thaliana (all genes in database)
Test Type:	FISHER
Correction:	FDR
GO biological process complete	Arabidopsis thaliana - REFLIST (27430)	upload_1 (30)	upload_1 (expected)	upload_1 (over/under)	upload_1 (fold Enrichment)	upload_1 (raw P-value)	upload_1 (FDR)
shade avoidance (GO:0009641)	17	3	0.02	+	> 100	1.32e-06	0.00256
red or far-red light signaling pathway (GO:0010017)	53	3	0.06	+	51.75	3.14e-05	0.0364
response to far red light (GO:0010218)	55	3	0.06	+	49.87	3.49e-05	0.0337
cellular response to red or far red light (GO:0071489)	58	3	0.06	+	47.29	4.06e-05	0.0294
response to red or far red light (GO:0009639)	414	7	0.45	+	15.46	2.84e-07	0.00165
response to decreased oxygen levels (GO:0036293)	354	5	0.39	+	12.91	4.05e-05	0.0335
response to oxygen levels (GO:0070482)	356	5	0.39	+	12.84	4.15e-05	0.0267
response to light stimulus (GO:0009416)	2237	10	2.45	+	4.09	8.6e-05	0.0499
response to abiotic stimulus (GO:0009628)	4779	17	5.23	+	3.25	1.5e-06	0.00217
response to stimulus (GO:0050896)	9805	24	10.72	+	2.24	9.23e-07	0.00267

## Sheet: 1h_27_cel_Dox
Analysis.Type:	PANTHER.Overrepresentation.Test.(Released.20221013)	X3	X4	X5	X6	X7	X8
Annotation Version and Release Date:	GO Ontology database DOI: 10.5281/zenodo.7709866 Released 2023-03-06
Analyzed List:	upload_1 (Arabidopsis thaliana)
Reference List:	Arabidopsis thaliana (all genes in database)
Test Type:	FISHER
Correction:	FDR
GO biological process complete	Arabidopsis thaliana - REFLIST (27430)	upload_1 (10)	upload_1 (expected)	upload_1 (over/under)	upload_1 (fold Enrichment)	upload_1 (raw P-value)	upload_1 (FDR)

## Sheet: 24h_17_cel_B
Analysis.Type:	PANTHER.Overrepresentation.Test.(Released.20221013)	X3	X4	X5	X6	X7	X8
Annotation Version and Release Date:	GO Ontology database DOI: 10.5281/zenodo.7709866 Released 2023-03-06
Analyzed List:	upload_1 (Arabidopsis thaliana)
Reference List:	Arabidopsis thaliana (all genes in database)
Test Type:	FISHER
Correction:	FDR
GO biological process complete	Arabidopsis thaliana - REFLIST (27430)	upload_1 (3454)	upload_1 (expected)	upload_1 (over/under)	upload_1 (fold Enrichment)	upload_1 (raw P-value)	upload_1 (FDR)
regulation of spindle assembly (GO:0090169)	6	6	0.76	+	7.94	0.000988	0.0286
regulation of mitotic spindle assembly (GO:1901673)	6	6	0.76	+	7.94	0.000988	0.0285
photosynthesis, light harvesting in photosystem I (GO:0009768)	23	23	2.9	+	7.94	7.62e-11	9.81e-09
photosynthesis, light harvesting (GO:0009765)	42	37	5.29	+	7	2.04e-15	4.72e-13
carbon fixation (GO:0015977)	15	12	1.89	+	6.35	1.29e-05	0.000646
glycogen metabolic process (GO:0005977)	15	12	1.89	+	6.35	1.29e-05	0.000641
energy reserve metabolic process (GO:0006112)	15	12	1.89	+	6.35	1.29e-05	0.000636
photosynthesis, dark reaction (GO:0019685)	15	12	1.89	+	6.35	1.29e-05	0.00063
photosynthesis, light harvesting in photosystem II (GO:0009769)	10	8	1.26	+	6.35	0.000377	0.0128
reductive pentose-phosphate cycle (GO:0019253)	14	11	1.76	+	6.24	3.35e-05	0.00151
glycogen biosynthetic process (GO:0005978)	9	7	1.13	+	6.18	0.000994	0.0285
photosynthetic electron transport in photosystem I (GO:0009773)	18	14	2.27	+	6.18	3.08e-06	0.000182
photosystem II repair (GO:0010206)	13	10	1.64	+	6.11	8.7e-05	0.00355
starch catabolic process (GO:0005983)	17	13	2.14	+	6.07	7.92e-06	0.000413
photosynthetic electron transport chain (GO:0009767)	50	33	6.3	+	5.24	1.78e-11	2.52e-09
cytokinetic process (GO:0032506)	14	9	1.76	+	5.11	0.00051	0.0165
regulation of mitotic spindle organization (GO:0060236)	16	10	2.01	+	4.96	0.000294	0.0104
establishment of plastid localization (GO:0051667)	16	10	2.01	+	4.96	0.000294	0.0103
regulation of spindle organization (GO:0090224)	16	10	2.01	+	4.96	0.000294	0.0103
chloroplast relocation (GO:0009902)	16	10	2.01	+	4.96	0.000294	0.0102
photosynthesis, light reaction (GO:0019684)	164	100	20.65	+	4.84	8.51e-30	7.04e-27
shade avoidance (GO:0009641)	17	10	2.14	+	4.67	0.000421	0.014
photosystem II assembly (GO:0010207)	29	17	3.65	+	4.66	4.59e-06	0.000264
protein repair (GO:0030091)	24	14	3.02	+	4.63	3.3e-05	0.00149
glucan catabolic process (GO:0009251)	28	16	3.53	+	4.54	1.11e-05	0.000559
photosynthesis (GO:0015979)	247	141	31.1	+	4.53	4.04e-39	3.9e-36
plastid localization (GO:0051644)	22	12	2.77	+	4.33	0.000193	0.00731
water transport (GO:0006833)	39	21	4.91	+	4.28	1.02e-06	6.85e-05
fluid transport (GO:0042044)	39	21	4.91	+	4.28	1.02e-06	6.78e-05
starch metabolic process (GO:0005982)	62	33	7.81	+	4.23	1.16e-09	1.37e-07
chloroplast localization (GO:0019750)	21	11	2.64	+	4.16	0.000462	0.0153
gluconeogenesis (GO:0006094)	23	12	2.9	+	4.14	0.000264	0.00962
response to far red light (GO:0010218)	55	28	6.93	+	4.04	4.25e-08	3.79e-06
starch biosynthetic process (GO:0019252)	34	17	4.28	+	3.97	2.24e-05	0.00104
regulation of photosynthesis, light reaction (GO:0042548)	32	16	4.03	+	3.97	3.88e-05	0.00172
response to low light intensity stimulus (GO:0009645)	34	17	4.28	+	3.97	2.24e-05	0.00103
response to desiccation (GO:0009269)	26	13	3.27	+	3.97	0.000204	0.00767
hexose biosynthetic process (GO:0019319)	26	13	3.27	+	3.97	0.000204	0.00762
regulation of generation of precursor metabolites and energy (GO:0043467)	34	16	4.28	+	3.74	6.82e-05	0.00288
response to high light intensity (GO:0009644)	64	30	8.06	+	3.72	5.92e-08	5.05e-06
olefin biosynthetic process (GO:1900674)	22	10	2.77	+	3.61	0.00191	0.0505
olefin metabolic process (GO:1900673)	22	10	2.77	+	3.61	0.00191	0.0502
ethylene biosynthetic process (GO:0009693)	22	10	2.77	+	3.61	0.00191	0.05
ethylene metabolic process (GO:0009692)	22	10	2.77	+	3.61	0.00191	0.0498
alkene biosynthetic process (GO:0043450)	22	10	2.77	+	3.61	0.00191	0.0496
cellular alkene metabolic process (GO:0043449)	22	10	2.77	+	3.61	0.00191	0.0493
regulation of photosynthesis (GO:0010109)	54	24	6.8	+	3.53	2.52e-06	0.000152
chlorophyll biosynthetic process (GO:0015995)	74	31	9.32	+	3.33	2.6e-07	1.93e-05
porphyrin-containing compound biosynthetic process (GO:0006779)	85	35	10.7	+	3.27	6.34e-08	5.32e-06
regulation of microtubule-based process (GO:0032886)	34	13	4.28	+	3.04	0.0015	0.0412
regulation of microtubule cytoskeleton organization (GO:0070507)	34	13	4.28	+	3.04	0.0015	0.041
generation of precursor metabolites and energy (GO:0006091)	391	148	49.23	+	3.01	7.6e-26	4.4e-23
microtubule-based movement (GO:0007018)	56	21	7.05	+	2.98	7.76e-05	0.00319
response to light intensity (GO:0009642)	393	146	49.49	+	2.95	8.94e-25	4.71e-22
hydrogen peroxide metabolic process (GO:0042743)	41	15	5.16	+	2.91	0.000966	0.0284
chlorophyll metabolic process (GO:0015994)	208	76	26.19	+	2.9	3.19e-13	5.61e-11
monosaccharide biosynthetic process (GO:0046364)	47	17	5.92	+	2.87	0.000507	0.0166
response to red light (GO:0010114)	106	38	13.35	+	2.85	3.51e-07	2.58e-05
mitotic cytokinesis (GO:0000281)	42	15	5.29	+	2.84	0.00118	0.0331
porphyrin-containing compound metabolic process (GO:0006778)	261	93	32.87	+	2.83	2.36e-15	5.06e-13
tetrapyrrole biosynthetic process (GO:0033014)	122	43	15.36	+	2.8	8.33e-08	6.9e-06
electron transport chain (GO:0022900)	120	42	15.11	+	2.78	1.36e-07	1.05e-05
tetrapyrrole metabolic process (GO:0033013)	289	101	36.39	+	2.78	4.6e-16	1.21e-13
glucose metabolic process (GO:0006006)	46	16	5.79	+	2.76	0.00166	0.0443
regulation of tetrapyrrole metabolic process (GO:1901401)	50	17	6.3	+	2.7	0.00125	0.0347
response to absence of light (GO:0009646)	54	18	6.8	+	2.65	0.000967	0.0283
cellular response to radiation (GO:0071478)	186	60	23.42	+	2.56	4.94e-09	5.2e-07
cellular response to light stimulus (GO:0071482)	180	58	22.67	+	2.56	9.72e-09	9.72e-07
response to red or far red light (GO:0009639)	414	132	52.13	+	2.53	5.57e-18	1.9e-15
photomorphogenesis (GO:0009640)	89	28	11.21	+	2.5	8.74e-05	0.00354
response to blue light (GO:0009637)	182	57	22.92	+	2.49	2.44e-08	2.24e-06
pigment metabolic process (GO:0042440)	365	111	45.96	+	2.42	3.74e-14	7.47e-12
pigment biosynthetic process (GO:0046148)	185	56	23.3	+	2.4	8.99e-08	7.34e-06
glucan metabolic process (GO:0044042)	212	63	26.7	+	2.36	2.42e-08	2.26e-06
disaccharide metabolic process (GO:0005984)	78	23	9.82	+	2.34	0.000742	0.0234
stomatal complex development (GO:0010374)	82	24	10.33	+	2.32	0.000905	0.0269
defense response to insect (GO:0002213)	73	21	9.19	+	2.28	0.00161	0.0436
cellular response to environmental stimulus (GO:0104004)	269	75	33.87	+	2.21	1.29e-08	1.24e-06
cellular response to abiotic stimulus (GO:0071214)	269	75	33.87	+	2.21	1.29e-08	1.22e-06
chloroplast organization (GO:0009658)	226	63	28.46	+	2.21	2.52e-07	1.9e-05
amino acid catabolic process (GO:0009063)	95	26	11.96	+	2.17	0.00118	0.0332
response to light stimulus (GO:0009416)	2237	605	281.68	+	2.15	1.74e-60	3.36e-57
circadian rhythm (GO:0007623)	130	35	16.37	+	2.14	0.000169	0.00658
rhythmic process (GO:0048511)	130	35	16.37	+	2.14	0.000169	0.00653
response to radiation (GO:0009314)	2356	625	296.67	+	2.11	4.08e-60	5.91e-57
plastid organization (GO:0009657)	306	80	38.53	+	2.08	5.24e-08	4.6e-06
response to brassinosteroid (GO:0009741)	117	30	14.73	+	2.04	0.000951	0.0281
response to cold (GO:0009409)	650	164	81.85	+	2	4.97e-14	9.29e-12
response to auxin (GO:0009733)	418	105	52.63	+	1.99	2.64e-09	2.94e-07
mitotic cell cycle process (GO:1903047)	186	45	23.42	+	1.92	0.000208	0.00774
polysaccharide catabolic process (GO:0000272)	143	34	18.01	+	1.89	0.00166	0.0444
response to extracellular stimulus (GO:0009991)	340	80	42.81	+	1.87	2.3e-06	0.00014
response to decreased oxygen levels (GO:0036293)	354	81	44.58	+	1.82	5.07e-06	0.000277
amino acid metabolic process (GO:0006520)	600	137	75.55	+	1.81	2.39e-09	2.72e-07
response to oxygen levels (GO:0070482)	356	81	44.83	+	1.81	5.35e-06	0.00029
small molecule biosynthetic process (GO:0044283)	961	218	121.01	+	1.8	4.29e-14	8.28e-12
organic acid catabolic process (GO:0016054)	172	39	21.66	+	1.8	0.00194	0.0499
carboxylic acid catabolic process (GO:0046395)	172	39	21.66	+	1.8	0.00194	0.0497
fatty acid metabolic process (GO:0006631)	302	68	38.03	+	1.79	4.1e-05	0.00179
response to hypoxia (GO:0001666)	344	77	43.32	+	1.78	1.57e-05	0.00075
response to nutrient levels (GO:0031667)	278	61	35.01	+	1.74	0.000176	0.00672
response to abiotic stimulus (GO:0009628)	4779	1041	601.77	+	1.73	2.68e-65	7.76e-62
cellular response to decreased oxygen levels (GO:0036294)	241	52	30.35	+	1.71	0.000744	0.0233
response to temperature stimulus (GO:0009266)	1321	285	166.34	+	1.71	1.01e-15	2.56e-13
alpha-amino acid metabolic process (GO:1901605)	409	88	51.5	+	1.71	1.45e-05	0.0007
cellular response to oxygen levels (GO:0071453)	242	52	30.47	+	1.71	0.000774	0.0237
mitotic cell cycle (GO:0000278)	243	52	30.6	+	1.7	0.00106	0.0302
cellular response to hypoxia (GO:0071456)	239	51	30.1	+	1.69	0.001	0.0285
cellular response to extracellular stimulus (GO:0031668)	258	55	32.49	+	1.69	0.000779	0.0238
cellular response to external stimulus (GO:0071496)	264	56	33.24	+	1.68	0.000662	0.0211
carbohydrate biosynthetic process (GO:0016051)	364	77	45.84	+	1.68	7.02e-05	0.00293
carboxylic acid metabolic process (GO:0019752)	1561	322	196.56	+	1.64	2.22e-15	4.94e-13
response to oxidative stress (GO:0006979)	745	153	93.81	+	1.63	1.18e-07	9.25e-06
aromatic compound biosynthetic process (GO:0019438)	1499	305	188.75	+	1.62	6.07e-14	1.1e-11
heterocycle biosynthetic process (GO:0018130)	1199	243	150.98	+	1.61	4.61e-11	6.07e-09
organic cyclic compound biosynthetic process (GO:1901362)	1655	334	208.4	+	1.6	8.4e-15	1.74e-12
polysaccharide metabolic process (GO:0005976)	507	102	63.84	+	1.6	3.01e-05	0.00137
oxoacid metabolic process (GO:0043436)	2044	406	257.38	+	1.58	6.33e-17	2.04e-14
secondary metabolite biosynthetic process (GO:0044550)	373	74	46.97	+	1.58	0.000627	0.0201
lipid metabolic process (GO:0006629)	1472	292	185.36	+	1.58	3.42e-12	5.67e-10
organic acid biosynthetic process (GO:0016053)	652	129	82.1	+	1.57	6.56e-06	0.000352
protein-containing complex assembly (GO:0065003)	668	132	84.11	+	1.57	4.92e-06	0.000274
secondary metabolic process (GO:0019748)	787	155	99.1	+	1.56	7.33e-07	5.18e-05
cellular lipid metabolic process (GO:0044255)	1112	217	140.02	+	1.55	8.21e-09	8.5e-07
organic acid metabolic process (GO:0006082)	2166	422	272.74	+	1.55	2.15e-16	5.93e-14
monocarboxylic acid metabolic process (GO:0032787)	700	136	88.14	+	1.54	7.8e-06	0.000411
cellular component assembly (GO:0022607)	1040	202	130.96	+	1.54	3.97e-08	3.59e-06
small molecule metabolic process (GO:0044281)	3097	595	389.98	+	1.53	4.01e-22	1.79e-19
carbohydrate metabolic process (GO:0005975)	1029	196	129.57	+	1.51	2.01e-07	1.53e-05
carboxylic acid biosynthetic process (GO:0046394)	620	118	78.07	+	1.51	6.99e-05	0.00294
protein-containing complex organization (GO:0043933)	746	141	93.94	+	1.5	1.81e-05	0.00086
cellular biosynthetic process (GO:0044249)	3349	620	421.71	+	1.47	9.14e-20	3.53e-17
response to wounding (GO:0009611)	957	177	120.51	+	1.47	4.74e-06	0.000266
response to stimulus (GO:0050896)	9805	1801	1234.65	+	1.46	4.97e-76	2.88e-72
cellular catabolic process (GO:0044248)	1070	196	134.73	+	1.45	2.06e-06	0.000128
response to fungus (GO:0009620)	1205	220	151.73	+	1.45	5.62e-07	4.02e-05
cellular nitrogen compound biosynthetic process (GO:0044271)	1911	348	240.63	+	1.45	2.46e-10	2.96e-08
response to organic cyclic compound (GO:0014070)	972	177	122.39	+	1.45	1.07e-05	0.000544
lipid biosynthetic process (GO:0008610)	837	151	105.4	+	1.43	7.42e-05	0.00307
response to inorganic substance (GO:0010035)	2263	406	284.96	+	1.42	3.22e-11	4.44e-09
response to water deprivation (GO:0009414)	1251	224	157.53	+	1.42	1.62e-06	0.000102
response to external stimulus (GO:0009605)	3218	575	405.21	+	1.42	1.55e-15	3.73e-13
defense response to other organism (GO:0098542)	2317	414	291.76	+	1.42	3.31e-11	4.47e-09
defense response to fungus (GO:0050832)	945	168	118.99	+	1.41	5.54e-05	0.0024
sulfur compound metabolic process (GO:0006790)	631	112	79.46	+	1.41	0.00115	0.0326
response to stress (GO:0006950)	5761	1022	725.43	+	1.41	8.24e-29	5.97e-26
response to water (GO:0009415)	1365	242	171.88	+	1.41	1.23e-06	7.94e-05
response to acid chemical (GO:0001101)	1398	247	176.04	+	1.4	1.09e-06	7.08e-05
biological process involved in interspecies interaction between organisms (GO:0044419)	2712	479	341.5	+	1.4	3.41e-12	5.82e-10
defense response (GO:0006952)	2637	464	332.05	+	1.4	1.24e-11	1.79e-09
response to salt (GO:1902074)	1472	259	185.36	+	1.4	8.71e-07	6.08e-05
response to biotic stimulus (GO:0009607)	2700	475	339.99	+	1.4	7.12e-12	1.12e-09
response to external biotic stimulus (GO:0043207)	2697	474	339.61	+	1.4	8.55e-12	1.3e-09
response to other organism (GO:0051707)	2697	474	339.61	+	1.4	8.55e-12	1.27e-09
response to chemical (GO:0042221)	5354	932	674.18	+	1.38	2.25e-23	1.08e-20
biosynthetic process (GO:0009058)	4893	851	616.13	+	1.38	6.81e-21	2.82e-18
response to bacterium (GO:0009617)	1397	241	175.91	+	1.37	7.42e-06	0.000394
response to organic substance (GO:0010033)	4603	794	579.61	+	1.37	1.77e-18	6.42e-16
response to hormone (GO:0009725)	2742	471	345.27	+	1.36	1.87e-10	2.3e-08
response to endogenous stimulus (GO:0009719)	2773	476	349.18	+	1.36	1.56e-10	1.97e-08
organic substance biosynthetic process (GO:1901576)	4530	771	570.42	+	1.35	1.25e-16	3.81e-14
plant organ morphogenesis (GO:1905392)	959	163	120.76	+	1.35	0.000499	0.0164
response to oxygen-containing compound (GO:1901700)	3458	586	435.43	+	1.35	4.53e-12	7.29e-10
root development (GO:0048364)	1288	218	162.19	+	1.34	5.6e-05	0.0024
defense response to bacterium (GO:0042742)	1091	184	137.38	+	1.34	0.000277	0.00996
response to lipid (GO:0033993)	2791	470	351.44	+	1.34	2.3e-09	2.66e-07
root system development (GO:0022622)	1306	219	164.45	+	1.33	0.000103	0.0041
cellular component biogenesis (GO:0044085)	1923	320	242.15	+	1.32	3.05e-06	0.000182
cellular response to chemical stimulus (GO:0070887)	2145	355	270.1	+	1.31	1.3e-06	8.28e-05
cellular metabolic process (GO:0044237)	9201	1487	1158.59	+	1.28	9.41e-28	6.06e-25
response to alcohol (GO:0097305)	1334	212	167.98	+	1.26	0.00163	0.0438
plant organ development (GO:0099402)	2253	355	283.7	+	1.25	6.39e-05	0.00272
cellular response to stimulus (GO:0051716)	3846	594	484.29	+	1.23	9.89e-07	6.82e-05
cellular component organization (GO:0016043)	2837	438	357.24	+	1.23	3.98e-05	0.00175
cellular process (GO:0009987)	15187	2329	1912.36	+	1.22	2.28e-42	2.65e-39
catabolic process (GO:0009056)	2251	339	283.45	+	1.2	0.00158	0.0429
organic cyclic compound metabolic process (GO:1901360)	4951	744	623.43	+	1.19	9.97e-07	6.8e-05
cellular component organization or biogenesis (GO:0071840)	3605	538	453.94	+	1.19	9.81e-05	0.00392
cellular aromatic compound metabolic process (GO:0006725)	4774	705	601.14	+	1.17	1.87e-05	0.00088
metabolic process (GO:0008152)	12892	1881	1623.37	+	1.16	1.57e-16	4.54e-14
anatomical structure development (GO:0048856)	5838	818	735.12	+	1.11	0.00135	0.0373
organic substance metabolic process (GO:0071704)	12071	1689	1519.99	+	1.11	5.53e-08	4.78e-06
biological_process (GO:0008150)	26295	3378	3311.08	+	1.02	3.87e-09	4.15e-07
gene expression (GO:0010467)	1805	177	227.29	-	0.78	0.000795	0.024
protein metabolic process (GO:0019538)	4604	451	579.74	-	0.78	1.26e-08	1.23e-06
macromolecule modification (GO:0043412)	3888	369	489.58	-	0.75	9.29e-09	9.44e-07
protein modification process (GO:0036211)	3154	295	397.15	-	0.74	9.35e-08	7.52e-06
macromolecule localization (GO:0033036)	1153	105	145.19	-	0.72	0.000843	0.0252
cellular localization (GO:0051641)	1282	112	161.43	-	0.69	8.79e-05	0.00354
protein localization (GO:0008104)	811	70	102.12	-	0.69	0.00162	0.0436
cellular macromolecule localization (GO:0070727)	876	75	110.31	-	0.68	0.000802	0.0241
RNA processing (GO:0006396)	865	73	108.92	-	0.67	0.000508	0.0165
establishment of localization in cell (GO:0051649)	758	61	95.45	-	0.64	0.000386	0.013
protein modification by small protein conjugation or removal (GO:0070647)	855	68	107.66	-	0.63	0.000104	0.0041
protein catabolic process (GO:0030163)	682	52	85.88	-	0.61	0.000226	0.00834
establishment of protein localization (GO:0045184)	570	42	71.77	-	0.59	0.000351	0.012
proteolysis involved in protein catabolic process (GO:0051603)	614	45	77.32	-	0.58	0.00017	0.00654
protein transport (GO:0015031)	563	41	70.89	-	0.58	0.000318	0.011
proteolysis (GO:0006508)	844	59	106.28	-	0.56	2.17e-06	0.000134
intracellular protein transport (GO:0006886)	489	34	61.58	-	0.55	0.000339	0.0116
Unclassified (UNCLASSIFIED)	1135	76	142.92	-	0.53	3.87e-09	4.23e-07
intracellular transport (GO:0046907)	726	47	91.42	-	0.51	1.09e-06	7.15e-05
RNA splicing (GO:0008380)	306	19	38.53	-	0.49	0.00136	0.0374
vesicle-mediated transport (GO:0016192)	549	34	69.13	-	0.49	1.06e-05	0.000549
mRNA metabolic process (GO:0016071)	505	31	63.59	-	0.49	2.2e-05	0.00103
mRNA processing (GO:0006397)	352	21	44.32	-	0.47	0.00026	0.00954
modification-dependent macromolecule catabolic process (GO:0043632)	554	33	69.76	-	0.47	4.36e-06	0.000253
modification-dependent protein catabolic process (GO:0019941)	542	32	68.25	-	0.47	3.55e-06	0.000208
ubiquitin-dependent protein catabolic process (GO:0006511)	528	31	66.49	-	0.47	4.93e-06	0.000272
peptidyl-amino acid modification (GO:0018193)	633	35	79.71	-	0.44	1.06e-07	8.39e-06
proteasomal protein catabolic process (GO:0010498)	260	14	32.74	-	0.43	0.000686	0.0217
peptidyl-lysine modification (GO:0018205)	382	16	48.1	-	0.33	5.09e-07	3.69e-05
glycoprotein metabolic process (GO:0009100)	173	7	21.78	-	0.32	0.000786	0.0239
protein glycosylation (GO:0006486)	160	6	20.15	-	0.3	0.000749	0.0233
macromolecule glycosylation (GO:0043413)	160	6	20.15	-	0.3	0.000749	0.0232
glycoprotein biosynthetic process (GO:0009101)	161	6	20.27	-	0.3	0.000759	0.0234
glycosylation (GO:0070085)	167	6	21.03	-	0.29	0.000392	0.0131
endomembrane system organization (GO:0010256)	121	3	15.24	-	0.2	0.000516	0.0166
Golgi vesicle transport (GO:0048193)	188	4	23.67	-	0.17	4.67e-06	0.000265
nuclear transport (GO:0051169)	114	2	14.35	-	0.14	0.000286	0.0102
nucleocytoplasmic transport (GO:0006913)	114	2	14.35	-	0.14	0.000286	0.0102
endoplasmic reticulum to Golgi vesicle-mediated transport (GO:0006888)	96	1	12.09	-	0.08	0.000265	0.0096
protein deubiquitination (GO:0016579)	80	0	10.07	-	< 0.01	0.000121	0.00473
ribosomal small subunit biogenesis (GO:0042274)	93	0	11.71	-	< 0.01	3.8e-05	0.0017
protein modification by small protein removal (GO:0070646)	103	0	12.97	-	< 0.01	1.06e-05	0.000545
regulation of fertilization (GO:0080154)	63	0	7.93	-	< 0.01	0.000979	0.0285

## Sheet: 24h_17_cel_D_C
Analysis.Type:	PANTHER.Overrepresentation.Test.(Released.20221013)	X3	X4	X5	X6	X7	X8
Annotation Version and Release Date:	GO Ontology database DOI: 10.5281/zenodo.7709866 Released 2023-03-06
Analyzed List:	upload_1 (Arabidopsis thaliana)
Reference List:	Arabidopsis thaliana (all genes in database)
Test Type:	FISHER
Correction:	FDR
GO biological process complete	Arabidopsis thaliana - REFLIST (27430)	upload_1 (1680)	upload_1 (expected)	upload_1 (over/under)	upload_1 (fold Enrichment)	upload_1 (raw P-value)	upload_1 (FDR)
maltose metabolic process (GO:0000023)	4	4	0.24	+	16.33	0.000641	0.0234
regulation of spindle assembly (GO:0090169)	6	5	0.37	+	13.61	0.000219	0.00963
regulation of mitotic spindle assembly (GO:1901673)	6	5	0.37	+	13.61	0.000219	0.00955
hydrogen peroxide transmembrane transport (GO:0080170)	6	4	0.37	+	10.88	0.00175	0.05
photosynthesis, light harvesting in photosystem II (GO:0009769)	10	6	0.61	+	9.8	0.000177	0.0081
starch catabolic process (GO:0005983)	17	10	1.04	+	9.6	1.36e-06	0.000129
regulation of mitotic spindle organization (GO:0060236)	16	8	0.98	+	8.16	3.87e-05	0.00233
glucan catabolic process (GO:0009251)	28	14	1.71	+	8.16	4.93e-08	6.49e-06
regulation of spindle organization (GO:0090224)	16	8	0.98	+	8.16	3.87e-05	0.00231
shade avoidance (GO:0009641)	17	8	1.04	+	7.68	5.4e-05	0.00301
regulation of organelle assembly (GO:1902115)	13	6	0.8	+	7.54	0.000517	0.0195
photosynthetic acclimation (GO:0009643)	11	5	0.67	+	7.42	0.00163	0.0478
photosynthesis, light harvesting in photosystem I (GO:0009768)	23	10	1.41	+	7.1	1.09e-05	0.000796
cytokinetic process (GO:0032506)	14	6	0.86	+	7	0.000703	0.0247
response to far red light (GO:0010218)	55	23	3.37	+	6.83	4.44e-11	1.35e-08
response to low light intensity stimulus (GO:0009645)	34	14	2.08	+	6.72	3.24e-07	3.55e-05
glycogen metabolic process (GO:0005977)	15	6	0.92	+	6.53	0.000937	0.0316
energy reserve metabolic process (GO:0006112)	15	6	0.92	+	6.53	0.000937	0.0314
regulation of auxin biosynthetic process (GO:0010600)	16	6	0.98	+	6.12	0.00123	0.039
olefin biosynthetic process (GO:1900674)	22	8	1.35	+	5.94	0.000226	0.00976
olefin metabolic process (GO:1900673)	22	8	1.35	+	5.94	0.000226	0.00969
ethylene biosynthetic process (GO:0009693)	22	8	1.35	+	5.94	0.000226	0.00962
ethylene metabolic process (GO:0009692)	22	8	1.35	+	5.94	0.000226	0.00955
alkene biosynthetic process (GO:0043450)	22	8	1.35	+	5.94	0.000226	0.00948
cellular alkene metabolic process (GO:0043449)	22	8	1.35	+	5.94	0.000226	0.00941
microtubule-based movement (GO:0007018)	56	20	3.43	+	5.83	7.27e-09	1.17e-06
photosynthesis, light harvesting (GO:0009765)	42	14	2.57	+	5.44	2.53e-06	0.000215
regulation of microtubule-based process (GO:0032886)	34	11	2.08	+	5.28	3.76e-05	0.00232
regulation of microtubule cytoskeleton organization (GO:0070507)	34	11	2.08	+	5.28	3.76e-05	0.00229
regulation of auxin metabolic process (GO:0090354)	22	7	1.35	+	5.2	0.00107	0.035
response to red light (GO:0010114)	106	33	6.49	+	5.08	2.39e-12	9.21e-10
water transport (GO:0006833)	39	12	2.39	+	5.02	2.54e-05	0.00167
fluid transport (GO:0042044)	39	12	2.39	+	5.02	2.54e-05	0.00165
response to desiccation (GO:0009269)	26	8	1.59	+	5.02	0.00057	0.021
unsaturated fatty acid biosynthetic process (GO:0006636)	24	7	1.47	+	4.76	0.00163	0.0476
response to absence of light (GO:0009646)	54	15	3.31	+	4.54	7.27e-06	0.000585
starch metabolic process (GO:0005982)	62	17	3.8	+	4.48	2.11e-06	0.000183
cell redox homeostasis (GO:0045454)	41	11	2.51	+	4.38	0.000154	0.00726
photosynthetic electron transport chain (GO:0009767)	50	13	3.06	+	4.25	5.23e-05	0.00297
mitotic cytokinesis (GO:0000281)	42	10	2.57	+	3.89	0.000681	0.0242
olefinic compound metabolic process (GO:0120254)	60	14	3.67	+	3.81	7.49e-05	0.00391
olefinic compound biosynthetic process (GO:0120255)	39	9	2.39	+	3.77	0.00151	0.0453
indole glucosinolate metabolic process (GO:0042343)	40	9	2.45	+	3.67	0.00175	0.0499
cellular response to red or far red light (GO:0071489)	58	13	3.55	+	3.66	0.000189	0.00856
response to high light intensity (GO:0009644)	64	14	3.92	+	3.57	0.000135	0.00649
chlorophyll biosynthetic process (GO:0015995)	74	16	4.53	+	3.53	5.22e-05	0.00302
response to red or far red light (GO:0009639)	414	87	25.36	+	3.43	2.15e-20	1.78e-17
red or far-red light signaling pathway (GO:0010017)	53	11	3.25	+	3.39	0.00101	0.0333
photosynthesis, light reaction (GO:0019684)	164	34	10.04	+	3.38	1.08e-08	1.65e-06
photosynthesis (GO:0015979)	247	50	15.13	+	3.31	8.8e-12	3e-09
porphyrin-containing compound biosynthetic process (GO:0006779)	85	17	5.21	+	3.27	7.2e-05	0.00386
spindle organization (GO:0007051)	66	13	4.04	+	3.22	0.00056	0.0208
response to light intensity (GO:0009642)	393	77	24.07	+	3.2	1.02e-16	5.93e-14
photomorphogenesis (GO:0009640)	89	17	5.45	+	3.12	0.000118	0.00583
cytokinesis by cell plate formation (GO:0000911)	71	13	4.35	+	2.99	0.00102	0.0334
regulation of circadian rhythm (GO:0042752)	66	12	4.04	+	2.97	0.00165	0.048
cytoskeleton-dependent cytokinesis (GO:0061640)	72	13	4.41	+	2.95	0.00114	0.0368
cellular response to decreased oxygen levels (GO:0036294)	241	43	14.76	+	2.91	7.03e-09	1.16e-06
cellular response to oxygen levels (GO:0071453)	242	43	14.82	+	2.9	7.82e-09	1.23e-06
cellular response to hypoxia (GO:0071456)	239	42	14.64	+	2.87	1.54e-08	2.28e-06
microtubule-based process (GO:0007017)	234	41	14.33	+	2.86	2.44e-08	3.45e-06
glucan metabolic process (GO:0044042)	212	37	12.98	+	2.85	1.26e-07	1.52e-05
tetrapyrrole biosynthetic process (GO:0033014)	122	21	7.47	+	2.81	7.47e-05	0.00394
response to blue light (GO:0009637)	182	31	11.15	+	2.78	2.01e-06	0.000179
polysaccharide catabolic process (GO:0000272)	143	24	8.76	+	2.74	3.4e-05	0.00219
circadian rhythm (GO:0007623)	130	21	7.96	+	2.64	0.000164	0.00769
rhythmic process (GO:0048511)	130	21	7.96	+	2.64	0.000164	0.00762
microtubule cytoskeleton organization (GO:0000226)	183	29	11.21	+	2.59	1.76e-05	0.00124
response to cold (GO:0009409)	650	103	39.81	+	2.59	3.2e-16	1.55e-13
mitotic cell cycle process (GO:1903047)	186	29	11.39	+	2.55	2.15e-05	0.00145
chlorophyll metabolic process (GO:0015994)	208	32	12.74	+	2.51	9.71e-06	0.00074
cellular response to salicylic acid stimulus (GO:0071446)	126	19	7.72	+	2.46	0.000877	0.0299
cytokinesis (GO:0000910)	210	31	12.86	+	2.41	3.45e-05	0.0022
pigment biosynthetic process (GO:0046148)	185	27	11.33	+	2.38	0.000143	0.00679
generation of precursor metabolites and energy (GO:0006091)	391	57	23.95	+	2.38	2.83e-08	3.81e-06
cellular response to environmental stimulus (GO:0104004)	269	38	16.48	+	2.31	1.04e-05	0.00078
cellular response to abiotic stimulus (GO:0071214)	269	38	16.48	+	2.31	1.04e-05	0.00077
cellular response to radiation (GO:0071478)	186	26	11.39	+	2.28	0.000285	0.0116
response to hypoxia (GO:0001666)	344	48	21.07	+	2.28	9.51e-07	9.34e-05
regulation of organelle organization (GO:0033043)	166	23	10.17	+	2.26	0.000756	0.0264
response to decreased oxygen levels (GO:0036293)	354	49	21.68	+	2.26	8.34e-07	8.48e-05
response to oxygen levels (GO:0070482)	356	49	21.8	+	2.25	1.42e-06	0.000133
response to light stimulus (GO:0009416)	2237	303	137.01	+	2.21	1.1e-35	1.6e-32
response to radiation (GO:0009314)	2356	318	144.3	+	2.2	2.62e-37	5.07e-34
tetrapyrrole metabolic process (GO:0033013)	289	39	17.7	+	2.2	2.1e-05	0.00145
pigment metabolic process (GO:0042440)	365	49	22.36	+	2.19	1.97e-06	0.000179
porphyrin-containing compound metabolic process (GO:0006778)	261	35	15.99	+	2.19	7.3e-05	0.00388
cellular response to light stimulus (GO:0071482)	180	24	11.02	+	2.18	0.00122	0.0392
fatty acid metabolic process (GO:0006631)	302	40	18.5	+	2.16	2.1e-05	0.00146
mitotic cell cycle (GO:0000278)	243	32	14.88	+	2.15	0.000205	0.00908
response to temperature stimulus (GO:0009266)	1321	173	80.91	+	2.14	1.21e-18	7.79e-16
indole-containing compound metabolic process (GO:0042430)	193	25	11.82	+	2.11	0.00109	0.0353
cellular response to abscisic acid stimulus (GO:0071215)	217	28	13.29	+	2.11	0.000767	0.0266
cellular response to alcohol (GO:0097306)	217	28	13.29	+	2.11	0.000767	0.0265
carbohydrate catabolic process (GO:0016052)	229	29	14.03	+	2.07	0.000645	0.0234
multicellular organismal reproductive process (GO:0048609)	230	29	14.09	+	2.06	0.000668	0.0241
S-glycoside metabolic process (GO:0016143)	263	33	16.11	+	2.05	0.000358	0.0143
glucosinolate metabolic process (GO:0019760)	263	33	16.11	+	2.05	0.000358	0.0142
glycosinolate metabolic process (GO:0019757)	263	33	16.11	+	2.05	0.000358	0.0141
cytoskeleton organization (GO:0007010)	317	39	19.42	+	2.01	0.00013	0.00637
multicellular organism reproduction (GO:0032504)	237	29	14.52	+	2	0.00127	0.0401
sulfur compound metabolic process (GO:0006790)	631	77	38.65	+	1.99	1.19e-07	1.47e-05
organic hydroxy compound metabolic process (GO:1901615)	377	46	23.09	+	1.99	3.54e-05	0.00223
glycosyl compound metabolic process (GO:1901657)	304	36	18.62	+	1.93	0.000583	0.0214
anatomical structure formation involved in morphogenesis (GO:0048646)	288	34	17.64	+	1.93	0.000671	0.024
response to auxin (GO:0009733)	418	49	25.6	+	1.91	5.33e-05	0.003
response to abiotic stimulus (GO:0009628)	4779	552	292.7	+	1.89	2.72e-49	1.57e-45
cell division (GO:0051301)	550	62	33.69	+	1.84	2.13e-05	0.00145
sulfur compound biosynthetic process (GO:0044272)	293	33	17.95	+	1.84	0.00172	0.0498
cell cycle process (GO:0022402)	639	71	39.14	+	1.81	6.35e-06	0.000519
polysaccharide metabolic process (GO:0005976)	507	56	31.05	+	1.8	7.56e-05	0.00391
response to wounding (GO:0009611)	957	105	58.61	+	1.79	6.5e-08	8.38e-06
regulation of cellular component organization (GO:0051128)	358	39	21.93	+	1.78	0.0015	0.0457
small molecule biosynthetic process (GO:0044283)	961	104	58.86	+	1.77	1.43e-07	1.66e-05
response to water deprivation (GO:0009414)	1251	134	76.62	+	1.75	3.79e-09	6.87e-07
response to water (GO:0009415)	1365	145	83.6	+	1.73	1.39e-09	2.61e-07
response to acid chemical (GO:0001101)	1398	148	85.62	+	1.73	1.07e-09	2.06e-07
response to salt (GO:1902074)	1472	155	90.16	+	1.72	6.55e-10	1.36e-07
alpha-amino acid metabolic process (GO:1901605)	409	43	25.05	+	1.72	0.00148	0.0453
defense response to fungus (GO:0050832)	945	99	57.88	+	1.71	1.32e-06	0.000128
organic acid biosynthetic process (GO:0016053)	652	68	39.93	+	1.7	6.63e-05	0.00359
response to abscisic acid (GO:0009737)	1187	123	72.7	+	1.69	1.08e-07	1.35e-05
carboxylic acid biosynthetic process (GO:0046394)	620	64	37.97	+	1.69	0.000168	0.00774
response to fungus (GO:0009620)	1205	124	73.8	+	1.68	1.32e-07	1.56e-05
oxoacid metabolic process (GO:0043436)	2044	209	125.19	+	1.67	4.66e-12	1.69e-09
cell cycle (GO:0007049)	765	78	46.85	+	1.66	4.58e-05	0.00268
monocarboxylic acid metabolic process (GO:0032787)	700	71	42.87	+	1.66	0.000113	0.00569
lipid metabolic process (GO:0006629)	1472	148	90.16	+	1.64	2.52e-08	3.47e-06
response to alcohol (GO:0097305)	1334	134	81.7	+	1.64	1.44e-07	1.63e-05
response to oxidative stress (GO:0006979)	745	74	45.63	+	1.62	0.000134	0.00649
defense response to bacterium (GO:0042742)	1091	108	66.82	+	1.62	4.64e-06	0.000384
response to organic cyclic compound (GO:0014070)	972	96	59.53	+	1.61	1.69e-05	0.00121
organic acid metabolic process (GO:0006082)	2166	213	132.66	+	1.61	7.66e-11	2.22e-08
response to inorganic substance (GO:0010035)	2263	219	138.6	+	1.58	1.35e-10	3.13e-08
carbohydrate metabolic process (GO:0005975)	1029	99	63.02	+	1.57	3.71e-05	0.00231
response to bacterium (GO:0009617)	1397	133	85.56	+	1.55	2.03e-06	0.000178
carboxylic acid metabolic process (GO:0019752)	1561	148	95.61	+	1.55	7.7e-07	7.97e-05
response to external stimulus (GO:0009605)	3218	305	197.09	+	1.55	1.36e-13	5.64e-11
response to biotic stimulus (GO:0009607)	2700	253	165.37	+	1.53	8.92e-11	2.46e-08
cellular lipid metabolic process (GO:0044255)	1112	104	68.11	+	1.53	5.53e-05	0.00305
response to external biotic stimulus (GO:0043207)	2697	252	165.18	+	1.53	1.16e-10	3.06e-08
response to other organism (GO:0051707)	2697	252	165.18	+	1.53	1.16e-10	2.92e-08
response to oxygen-containing compound (GO:1901700)	3458	323	211.79	+	1.53	1.04e-13	4.62e-11
biological process involved in interspecies interaction between organisms (GO:0044419)	2712	253	166.1	+	1.52	1.28e-10	3.09e-08
defense response to other organism (GO:0098542)	2317	216	141.91	+	1.52	4.39e-09	7.71e-07
response to stress (GO:0006950)	5761	537	352.84	+	1.52	3.87e-24	4.48e-21
response to chemical (GO:0042221)	5354	496	327.92	+	1.51	2.21e-21	2.14e-18
small molecule metabolic process (GO:0044281)	3097	286	189.68	+	1.51	1.61e-11	5.19e-09
response to hormone (GO:0009725)	2742	252	167.94	+	1.5	5.93e-10	1.27e-07
response to lipid (GO:0033993)	2791	256	170.94	+	1.5	4.77e-10	1.06e-07
cellular response to stress (GO:0033554)	1202	110	73.62	+	1.49	7.83e-05	0.00402
secondary metabolic process (GO:0019748)	787	72	48.2	+	1.49	0.00173	0.0498
response to stimulus (GO:0050896)	9805	897	600.52	+	1.49	3.64e-46	1.05e-42
response to endogenous stimulus (GO:0009719)	2773	253	169.84	+	1.49	9.35e-10	1.87e-07
response to organic substance (GO:0010033)	4603	419	281.92	+	1.49	2.61e-16	1.37e-13
cellular catabolic process (GO:0044248)	1070	97	65.53	+	1.48	0.000317	0.0128
defense response (GO:0006952)	2637	239	161.51	+	1.48	5.36e-09	9.13e-07
cellular response to chemical stimulus (GO:0070887)	2145	193	131.37	+	1.47	3.32e-07	3.56e-05
regulation of defense response (GO:0031347)	891	80	54.57	+	1.47	0.00156	0.0467
cellular component assembly (GO:0022607)	1040	93	63.7	+	1.46	0.000694	0.0245
regulation of response to stress (GO:0080134)	1023	90	62.66	+	1.44	0.00128	0.04
heterocycle biosynthetic process (GO:0018130)	1199	103	73.43	+	1.4	0.00123	0.0389
cellular response to oxygen-containing compound (GO:1901701)	1273	109	77.97	+	1.4	0.00091	0.0308
regulation of response to stimulus (GO:0048583)	1483	124	90.83	+	1.37	0.000937	0.0312
regulation of DNA-templated transcription (GO:0006355)	2444	196	149.69	+	1.31	0.000231	0.00955
regulation of nucleic acid-templated transcription (GO:1903506)	2485	197	152.2	+	1.29	0.000362	0.0142
regulation of cellular metabolic process (GO:0031323)	3754	297	229.92	+	1.29	9.09e-06	0.000722
regulation of RNA biosynthetic process (GO:2001141)	2492	197	152.63	+	1.29	0.000431	0.0167
biosynthetic process (GO:0009058)	4893	386	299.68	+	1.29	2.45e-07	2.73e-05
cellular response to stimulus (GO:0051716)	3846	303	235.56	+	1.29	9.47e-06	0.000732
cellular biosynthetic process (GO:0044249)	3349	263	205.12	+	1.28	5.23e-05	0.003
regulation of biosynthetic process (GO:0009889)	3104	243	190.11	+	1.28	0.000131	0.00637
regulation of cellular biosynthetic process (GO:0031326)	2939	228	180	+	1.27	0.000378	0.0147
regulation of macromolecule biosynthetic process (GO:0010556)	2714	208	166.22	+	1.25	0.00146	0.045
regulation of primary metabolic process (GO:0080090)	3878	293	237.52	+	1.23	0.00025	0.0103
regulation of cellular process (GO:0050794)	6229	469	381.51	+	1.23	1.48e-06	0.000136
organic substance biosynthetic process (GO:1901576)	4530	341	277.45	+	1.23	8.05e-05	0.00409
cellular process (GO:0009987)	15187	1122	930.16	+	1.21	2.24e-20	1.62e-17
cellular metabolic process (GO:0044237)	9201	678	563.53	+	1.2	1.75e-08	2.53e-06
regulation of nitrogen compound metabolic process (GO:0051171)	3747	276	229.49	+	1.2	0.00173	0.0496
anatomical structure development (GO:0048856)	5838	430	357.56	+	1.2	4.13e-05	0.00244
developmental process (GO:0032502)	6257	453	383.22	+	1.18	0.000117	0.00584
multicellular organismal process (GO:0032501)	5101	367	312.42	+	1.17	0.00115	0.0369
regulation of metabolic process (GO:0019222)	5097	365	312.17	+	1.17	0.0016	0.0476
regulation of biological process (GO:0050789)	8326	595	509.94	+	1.17	1.63e-05	0.00118
biological regulation (GO:0065007)	8749	620	535.85	+	1.16	2.39e-05	0.00159
metabolic process (GO:0008152)	12892	897	789.59	+	1.14	3.61e-07	3.81e-05
biological_process (GO:0008150)	26295	1640	1610.48	+	1.02	0.0002	0.009
macromolecule metabolic process (GO:0043170)	8524	457	522.07	-	0.88	0.000814	0.0279
nucleic acid metabolic process (GO:0090304)	3333	161	204.14	-	0.79	0.0015	0.0453
macromolecule modification (GO:0043412)	3888	175	238.13	-	0.73	9.36e-06	0.000733
protein metabolic process (GO:0019538)	4604	207	281.98	-	0.73	8.89e-07	8.89e-05
gene expression (GO:0010467)	1805	65	110.55	-	0.59	3.64e-06	0.000306
Unclassified (UNCLASSIFIED)	1135	40	69.52	-	0.58	0.0002	0.00894
proteolysis (GO:0006508)	844	28	51.69	-	0.54	0.000507	0.0192
amide biosynthetic process (GO:0043604)	593	18	36.32	-	0.5	0.0015	0.0455
amide metabolic process (GO:0043603)	698	21	42.75	-	0.49	0.00046	0.0175
peptide biosynthetic process (GO:0043043)	526	15	32.22	-	0.47	0.00145	0.045
peptidyl-amino acid modification (GO:0018193)	633	18	38.77	-	0.46	0.000448	0.0172
peptide metabolic process (GO:0006518)	558	15	34.18	-	0.44	0.00053	0.0198
translation (GO:0006412)	520	13	31.85	-	0.41	0.000332	0.0134
RNA modification (GO:0009451)	382	9	23.4	-	0.38	0.00143	0.0447
peptidyl-lysine modification (GO:0018205)	382	6	23.4	-	0.26	6.22e-05	0.0034
Golgi vesicle transport (GO:0048193)	188	2	11.51	-	0.17	0.00161	0.0476

## Sheet: 24h_17_cel_Dox
Analysis.Type:	PANTHER.Overrepresentation.Test.(Released.20221013)	X3	X4	X5	X6	X7	X8
Annotation Version and Release Date:	GO Ontology database DOI: 10.5281/zenodo.7709866 Released 2023-03-06
Analyzed List:	upload_1 (Arabidopsis thaliana)
Reference List:	Arabidopsis thaliana (all genes in database)
Test Type:	FISHER
Correction:	FDR
GO biological process complete	Arabidopsis thaliana - REFLIST (27430)	upload_1 (664)	upload_1 (expected)	upload_1 (over/under)	upload_1 (fold Enrichment)	upload_1 (raw P-value)	upload_1 (FDR)
photosynthesis, light harvesting in photosystem I (GO:0009768)	23	20	0.56	+	35.92	1.29e-21	9.34e-19
regulation of spindle assembly (GO:0090169)	6	5	0.15	+	34.43	2.98e-06	0.000353
regulation of mitotic spindle assembly (GO:1901673)	6	5	0.15	+	34.43	2.98e-06	0.000346
photosynthesis, light harvesting in photosystem II (GO:0009769)	10	7	0.24	+	28.92	6.32e-08	1.05e-05
photosynthesis, light harvesting (GO:0009765)	42	24	1.02	+	23.61	1.51e-22	1.46e-19
regulation of mitotic spindle organization (GO:0060236)	16	8	0.39	+	20.66	4.92e-08	8.9e-06
regulation of spindle organization (GO:0090224)	16	8	0.39	+	20.66	4.92e-08	8.63e-06
photosynthetic electron transport in photosystem I (GO:0009773)	18	8	0.44	+	18.36	1e-07	1.61e-05
regulation of organelle assembly (GO:1902115)	13	5	0.31	+	15.89	4.82e-05	0.00378
de-etiolation (GO:0009704)	17	6	0.41	+	14.58	1.22e-05	0.00116
mitotic spindle assembly (GO:0090307)	15	5	0.36	+	13.77	8.39e-05	0.00608
response to low light intensity stimulus (GO:0009645)	34	10	0.82	+	12.15	6.11e-08	1.04e-05
response to far red light (GO:0010218)	55	16	1.33	+	12.02	7.61e-12	3.67e-09
reductive pentose-phosphate cycle (GO:0019253)	14	4	0.34	+	11.8	0.000727	0.0354
photosynthetic electron transport chain (GO:0009767)	50	14	1.21	+	11.57	2.39e-10	9.88e-08
response to desiccation (GO:0009269)	26	7	0.63	+	11.12	9.99e-06	0.000965
photosynthesis, light reaction (GO:0019684)	164	44	3.97	+	11.08	5.01e-29	7.26e-26
carbon fixation (GO:0015977)	15	4	0.36	+	11.02	0.000903	0.0433
photosynthesis, dark reaction (GO:0019685)	15	4	0.36	+	11.02	0.000903	0.0429
regulation of microtubule-based process (GO:0032886)	34	8	0.82	+	9.72	5.42e-06	0.000571
regulation of microtubule cytoskeleton organization (GO:0070507)	34	8	0.82	+	9.72	5.42e-06	0.000561
microtubule cytoskeleton organization involved in mitosis (GO:1902850)	32	7	0.77	+	9.04	3.18e-05	0.00271
regulation of photosynthesis, light reaction (GO:0042548)	32	7	0.77	+	9.04	3.18e-05	0.00267
mitotic spindle organization (GO:0007052)	29	6	0.7	+	8.55	0.000154	0.0103
photosystem II assembly (GO:0010207)	29	6	0.7	+	8.55	0.000154	0.0102
photosynthesis (GO:0015979)	247	51	5.98	+	8.53	8.02e-29	9.29e-26
regulation of generation of precursor metabolites and energy (GO:0043467)	34	7	0.82	+	8.51	4.46e-05	0.00359
regulation of photosynthesis (GO:0010109)	54	11	1.31	+	8.42	3.33e-07	4.82e-05
response to high light intensity (GO:0009644)	64	13	1.55	+	8.39	2.93e-08	6.07e-06
chlorophyll biosynthetic process (GO:0015995)	74	15	1.79	+	8.37	2.6e-09	7.93e-07
microtubule-based movement (GO:0007018)	56	11	1.36	+	8.11	4.58e-07	6.47e-05
mitotic cytokinesis (GO:0000281)	42	8	1.02	+	7.87	2.09e-05	0.00186
porphyrin-containing compound biosynthetic process (GO:0006779)	85	15	2.06	+	7.29	1.36e-08	3.15e-06
response to red light (GO:0010114)	106	18	2.57	+	7.01	8.41e-10	3.25e-07
sister chromatid segregation (GO:0000819)	37	6	0.9	+	6.7	0.000494	0.0265
cellular response to water deprivation (GO:0042631)	38	6	0.92	+	6.52	0.00056	0.029
photomorphogenesis (GO:0009640)	89	14	2.15	+	6.5	1.47e-07	2.3e-05
cellular response to red or far red light (GO:0071489)	58	9	1.4	+	6.41	2.75e-05	0.00237
regulation of photomorphogenesis (GO:0010099)	39	6	0.94	+	6.36	0.000634	0.0322
cellular response to water stimulus (GO:0071462)	39	6	0.94	+	6.36	0.000634	0.0319
red or far-red light signaling pathway (GO:0010017)	53	8	1.28	+	6.24	9.12e-05	0.00644
spindle assembly (GO:0051225)	49	7	1.19	+	5.9	0.000339	0.0194
cytokinesis by cell plate formation (GO:0000911)	71	10	1.72	+	5.82	2.11e-05	0.00185
spindle organization (GO:0007051)	66	9	1.6	+	5.63	6.82e-05	0.0052
generation of precursor metabolites and energy (GO:0006091)	391	53	9.46	+	5.6	3.02e-22	2.5e-19
tetrapyrrole biosynthetic process (GO:0033014)	122	16	2.95	+	5.42	1.84e-07	2.73e-05
cytoskeleton-dependent cytokinesis (GO:0061640)	72	9	1.74	+	5.16	0.000125	0.00862
regulation of cytoskeleton organization (GO:0051493)	77	9	1.86	+	4.83	0.000198	0.0126
electron transport chain (GO:0022900)	120	14	2.9	+	4.82	3.73e-06	0.000424
cellular response to salt (GO:1902075)	69	8	1.67	+	4.79	0.000468	0.0258
chlorophyll metabolic process (GO:0015994)	208	24	5.04	+	4.77	1.71e-09	6.19e-07
pigment biosynthetic process (GO:0046148)	185	21	4.48	+	4.69	2.29e-08	4.93e-06
cellular response to radiation (GO:0071478)	186	19	4.5	+	4.22	4.72e-07	6.52e-05
response to red or far red light (GO:0009639)	414	42	10.02	+	4.19	7.18e-14	4.16e-11
cellular response to light stimulus (GO:0071482)	180	18	4.36	+	4.13	1.25e-06	0.000164
cytokinesis (GO:0000910)	210	21	5.08	+	4.13	1.65e-07	2.52e-05
porphyrin-containing compound metabolic process (GO:0006778)	261	26	6.32	+	4.12	6.11e-09	1.69e-06
response to blue light (GO:0009637)	182	18	4.41	+	4.09	1.44e-06	0.000186
response to light intensity (GO:0009642)	393	38	9.51	+	3.99	4.31e-12	2.27e-09
tetrapyrrole metabolic process (GO:0033013)	289	27	7	+	3.86	1.09e-08	2.64e-06
cellular response to environmental stimulus (GO:0104004)	269	25	6.51	+	3.84	4.2e-08	8.1e-06
cellular response to abiotic stimulus (GO:0071214)	269	25	6.51	+	3.84	4.2e-08	7.84e-06
mitotic cell cycle process (GO:1903047)	186	17	4.5	+	3.78	7.42e-06	0.000741
microtubule-based process (GO:0007017)	234	21	5.66	+	3.71	8.5e-07	0.000115
pigment metabolic process (GO:0042440)	365	32	8.84	+	3.62	2.04e-09	6.94e-07
circadian rhythm (GO:0007623)	130	11	3.15	+	3.5	0.000543	0.0289
rhythmic process (GO:0048511)	130	11	3.15	+	3.5	0.000543	0.0286
microtubule cytoskeleton organization (GO:0000226)	183	15	4.43	+	3.39	8e-05	0.00587
mitotic cell cycle (GO:0000278)	243	19	5.88	+	3.23	1.74e-05	0.0016
regulation of cell cycle process (GO:0010564)	157	12	3.8	+	3.16	0.000721	0.0354
chloroplast organization (GO:0009658)	226	17	5.47	+	3.11	7.42e-05	0.00552
response to cold (GO:0009409)	650	47	15.73	+	2.99	1.54e-10	6.84e-08
organic hydroxy compound biosynthetic process (GO:1901617)	194	14	4.7	+	2.98	0.000462	0.0257
glucan metabolic process (GO:0044042)	212	15	5.13	+	2.92	0.000357	0.0203
response to light stimulus (GO:0009416)	2237	152	54.15	+	2.81	2.91e-30	8.42e-27
terpenoid metabolic process (GO:0006721)	251	17	6.08	+	2.8	0.000241	0.0145
response to radiation (GO:0009314)	2356	156	57.03	+	2.74	6.04e-30	1.17e-26
organic hydroxy compound metabolic process (GO:1901615)	377	22	9.13	+	2.41	0.000305	0.018
cell cycle process (GO:0022402)	639	36	15.47	+	2.33	7.37e-06	0.000749
cell division (GO:0051301)	550	29	13.31	+	2.18	0.000154	0.0103
cell cycle (GO:0007049)	765	40	18.52	+	2.16	1.49e-05	0.00139
response to temperature stimulus (GO:0009266)	1321	68	31.98	+	2.13	1.73e-08	3.85e-06
response to abiotic stimulus (GO:0009628)	4779	243	115.69	+	2.1	4.88e-31	2.83e-27
response to water deprivation (GO:0009414)	1251	59	30.28	+	1.95	2.37e-06	0.000292
small molecule biosynthetic process (GO:0044283)	961	44	23.26	+	1.89	0.000114	0.00794
response to salt (GO:1902074)	1472	67	35.63	+	1.88	1.56e-06	0.000196
response to water (GO:0009415)	1365	62	33.04	+	1.88	4.03e-06	0.000449
cellular component assembly (GO:0022607)	1040	47	25.18	+	1.87	8.85e-05	0.00633
response to acid chemical (GO:0001101)	1398	62	33.84	+	1.83	8.14e-06	0.000799
lipid metabolic process (GO:0006629)	1472	62	35.63	+	1.74	4.15e-05	0.00339
cellular lipid metabolic process (GO:0044255)	1112	46	26.92	+	1.71	0.000699	0.0349
heterocycle biosynthetic process (GO:0018130)	1199	49	29.02	+	1.69	0.000547	0.0286
aromatic compound biosynthetic process (GO:0019438)	1499	60	36.29	+	1.65	0.000207	0.013
response to inorganic substance (GO:0010035)	2263	88	54.78	+	1.61	1.83e-05	0.00166
organic cyclic compound biosynthetic process (GO:1901362)	1655	62	40.06	+	1.55	0.000975	0.0459
cellular nitrogen compound biosynthetic process (GO:0044271)	1911	70	46.26	+	1.51	0.000714	0.0354
response to stimulus (GO:0050896)	9805	358	237.35	+	1.51	6.4e-21	4.12e-18
cellular biosynthetic process (GO:0044249)	3349	118	81.07	+	1.46	4.54e-05	0.0036
biosynthetic process (GO:0009058)	4893	166	118.45	+	1.4	5.04e-06	0.000541
small molecule metabolic process (GO:0044281)	3097	104	74.97	+	1.39	0.000814	0.0393
response to oxygen-containing compound (GO:1901700)	3458	115	83.71	+	1.37	0.000605	0.031
response to stress (GO:0006950)	5761	191	139.46	+	1.37	2.94e-06	0.000354
organic substance biosynthetic process (GO:1901576)	4530	150	109.66	+	1.37	7.32e-05	0.00551
response to organic substance (GO:0010033)	4603	152	111.43	+	1.36	6.56e-05	0.00507
response to chemical (GO:0042221)	5354	174	129.6	+	1.34	3.91e-05	0.00324
cellular metabolic process (GO:0044237)	9201	292	222.73	+	1.31	3.79e-08	7.58e-06
cellular process (GO:0009987)	15187	444	367.63	+	1.21	2.66e-09	7.69e-07
metabolic process (GO:0008152)	12892	359	312.08	+	1.15	0.000338	0.0196
protein metabolic process (GO:0019538)	4604	59	111.45	-	0.53	9.55e-09	2.41e-06
macromolecule modification (GO:0043412)	3888	44	94.12	-	0.47	2.09e-09	6.73e-07
protein modification process (GO:0036211)	3154	33	76.35	-	0.43	9.43e-09	2.48e-06
gene expression (GO:0010467)	1805	17	43.69	-	0.39	4.62e-06	0.000505
regulation of defense response (GO:0031347)	891	7	21.57	-	0.32	0.000478	0.0261
regulation of response to stress (GO:0080134)	1023	8	24.76	-	0.32	0.000149	0.0101
cellular macromolecule localization (GO:0070727)	876	6	21.21	-	0.28	0.000177	0.0114
protein localization (GO:0008104)	811	5	19.63	-	0.25	0.000158	0.0103
peptidyl-amino acid modification (GO:0018193)	633	3	15.32	-	0.2	0.0003	0.0179
ubiquitin-dependent protein catabolic process (GO:0006511)	528	2	12.78	-	0.16	0.000455	0.0256
modification-dependent protein catabolic process (GO:0019941)	542	2	13.12	-	0.15	0.000478	0.0259
modification-dependent macromolecule catabolic process (GO:0043632)	554	2	13.41	-	0.15	0.000326	0.0191
protein transport (GO:0015031)	563	2	13.63	-	0.15	0.000224	0.014
establishment of protein localization (GO:0045184)	570	2	13.8	-	0.14	0.000228	0.0141
multi-multicellular organism process (GO:0044706)	307	0	7.43	-	< 0.01	0.00104	0.0484
peptidyl-lysine modification (GO:0018205)	382	0	9.25	-	< 0.01	0.00023	0.014
pollination (GO:0009856)	307	0	7.43	-	< 0.01	0.00104	0.0481

[truncated: 4 more sheets: 24h_27_cel_B, 24h_27_cel_D_C, 24h_27_cel_Dox, Munka1]
