# Supplementary material for: Phytochrome C and Low Temperature Promote the Protein Accumulation and Red-Light Signaling of Phytochrome D
Source: Plant Cell Physiol. 2024 Aug 9;65(10):1717–35. doi: 10.1093/pcp/pcae089 (PMC11558544; doi:10.1093/pcp/pcae089)
Supplement: pcae089_Supp [file pcae089_supp.zip › suppl_data/pcp-2024-e-00164-File013.xlsx]

## Sheet: Suppl. Dataset 3 description
Supplementary Dataset 3: List and GO (biological process) analyses of the target genes of the PHYD-YFP protein in abcde and abCde backgrounds and of the PHYB-GFP protein in AbCDE background. Annotation was conducted with TAIR gene description tool (https://www.arabidopsis.org/tools/bulk/genes/index.jsp). Analysis.Type: PANTHER.Overrepresentation.Test.(Released.20221013) Annotation Version and Rel…

## Sheet: List of PHYD-YFP target genes
AT4G16780
AT5G02580
AT2G28405
AT2G46970
AT5G54470
AT3G62090
AT4G27310
AT3G29575

## Sheet: PHYD-YFP target GO
Analysis Type:	PANTHER Overrepresentation Test (Released 20231017)
Annotation Version and Release Date:	GO Ontology database DOI: 10.5281/zenodo.7942786 Released 2023-01-05
Analyzed List:	upload_1 (Arabidopsis thaliana)
Reference List:	Arabidopsis thaliana (all genes in database)
Test Type:	FISHER
Correction:	FDR
GO biological process complete	Arabidopsis thaliana - REFLIST (27436)	upload_1 (8)	upload_1 (expected)	upload_1 (over/under)	upload_1 (fold Enrichment)	upload_1 (raw P-value)	upload_1 (FDR)
shade avoidance (GO:0009641)	17	2	0	+	> 100	1.27e-05	0.0144
red or far-red light signaling pathway (GO:0010017)	54	3	0.02	+	> 100	4.72e-07	0.00268
cellular response to red or far red light (GO:0071489)	59	3	0.02	+	> 100	6.1e-07	0.00173
cellular response to light stimulus (GO:0071482)	183	3	0.05	+	56.22	1.67e-05	0.0158
cellular response to radiation (GO:0071478)	189	3	0.06	+	54.44	1.84e-05	0.0149
negative regulation of RNA biosynthetic process (GO:1902679)	238	3	0.07	+	43.23	3.63e-05	0.0187
negative regulation of DNA-templated transcription (GO:0045892)	238	3	0.07	+	43.23	3.63e-05	0.0171
negative regulation of RNA metabolic process (GO:0051253)	252	3	0.07	+	40.83	4.29e-05	0.0187
cellular response to environmental stimulus (GO:0104004)	274	3	0.08	+	37.55	5.49e-05	0.0195
cellular response to abiotic stimulus (GO:0071214)	274	3	0.08	+	37.55	5.49e-05	0.0183
negative regulation of nucleobase-containing compound metabolic process (GO:0045934)	287	3	0.08	+	35.85	6.29e-05	0.0198
negative regulation of macromolecule biosynthetic process (GO:0010558)	329	3	0.1	+	31.27	9.39e-05	0.028
negative regulation of cellular biosynthetic process (GO:0031327)	375	3	0.11	+	27.44	0.000138	0.0356
negative regulation of biosynthetic process (GO:0009890)	393	3	0.11	+	26.18	0.000158	0.0374
negative regulation of nitrogen compound metabolic process (GO:0051172)	408	3	0.12	+	25.22	0.000177	0.0385
response to red or far red light (GO:0009639)	409	3	0.12	+	25.16	0.000178	0.0374
regulation of DNA-templated transcription (GO:0006355)	2445	6	0.71	+	8.42	1.21e-05	0.0228
regulation of RNA biosynthetic process (GO:2001141)	2453	6	0.72	+	8.39	1.23e-05	0.0174
regulation of macromolecule biosynthetic process (GO:0010556)	2675	6	0.78	+	7.69	2.03e-05	0.0144
regulation of RNA metabolic process (GO:0051252)	2717	6	0.79	+	7.57	2.23e-05	0.014
regulation of cellular biosynthetic process (GO:0031326)	2901	6	0.85	+	7.091	3.26e-05	0.0185
regulation of nucleobase-containing compound metabolic process (GO:0019219)	3053	6	0.89	+	6.74	4.38e-05	0.0177
regulation of biosynthetic process (GO:0009889)	3061	6	0.89	+	6.72	4.44e-05	0.0168
regulation of nitrogen compound metabolic process (GO:0051171)	3666	6	1.07	+	5.61	0.000126	0.0356
regulation of cellular metabolic process (GO:0031323)	3679	6	1.07	+	5.59	0.000128	0.0346
regulation of primary metabolic process (GO:0080090)	3784	6	1.1	+	5.44	0.000151	0.0371
regulation of gene expression (GO:0010468)	3823	6	1.11	+	5.38	0.00016	0.0362

## Sheet: PHYD-YFP target annot
Locus Identifier	Representative Gene Model Name	Gene Description	Gene Model Type	Primary Gene Symbol	All Gene Symbols
AT5G02580	AT5G02580.1	mRNA expression activated by PIFs by directly binding to promoter; overexpression causes pale leaves. Disrupts the homodimerization of GLK1 by interacting with its dimerization domain and debilitates the DNA-binding activity of GLK1. RPGE-GLK regulatory pairs regulate photosynthetic gene expression downstream of PIFs.	protein_coding	(RPGE1)	(RPGE1)
AT3G29575	AT3G29575.1	ABI five binding protein 3;(source:Araport11)	protein_coding	ABI FIVE BINDING PROTEIN 3 (AFP3)	ABI FIVE BINDING PROTEIN 3 (AFP3)
AT4G27310	AT4G27310.1	Encodes an atypical B-box domain protein that negatively regulates photomorphogenic development by interfering with the binding of the transcription factor HY5 to target gene promoters. Degradation of BBX28 in darkness is dependent on COP1 and occurs via the 26S proteasome pathway. BBX28 acts as a key factor in the COP1-HY5 regulatory hub by maintaining proper HY5 activity to ensure normal photom…	protein_coding	B-BOX DOMAIN PROTEIN 28 (BBX28)	B-BOX DOMAIN PROTEIN 28 (BBX28)
AT5G54470	AT5G54470.1	B-Box transcription factor (TF) family protein which integrates photomorphogenic signaling with defense responses by promoting flavonoid, sinapate and glucosinolate accumulation in leavees. Orchestrates the accumulation of specific light-induced metabolites and regulates resistance against pathogens and herbivores.	protein_coding	B-BOX DOMAIN PROTEIN 29 (BBX29)	B-BOX DOMAIN PROTEIN 29 (BBX29)
AT4G16780	AT4G16780.1	Encodes a homeodomain-leucine zipper protein that is rapidly and strongly induced by changes in the ratio of red to far-red light. It is also involved in cell expansion and cell proliferation and in the response to auxin. The mRNA is cell-to-cell mobile.	protein_coding	HOMEOBOX PROTEIN 2 (HB-2)	HOMEOBOX PROTEIN 2 (ATHB-2)
					(HAT4)
					ARABIDOPSIS THALIANA HOMEOBOX PROTEIN 2 (ATHB2)
					HOMEOBOX PROTEIN 2 (HB-2)
AT2G28405	AT2G28405.1	Encodes a member of a family of small,secreted, cysteine rich protein with sequence similarity to the PCP (pollen coat protein) gene family.	protein_coding	LOW-MOLECULAR-WEIGHT CYSTEINE-RICH 32 (LCR32)	LOW-MOLECULAR-WEIGHT CYSTEINE-RICH 32 (LCR32)
AT2G46970	AT2G46970.1	encodes a novel Myc-related bHLH transcription factor, which physically associated with APRR1/TOC1 and is a member of PIF3 transcription factor family.	protein_coding	PHYTOCHROME INTERACTING FACTOR 3-LIKE 1 (PIL1)	PHYTOCHROME INTERACTING FACTOR 3-LIKE 1 (PIL1)
AT3G62090	AT3G62090.2	encodes a novel Myc-related bHLH transcription factor, which physically associated with APRR1/TOC1 and is a member of PIF3 transcription factor family.	protein_coding	PHYTOCHROME INTERACTING FACTOR 3-LIKE 2 (PIL2)	PHYTOCHROME INTERACTING FACTOR 3-LIKE 2 (PIL2)
					PHYTOCHROME-INTERACTING FACTOR 6 (PIF6)

## Sheet: List of PHYD-YFP_C targets 
AT5G02580
AT4G16780
AT5G54470
AT2G28405
AT3G62090
AT2G46970
AT3G29575
AT4G27310
AT2G43060
AT5G02200
AT2G46787
AT2G46270
AT2G28056
AT1G57680
AT5G07010
AT2G44910
AT4G23630
AT5G47640
AT1G78790
AT1G69010
AT5G08139
AT4G37770
AT5G57660
AT1G22767
AT3G20250
AT1G75450
AT3G56800
AT1G13360
AT2G20980
AT3G60400
AT3G16830
AT2G29510
AT5G02530
AT5G09810
AT5G65305
AT3G12320
AT5G08130
AT2G01570
AT3G57630
AT3G12600
AT2G45830
AT3G51550
AT3G57870
AT3G49810
AT2G44920
AT3G57810
AT3G23030
AT3G01820
AT3G21320
AT3G62260
AT1G78420
AT3G06500
AT1G11890
AT4G03113
AT5G06980
AT2G45250
AT5G19040
AT2G44080
AT4G01245
AT4G16770
AT2G20940
AT4G37790
AT1G03800
AT3G62980
AT5G66170
AT2G35950
AT4G03010
AT3G13310
AT1G20890
AT3G03870
AT5G13730
AT4G26690
AT4G19660
AT4G34760

## Sheet: PHYD-YFP_C target GO
Analysis Type:	PANTHER Overrepresentation Test (Released 20231017)
Annotation Version and Release Date:	GO Ontology database DOI: 10.5281/zenodo.7942786 Released 2023-01-05
Analyzed List:	upload_1 (Arabidopsis thaliana)
Reference List:	Arabidopsis thaliana (all genes in database)
Test Type:	FISHER
Correction:	FDR
GO biological process complete	Arabidopsis thaliana - REFLIST (27436)	upload_1 (71)	upload_1 (expected)	upload_1 (over/under)	upload_1 (fold Enrichment)	upload_1 (raw P-value)	upload_1 (FDR)
shade avoidance (GO:0009641)	17	3	0.04	+	68.19	1.82e-05	0.00492
response to far red light (GO:0010218)	55	4	0.14	+	28.57	1.67e-05	0.00497
response to brassinosteroid (GO:0009741)	118	5	0.31	+	16.37	1.69e-05	0.00481
response to red or far red light (GO:0009639)	409	7	1.611	+	6.61	9.95e-05	0.0235
regulation of RNA biosynthetic process (GO:2001141)	2453	24	6.35	+	3.78	5.82e-09	3.3e-05
regulation of DNA-templated transcription (GO:0006355)	2445	23	6.33	+	3.64	2.81e-08	7.97e-05
regulation of macromolecule biosynthetic process (GO:0010556)	2675	24	6.92	+	3.47	3.1e-08	5.86e-05
regulation of RNA metabolic process (GO:0051252)	2717	24	7.031	+	3.41	4.17e-08	5.92e-05
regulation of cellular biosynthetic process (GO:0031326)	2901	24	7.51	+	3.201	1.43e-07	0.000135
regulation of biosynthetic process (GO:0009889)	3061	25	7.92	+	3.161	9.03e-08	0.000102
regulation of nucleobase-containing compound metabolic process (GO:0019219)	3053	24	7.9	+	3.041	3.69e-07	0.000299
response to hormone (GO:0009725)	2717	21	7.031	+	2.99	3.36e-06	0.00212
response to endogenous stimulus (GO:0009719)	2748	21	7.111	+	2.95	4.01e-06	0.00228
regulation of nitrogen compound metabolic process (GO:0051171)	3666	25	9.49	+	2.64	2.71e-06	0.00192
regulation of gene expression (GO:0010468)	3823	25	9.89	+	2.53	5.78e-06	0.00298
regulation of cellular metabolic process (GO:0031323)	3679	24	9.52	+	2.52	1.01e-05	0.00441
regulation of primary metabolic process (GO:0080090)	3784	24	9.79	+	2.45	1.63e-05	0.00513
regulation of macromolecule metabolic process (GO:0060255)	4279	26	11.071	+	2.35	1.88e-05	0.00484
response to organic substance (GO:0010033)	4560	27	11.8	+	2.29	1.57e-05	0.00523
response to chemical (GO:0042221)	5308	30	13.74	+	2.181	1.24e-05	0.00469
regulation of metabolic process (GO:0019222)	4999	27	12.94	+	2.091	8.11e-05	0.02
regulation of cellular process (GO:0050794)	6159	33	15.94	+	2.071	1.01e-05	0.00409
regulation of biological process (GO:0050789)	8236	39	21.31	+	1.83	1.32e-05	0.00469
biological regulation (GO:0065007)	8659	41	22.41	+	1.83	8.06e-06	0.00381
response to stimulus (GO:0050896)	9743	41	25.21	+	1.63	0.000158	0.0359

## Sheet: PHYD-YFP_C target annot
Locus Identifier	Representative Gene Model Name	Gene Description	Gene Model Type	Primary Gene Symbol	All Gene Symbols
AT2G29510	AT2G29510.1	hypothetical protein (DUF3527);(source:Araport11)	protein_coding
AT3G01820	AT3G01820.1	P-loop containing nucleoside triphosphate hydrolases superfamily protein;(source:Araport11)	protein_coding
AT5G65305	AT5G65305.1	pre-tRNA tRNA-Met (anticodon: CAT);(source:Araport11, TAIR10)	pre_trna
AT3G20250	AT3G20250.2	Encodes a member of the Arabidopsis Pumilio (APUM) proteins containing PUF domain (eight repeats of approximately 36 amino acids each). PUF proteins regulate both mRNA stability and translation through sequence-specific binding to the 3 Prime UTR of target mRNA transcripts. APUM5 is involved in susceptibility to CMV and is not required for bacterial or fungal pathogen resistance although its expr…	protein_coding
AT2G35950	AT2G35950.2	embryo sac development arrest 12;(source:Araport11)	protein_coding
AT1G20890	AT1G20890.1	caveolin-1 protein;(source:Araport11)	protein_coding
AT4G16770	AT4G16770.1	2-oxoglutarate (2OG) and Fe(II)-dependent oxygenase superfamily protein;(source:Araport11)	protein_coding
AT1G13360	AT1G13360.1	hypothetical protein;(source:Araport11)	protein_coding
AT3G21320	AT3G21320.1	EARLY FLOWERING protein;(source:Araport11)	protein_coding
AT4G03010	AT4G03010.1	RNI-like superfamily protein;(source:Araport11)	protein_coding
AT2G44920	AT2G44920.2	Encodes a pentapeptide-repeat protein (PRP) composed of 25 repeats capped by N- and C-terminal a-helices. Unlike other PRPs, At2g44920 consists exclusively of type II b-turns	protein_coding
AT4G03113	AT4G03113.1	transmembrane protein;(source:Araport11)	protein_coding
AT3G23030	AT3G23030.2	auxin inducible gene expressed in the nucleus	protein_coding
AT3G57810	AT3G57810.2	Cysteine proteinases superfamily protein;(source:Araport11)	protein_coding
AT2G20940	AT2G20940.1	transmembrane protein, putative (DUF1279);(source:Araport11)	protein_coding
AT4G01245	AT4G01245.1	hypothetical protein;(source:Araport11)	protein_coding
AT4G19660	AT4G19660.2	Encodes NPR4, a ankyrin repeat BTB/POZ domain-containing protein with 36% sequence identity with NPR1. Mutants are more susceptible to the bacterial pathogen Pseudomonas syringe pv. tomato DC3000 and to the fungal pathogen Erysiphe cichoracearum, but do not differ markedly from wild type in interaction with virulent and avirulent strains of the oomycete Peronospora parasitica. NPR4 is required fo…	protein_coding
AT5G08139	AT5G08139.1	RING/U-box superfamily protein;(source:Araport11)	protein_coding
AT3G03870	AT3G03870.2	transmembrane protein;(source:Araport11)	protein_coding
AT5G02530	AT5G02530.1	RNA-binding (RRM/RBD/RNP motifs) family protein;(source:Araport11)	protein_coding	(ALY2)	(ALY2)
AT4G37790	AT4G37790.1	Encodes homeobox protein HAT22, member of the HD-Zip II family. The mRNA is cell-to-cell mobile.	protein_coding	(HAT22)	(HAT22)
					ABA INSENSITIVE GROWTH 1 (ABIG1)
					BRASSINOSTEROID-RELATED HOMEOBOX 3 (BHB3)
AT2G45250	AT2G45250.2	Member of the DREAM complex, which represses growth in response to DNA damage, LIN52 type.	protein_coding	(LIN52A)	(LIN52A)
AT5G02580	AT5G02580.1	mRNA expression activated by PIFs by directly binding to promoter; overexpression causes pale leaves. Disrupts the homodimerization of GLK1 by interacting with its dimerization domain and debilitates the DNA-binding activity of GLK1. RPGE-GLK regulatory pairs regulate photosynthetic gene expression downstream of PIFs.	protein_coding	(RPGE1)	(RPGE1)
AT4G37770	AT4G37770.1	Encodes an auxin inducible ACC synthase.	protein_coding	1-AMINO-CYCLOPROPANE-1-CARBOXYLATE SYNTHASE 8 (ACS8)	1-AMINO-CYCLOPROPANE-1-CARBOXYLATE SYNTHASE 8 (ACS8)
AT3G29575	AT3G29575.1	ABI five binding protein 3;(source:Araport11)	protein_coding	ABI FIVE BINDING PROTEIN 3 (AFP3)	ABI FIVE BINDING PROTEIN 3 (AFP3)
AT5G09810	AT5G09810.1	Member of Actin gene family.Mutants are defective in germination and root growth. The mRNA is cell-to-cell mobile.	protein_coding	ACTIN 7 (ACT7)	ACTIN 2 (ACT2)
					(ATACT7)
					ACTIN 7 (ACT7)
AT3G06500	AT3G06500.1	Encodes an alkaline/neutral invertase which localizes in mitochondria. It may be modulating hormone balance in relation to the radicle emergence. Mutants display severely reduced shoot growth and reduced oxygen consumption. Mutant root development is not affected as reported for A/N-InvA mutant (inva) plants. The mRNA is cell-to-cell mobile.	protein_coding	ALKALINE/NEUTRAL INVERTASE C (A/N-InvC)	ALKALINE/NEUTRAL INVERTASE C (A/N-InvC)
AT1G78790	AT1G78790.1	Encodes a protein with high similarity to mammalian MHF2 that acts in the same pathway as FANCM to restrain class II meiotic crossing over.	protein_coding	ARABIDOPSIS HOMOLOG OF MAMMALIAN MHF2 (MHF2)	(ATMHF2)
					ARABIDOPSIS HOMOLOG OF MAMMALIAN MHF2 (MHF2)
AT2G44080	AT2G44080.1	Encodes ARL, a gene similar to ARGOS involved in cell expansion-dependent organ growth. Upregulated by brassinosteroid. Acts downstream of BRI1. The mRNA is cell-to-cell mobile.	protein_coding	ARGOS-LIKE (ARL)	ARGOS-LIKE (ARL)
AT4G27310	AT4G27310.1	Encodes an atypical B-box domain protein that negatively regulates photomorphogenic development by interfering with the binding of the transcription factor HY5 to target gene promoters. Degradation of BBX28 in darkness is dependent on COP1 and occurs via the 26S proteasome pathway. BBX28 acts as a key factor in the COP1-HY5 regulatory hub by maintaining proper HY5 activity to ensure normal photom…	protein_coding	B-BOX DOMAIN PROTEIN 28 (BBX28)	B-BOX DOMAIN PROTEIN 28 (BBX28)
AT5G54470	AT5G54470.1	B-Box transcription factor (TF) family protein which integrates photomorphogenic signaling with defense responses by promoting flavonoid, sinapate and glucosinolate accumulation in leavees. Orchestrates the accumulation of specific light-induced metabolites and regulates resistance against pathogens and herbivores.	protein_coding	B-BOX DOMAIN PROTEIN 29 (BBX29)	B-BOX DOMAIN PROTEIN 29 (BBX29)
AT1G69010	AT1G69010.1	Encodes BES1-INTERACTING MYC-LIKE 2 (BIM2), a PAR1 (PHYTOCHROME RAPIDLY REGULATED 1)-interacting protein that positively modulates the shade avoidance syndrome in Arabidopsis seedlings.	protein_coding	BES1-INTERACTING MYC-LIKE PROTEIN 2 (BIM2)	BES1-INTERACTING MYC-LIKE PROTEIN 2 (BIM2)
AT5G08130	AT5G08130.8	Encodes a basic helix-loop-helix (bHLH) family protein BIM1 (BES1-INTERACTING MYC-LIKE 1), involved in brassinosteroid signaling. It synergistically interacts with BES1 to bind to E box sequences (CANNTG). Positively modulates the shade avoidance syndrome in Arabidopsis seedlings.	protein_coding	BES1-INTERACTING MYC-LIKE1 (BIM1)	BES1-INTERACTING MYC-LIKE1 (BIM1)
AT3G56800	AT3G56800.1	encodes a calmodulin	protein_coding	CALMODULIN 3 (CAM3)	CALMODULIN 3 (CAM3)
					CALMODULIN 3 (acam-3)
AT1G57680	AT1G57680.1	plasminogen activator inhibitor;(source:Araport11)	protein_coding	CANDIDATE G-PROTEIN COUPLED RECEPTOR 1 (CAND1)	CANDIDATE G-PROTEIN COUPLED RECEPTOR 1 (CAND1)
AT5G57660	AT5G57660.1	CONSTANS-like 5;(source:Araport11)	protein_coding	CONSTANS-LIKE 5 (COL5)	(ATCOL5)
					CONSTANS-LIKE 5 (COL5)
					B-BOX DOMAIN PROTEIN 6 (BBX6)
AT1G75450	AT1G75450.1	This gene used to be called AtCKX6. It encodes a protein whose sequence is similar to cytokinin oxidase/dehydrogenase, which catalyzes the degradation of cytokinins.	protein_coding	CYTOKININ OXIDASE 5 (CKX5)	CYTOKININ OXIDASE 5 (CKX5)
					ARABIDOPSIS THALIANA CYTOKININ OXIDASE 5 (ATCKX5)
					CYTOKININ OXIDASE 6 (ATCKX6)
AT1G78420	AT1G78420.1	Activates the latent peptidases DA1, DAR1 and DAR2 by mono-ubiquitination at multiple sites. Subsequently, these activated peptidases destabilize various positive regulators of growth.	protein_coding	DA (LARGE IN CHINESE) 2 (DA2)	DA (LARGE IN CHINESE) 2 (DA2)
AT3G13310	AT3G13310.1	Chaperone DnaJ-domain superfamily protein;(source:Araport11)	protein_coding	DNA J PROTEIN C66 (DJC66)	DNA J PROTEIN C66 (DJC66)
AT2G45830	AT2G45830.1	downstream target of AGL15 2;(source:Araport11)	protein_coding	DOWNSTREAM TARGET OF AGL15 2 (DTA2)	DOWNSTREAM TARGET OF AGL15 2 (DTA2)
AT1G03800	AT1G03800.1	encodes a member of the ERF (ethylene response factor) subfamily B-1 of ERF/AP2 transcription factor family (ATERF-10). The protein contains one AP2 domain. There are 15 members in this subfamily including ATERF-3, ATERF-4, ATERF-7, and leafy petiole.	protein_coding	ERF DOMAIN PROTEIN 10 (ERF10)	ERF DOMAIN PROTEIN 10 (ERF10)
					ARABIDOPSIS THALIANA RF DOMAIN PROTEIN 10 (ATERF10)
AT3G57630	AT3G57630.1	Encodes a glycoprotein glycosyl transferase ExAD. Knockout mutants show truncated root hair phenotype.	protein_coding	EXTENSIN ARABINOSE DEFICIENT TRANSFERASE (EXAD)	EXTENSIN ARABINOSE DEFICIENT TRANSFERASE (EXAD)
AT5G02200	AT5G02200.2	Encodes a small plant-specific protein with both nuclear localization and nuclear export signals that is specifically required, together with FHY1, for the light-regulated nuclear accumulation of phyA.	protein_coding	FAR-RED-ELONGATED HYPOCOTYL1-LIKE (FHL)	FAR-RED-ELONGATED HYPOCOTYL1-LIKE (FHL)
AT3G51550	AT3G51550.1	Encodes a synergid-expressed, plasma-membrane localized receptor-like kinase that accumulates asymetrically in the synergid membrnane at the filiform apparatus and mediates male-female gametophyte interactions during pollen tube reception. Also involved in powdery mildew infection. Mutants show faster root elongation under dim light, the protein is required for intracellular accumulation of AHA2 …	protein_coding	FERONIA (FER)	FERONIA (FER)
AT2G46270	AT2G46270.1	encodes a bZIP G-box binding protein whose expression is induced by ABA. It has been shown to bind to Adh that contains the G-box and is induced by cold and water deprivation. GBF3 has been shown to be expressed mostly in the root and dark-grown leaves. GBF3 can act as homodimers and as heterodimers with GFB1, GBF2 and GBF4. In addition, GBF3!?s DNA binding activity is enhanced by GIP1, GPRI1 and…	protein_coding	G-BOX BINDING FACTOR 3 (GBF3)	G-BOX BINDING FACTOR 3 (GBF3)
AT4G16780	AT4G16780.1	Encodes a homeodomain-leucine zipper protein that is rapidly and strongly induced by changes in the ratio of red to far-red light. It is also involved in cell expansion and cell proliferation and in the response to auxin. The mRNA is cell-to-cell mobile.	protein_coding	HOMEOBOX PROTEIN 2 (HB-2)	HOMEOBOX PROTEIN 2 (ATHB-2)
					(HAT4)
					ARABIDOPSIS THALIANA HOMEOBOX PROTEIN 2 (ATHB2)
					HOMEOBOX PROTEIN 2 (HB-2)
AT2G44910	AT2G44910.1	Encodes a homeodomain protein whose expression displays a dependence on phyB for both red and far-red light response. Also involved in the shade avoidance syndrome.	protein_coding	HOMEOBOX-LEUCINE ZIPPER PROTEIN 4 (HB4)	HOMEOBOX-LEUCINE ZIPPER PROTEIN 4 (ATHB4)
					ARABIDOPSIS THALIANA HOMEOBOX-LEUCINE ZIPPER PROTEIN 4 (ATHB-4)
					HOMEOBOX-LEUCINE ZIPPER PROTEIN 4 (HB4)
AT2G43060	AT2G43060.1	Basic helix loop helix transcription factor that interacts with memebers of the BEE family of transcriptional regualtors.	protein_coding	ILI1 BINDING BHLH 1 (IBH1)	ILI1 BINDING BHLH 1 (IBH1)
					(ATIBH1)
AT5G19040	AT5G19040.1	Encodes cytokinin synthase.	protein_coding	ISOPENTENYLTRANSFERASE 5 (IPT5)	ISOPENTENYLTRANSFERASE 5 (IPT5)
					ARABIDOPSIS THALIANA ISOPENTENYLTRANSFERASE 5 (ATIPT5)
AT2G28405	AT2G28405.1	Encodes a member of a family of small,secreted, cysteine rich protein with sequence similarity to the PCP (pollen coat protein) gene family.	protein_coding	LOW-MOLECULAR-WEIGHT CYSTEINE-RICH 32 (LCR32)	LOW-MOLECULAR-WEIGHT CYSTEINE-RICH 32 (LCR32)
AT2G28056	AT2G28056.1	Encodes a microRNA that targets several genes containing AP2 domains including AP2. MicroRNAs are regulatory RNAs with a mature length of ~21-nucleotides that are processed from hairpin precursors by Dicer-like enzymes. MicroRNAs can negatively regulate gene expression by attenuating translation or by directing mRNA cleavage. Mature sequence: AGAAUCUUGAUGAUGCUGCAU. Pri-mRNA coordinates for MIR172…	miRNA_primary_transcript	MICRORNA172A (MIR172A)	MICRORNA 172 (MIR172)
					MICRORNA172A (MIR172A)
AT2G20980	AT2G20980.1	Similar to MCM10, which in other organism was shown to be involved in the initiation of DNA replication.	protein_coding	MINICHROMOSOME MAINTENANCE 10 (MCM10)	MINICHROMOSOME MAINTENANCE 10 (MCM10)
AT3G12320	AT3G12320.1	Member of a small gene family. Appears to be clock regulated.Somewhat redundant with LNK1/2 though more like LNK4 in having affects on biomass accumulation and phototrophism.	protein_coding	NIGHT LIGHT-INDUCIBLE AND CLOCK-REGULATED GENE 3 (LNK3)	NIGHT LIGHT-INDUCIBLE AND CLOCK-REGULATED GENE 3 (LNK3)
AT5G06980	AT5G06980.4	Member of a small gene family. Appears to be clock regulated.Somewhat redundant with LNK1/2 though more like LNK3 in having affects on biomass accumulation and phototrophism.	protein_coding	NIGHT LIGHT-INDUCIBLE AND CLOCK-REGULATED GENE 4 (LNK4)	NIGHT LIGHT-INDUCIBLE AND CLOCK-REGULATED GENE 4 (LNK4)
AT5G47640	AT5G47640.1	Involved in the regulation of response to nutrient levels.	protein_coding	NUCLEAR FACTOR Y, SUBUNIT B2 (NF-YB2)	NUCLEAR FACTOR Y, SUBUNIT B2 (NF-YB2)
AT3G12600	AT3G12600.1	nudix hydrolase homolog 16;(source:Araport11)	protein_coding	NUDIX HYDROLASE HOMOLOG 16 (NUDT16)	NUDIX HYDROLASE HOMOLOG 16 (atnudt16)
					NUDIX HYDROLASE HOMOLOG 16 (NUDT16)
AT2G46970	AT2G46970.1	encodes a novel Myc-related bHLH transcription factor, which physically associated with APRR1/TOC1 and is a member of PIF3 transcription factor family.	protein_coding	PHYTOCHROME INTERACTING FACTOR 3-LIKE 1 (PIL1)	PHYTOCHROME INTERACTING FACTOR 3-LIKE 1 (PIL1)
AT3G62090	AT3G62090.2	encodes a novel Myc-related bHLH transcription factor, which physically associated with APRR1/TOC1 and is a member of PIF3 transcription factor family.	protein_coding	PHYTOCHROME INTERACTING FACTOR 3-LIKE 2 (PIL2)	PHYTOCHROME INTERACTING FACTOR 3-LIKE 2 (PIL2)
					PHYTOCHROME-INTERACTING FACTOR 6 (PIF6)
AT2G01570	AT2G01570.1	Member of the VHIID/DELLA regulatory family. Contains homopolymeric serine and threonine residues, a putative nuclear localization signal, leucine heptad repeats, and an LXXLL motif. Putative transcriptional regulator repressing the gibberellin response and integration of phytohormone signalling. DELLAs repress cell proliferation and expansion that drives plant growth. The protein undergoes degra…	protein_coding	REPRESSOR OF GA1-3 1 (RGA1)	REPRESSOR OF GA1-3 1 (RGA1)
					REPRESSOR OF GA (RGA)
					REPRESSOR OF GA (RGA24)
AT1G11890	AT1G11890.1	Member of SEC22 Gene Family; regulates cell morphogenesis via affecting cytoskeleton organization and stabilities.	protein_coding	SECRETION 22 (SEC22)	SECRETION 22 (SEC22)
					SECRETION 22 (ATSEC22)
					(SEC221)
AT4G26690	AT4G26690.1	Glycerophosphoryl diester phosphodiesterase-like protein involved in cell wall cellulose accumulation and pectin linking. Impacts root hair, trichome and epidermal cell development.	protein_coding	SHAVEN 3 (SHV3)	GLYCEROPHOSPHODIESTER PHOSPHODIESTERASE (GDPD) LIKE 3 (GDPDL3)
					GLYCEROPHOSPHODIESTERASE-LIKE 2 (GPDL2)
					MUTANT ROOT HAIR 5 (MRH5)
					SHAVEN 3 (SHV3)
AT5G13730	AT5G13730.1	Encodes sigma 4 factor, involved in regulating the activity of the plastid-encoded RNA polymerase PEP. Regulates the overall quantity of NDH complexes and thus influences NDH activity.	protein_coding	SIGMA FACTOR 4 (SIG4)	(SIGD)
					SIGMA FACTOR 4 (SIG4)
AT4G34760	AT4G34760.1	SAUR-like auxin-responsive protein family;(source:Araport11)	protein_coding	SMALL AUXIN UPREGULATED RNA 50 (SAUR50)	SMALL AUXIN UPREGULATED RNA 50 (SAUR50)
AT5G07010	AT5G07010.1	Encodes a sulfotransferase that acts specifically on 11- and 12-hydroxyjasmonic acid. Transcript levels for this enzyme are increased by treatments with jasmonic acid (JA), 12-hydroxyJA, JA-isoleucine, and 12-oxyphytodienoic acid (a JA precursor).	protein_coding	SULFOTRANSFERASE 2A (ST2A)	ARABIDOPSIS THALIANA SULFOTRANSFERASE 2A (ATST2A)
					SULFOTRANSFERASE 2A (ST2A)
AT5G66170	AT5G66170.2	Encodes a thiosulfate sulfurtransferase/rhodanese.	protein_coding	SULFURTRANSFERASE 18 (STR18)	SULFURTRANSFERASE 18 (STR18)
AT3G57870	AT3G57870.1	Encodes a SUMO ligase that directs the attachment of the small protein SUMO to target proteins via an isopeptide bond. This enzyme is localized to the nucleus and plants with reduced levels of this protein show higher sensitivity to ABA in root growth inhibition assays. It has high similarity to the yeast UBC9 SUMO ligase and is sometimes referred to by that name.	protein_coding	SUMO CONJUGATION ENZYME 1 (SCE1)	(AHUS5)
					EMBRYO DEFECTIVE 1637 (EMB1637)
					SUMO CONJUGATION ENZYME 1 (SCE1)
					SUMO CONJUGATING ENZYME 1A (SCE1A)
					SUMO CONJUGATION ENZYME 1 (ATSCE1)
AT3G60400	AT3G60400.1	Together with ATAD3 are required for mitochondrial nucleoid structure, their disruption confers heat tolerance.	protein_coding	SUPPRESSOR OF HOT1-4 1 (SHOT1)	SUPPRESSOR OF HOT1-4 1 (SHOT1)
					MITOCHONDRIAL TRANSCRIPTION TERMINATION FACTOR-RELATED 18 (mTERF18)
AT3G16830	AT3G16830.1	TOPLESS family member which directly binds the N-terminal domain of SNC1 and interacts with TPR1.	protein_coding	TOPLESS-RELATED 2 (TPR2)	TOPLESS-RELATED 2 (TPR2)
AT3G62980	AT3G62980.1	Encodes an auxin receptor that mediates auxin-regulated transcription. It contains leucine-rich repeats and an F-box and interacts with ASK1, ASK2 and AtCUL1 to form SCF-TIR1, an SCF ubiquitin ligase complex. Related to yeast Grr1p and human SKP2 proteins, involved in ubiquitin-mediated processes. Required for normal response to auxin and repressed in response to flagellin. As part of the SCF com…	protein_coding	TRANSPORT INHIBITOR RESPONSE 1 (TIR1)	(AtTIR1)
					TRANSPORT INHIBITOR RESPONSE 1 (TIR1)
AT3G62260	AT3G62260.2	Type 2C protein phosphatase (PP2C) which negatively regulates AtHKT1;1 activity and thus determines systemic Na+ allocation during salt stress.	protein_coding	TYPE 2C PROTEIN PHOSPHATASE 49 (PP2C49)	TYPE 2C PROTEIN PHOSPHATASE 49 (PP2C49)
AT3G49810	AT3G49810.1	Encodes a protein with E3 ubiquitin ligase activity that is involved in negative regulation of salt stress tolerance during germination.	protein_coding	U-BOX PROTEIN 30 (ATPUB30)	U-BOX PROTEIN 30 (ATPUB30)
AT4G23630	AT4G23630.1	VIRB2-interacting protein 1;(source:Araport11)	protein_coding	VIRB2-INTERACTING PROTEIN 1 (BTI1)	RETICULAN LIKE PROTEIN B1 (RTNLB1)
					RETICULON 1 (RTN1)
					VIRB2-INTERACTING PROTEIN 1 (BTI1)

## Sheet: List of PHYB-GFP targets
AT3G33084
AT5G02580
AT2G12690
AT3G33076
AT4G16780
AT3G33106
AT3G42050
AT5G57660
AT1G20790
AT4G27310
AT3G33080
AT3G62090
AT3G33058
AT3G41979
AT5G54470
AT2G28405
AT2G12695
AT3G41345
AT5G44440
AT5G44255
AT4G37770
AT2G46970
AT2G41310
AT5G45100
AT4G14130
AT2G42870
AT2G45430
AT4G34760
AT4G31380
AT2G46530
AT5G02530
AT3G41761
AT4G37790
AT1G13260
AT4G08949
AT5G14350
AT2G43060
AT1G58400

## Sheet: PHYB-GFP target GO
Analysis Type:	PANTHER Overrepresentation Test (Released 20231017)
Annotation Version and Release Date:	GO Ontology database DOI: 10.5281/zenodo.7942786 Released 2023-01-05
Analyzed List:	upload_1 (Arabidopsis thaliana)
Reference List:	Arabidopsis thaliana (all genes in database)
Test Type:	FISHER
Correction:	FDR
GO biological process complete	Arabidopsis thaliana - REFLIST (27436)	upload_1 (26)	upload_1 (expected)	upload_1 (over/under)	upload_1 (fold Enrichment)	upload_1 (raw P-value)	upload_1 (FDR)
shade avoidance (GO:0009641)	17	3	0.02	+	> 100	8.5e-07	0.00241
red or far-red light signaling pathway (GO:0010017)	54	3	0.05	+	58.62	2.13e-05	0.0151
cellular response to red or far red light (GO:0071489)	59	3	0.06	+	53.66	2.75e-05	0.0156
response to red or far red light (GO:0009639)	409	7	0.39	+	17.91	8.93e-08	0.000507
negative regulation of RNA biosynthetic process (GO:1902679)	238	4	0.23	+	17.73	7.55e-05	0.0306
negative regulation of DNA-templated transcription (GO:0045892)	238	4	0.23	+	17.73	7.55e-05	0.0286
negative regulation of RNA metabolic process (GO:0051253)	252	4	0.24	+	16.75	9.38e-05	0.0333
negative regulation of nucleobase-containing compound metabolic process (GO:0045934)	287	4	0.27	+	14.71	0.000154	0.0484
regulation of DNA-templated transcription (GO:0006355)	2445	11	2.32	+	4.75	6.21e-06	0.00881
regulation of RNA biosynthetic process (GO:2001141)	2453	11	2.32	+	4.73	6.41e-06	0.00728
response to radiation (GO:0009314)	2311	10	2.191	+	4.57	2.73e-05	0.0172
regulation of macromolecule biosynthetic process (GO:0010556)	2675	11	2.53	+	4.34	1.47e-05	0.0139
response to light stimulus (GO:0009416)	2199	9	2.081	+	4.32	0.000122	0.0408
regulation of RNA metabolic process (GO:0051252)	2717	11	2.57	+	4.271	1.71e-05	0.0138
regulation of cellular biosynthetic process (GO:0031326)	2901	11	2.75	+	4	3.17e-05	0.0163
regulation of nucleobase-containing compound metabolic process (GO:0019219)	3053	11	2.89	+	3.8	5.1e-05	0.0241
regulation of biosynthetic process (GO:0009889)	3061	11	2.9	+	3.79	5.23e-05	0.0228
response to abiotic stimulus (GO:0009628)	4732	15	4.48	+	3.34	4.04e-06	0.00765

## Sheet: PHYB-GFP target annot
Locus Identifier	Representative Gene Model Name	Gene Description	Gene Model Type	Primary Gene Symbol	All Gene Symbols
AT3G41761	AT3G41761.1	other_RNA;(source:Araport11)	other_rna
AT5G44255	AT5G44255.1	transposable_element_gene;(source:Araport11);gypsy-like retrotransposon family, has a 3.5e-09 P-value blast match to GB:AAD27547 polyprotein (Gypsy_Ty3-element) (Oryza sativa subsp. indica);(source:TAIR10)	transposable_element_gene
AT1G20790	AT1G20790.1	F-box family protein;(source:Araport11)	protein_coding
AT3G41979	AT3G41979.1	5.8SrRNA	ribosomal_rna
AT5G14350	AT5G14350.1	Pentatricopeptide repeat (PPR) superfamily protein;(source:Araport11)	protein_coding
AT3G41345	AT3G41345.1	transposable_element_gene;(source:Araport11);CACTA-like transposase family (Ptta/En/Spm), has a 2.6e-18 P-value blast match to At5g29026.1/8-244 CACTA-like transposase family (Ptta/En/Spm) (CACTA-element) (Arabidopsis thaliana);(source:TAIR10)	transposable_element_gene
AT3G33084	AT3G33084.1	transposable_element_gene;(source:Araport11);gypsy-like retrotransposon family, has a 1.6e-186 P-value blast match to GB:AAD22153 polyprotein (Gypsy_Ty3-element) (Sorghum bicolor);(source:TAIR10)	transposable_element_gene
AT3G33058	AT3G33058.1	transposable_element_gene;(source:Araport11);gypsy-like retrotransposon family (Athila), has a 2.4e-112 P-value blast match to GB:CAA57397 Athila ORF 1 (Arabidopsis thaliana);(source:TAIR10)	transposable_element_gene
AT3G33080	AT3G33080.1	transposable_element_gene;(source:Araport11);similar to unknown protein [Arabidopsis thaliana] (TAIR:AT3G30650.1);(source:TAIR10)	transposable_element_gene
AT3G33076	AT3G33076.1	transposable_element_gene;(source:Araport11);gypsy-like retrotransposon family, has a 4.2e-187 P-value blast match to GB:AAD22153 polyprotein (Gypsy_Ty3-element) (Sorghum bicolor);(source:TAIR10)	transposable_element_gene
AT1G58400	AT1G58400.2	Disease resistance protein (CC-NBS-LRR class) family;(source:Araport11)	protein_coding
AT2G12690	AT2G12690.1	transposable_element_gene;(source:Araport11);pseudogene, hypothetical protein;(source:TAIR10)	transposable_element_gene
AT2G12695	AT2G12695.1	transposable_element_gene;(source:Araport11);similar to unknown protein [Arabidopsis thaliana] (TAIR:AT2G24915.1);(source:TAIR10)	transposable_element_gene
AT3G33106	AT3G33106.1	transposable_element_gene;(source:Araport11);gypsy-like retrotransposon family (Athila), has a 0. P-value blast match to GB:CAA57397 Athila ORF 1 (Arabidopsis thaliana);(source:TAIR10)	transposable_element_gene
AT5G02530	AT5G02530.1	RNA-binding (RRM/RBD/RNP motifs) family protein;(source:Araport11)	protein_coding	(ALY2)	(ALY2)
AT5G44440	AT5G44440.2	FAD-binding Berberine family protein;(source:Araport11)	protein_coding	(ATBBE28)	(ATBBE28)
AT4G37790	AT4G37790.1	Encodes homeobox protein HAT22, member of the HD-Zip II family. The mRNA is cell-to-cell mobile.	protein_coding	(HAT22)	(HAT22)
					ABA INSENSITIVE GROWTH 1 (ABIG1)
					BRASSINOSTEROID-RELATED HOMEOBOX 3 (BHB3)
AT5G02580	AT5G02580.1	mRNA expression activated by PIFs by directly binding to promoter; overexpression causes pale leaves. Disrupts the homodimerization of GLK1 by interacting with its dimerization domain and debilitates the DNA-binding activity of GLK1. RPGE-GLK regulatory pairs regulate photosynthetic gene expression downstream of PIFs.	protein_coding	(RPGE1)	(RPGE1)
AT3G42050	AT3G42050.1	Member of V-ATPase family. Vacuolar-type H + -ATPase (V-ATPase) is a multisubunit proton pump located on the endomembranes.	protein_coding	(VHA-H)	(VHA-H)
AT4G37770	AT4G37770.1	Encodes an auxin inducible ACC synthase.	protein_coding	1-AMINO-CYCLOPROPANE-1-CARBOXYLATE SYNTHASE 8 (ACS8)	1-AMINO-CYCLOPROPANE-1-CARBOXYLATE SYNTHASE 8 (ACS8)
AT2G45430	AT2G45430.1	Encodes a nuclear localized AT hook domain containing protein that can bind AT rich DNA in vitro. Overexpression of the gene results in delayed flowering. Is likely to act redundantly with AHL18, AHL27 and AHL29 in the regulation of flowering. It is also involved in both photo- and skotomorphogenesis.	protein_coding	AT-HOOK MOTIF NUCLEAR-LOCALIZED PROTEIN 22 (AHL22)	AT-HOOK MOTIF NUCLEAR-LOCALIZED PROTEIN 22 (AHL22)
AT2G46530	AT2G46530.3	auxin response factor 11;(source:Araport11)	protein_coding	AUXIN RESPONSE FACTOR 11 (ARF11)	AUXIN RESPONSE FACTOR 11 (ARF11)
AT4G27310	AT4G27310.1	Encodes an atypical B-box domain protein that negatively regulates photomorphogenic development by interfering with the binding of the transcription factor HY5 to target gene promoters. Degradation of BBX28 in darkness is dependent on COP1 and occurs via the 26S proteasome pathway. BBX28 acts as a key factor in the COP1-HY5 regulatory hub by maintaining proper HY5 activity to ensure normal photom…	protein_coding	B-BOX DOMAIN PROTEIN 28 (BBX28)	B-BOX DOMAIN PROTEIN 28 (BBX28)
AT5G54470	AT5G54470.1	B-Box transcription factor (TF) family protein which integrates photomorphogenic signaling with defense responses by promoting flavonoid, sinapate and glucosinolate accumulation in leavees. Orchestrates the accumulation of specific light-induced metabolites and regulates resistance against pathogens and herbivores.	protein_coding	B-BOX DOMAIN PROTEIN 29 (BBX29)	B-BOX DOMAIN PROTEIN 29 (BBX29)
AT5G45100	AT5G45100.1	Encodes one of the BRGs (BOI-related gene) involved in resistance to Botrytis cinerea.	protein_coding	BOI-RELATED GENE 1 (BRG1)	BOI-RELATED GENE 1 (BRG1)
AT5G57660	AT5G57660.1	CONSTANS-like 5;(source:Araport11)	protein_coding	CONSTANS-LIKE 5 (COL5)	(ATCOL5)
					CONSTANS-LIKE 5 (COL5)
					B-BOX DOMAIN PROTEIN 6 (BBX6)
AT4G31380	AT4G31380.1	encodes a small protein with unknown function and is similar to flower promoting factor 1. This gene is not expressed in apical meristem after floral induction but is expressed in roots, flowers, and in low abundance, leaves.	protein_coding	FPF1-LIKE PROTEIN 1 (FLP1)	FPF1-LIKE PROTEIN 1 (FLP1)
AT4G16780	AT4G16780.1	Encodes a homeodomain-leucine zipper protein that is rapidly and strongly induced by changes in the ratio of red to far-red light. It is also involved in cell expansion and cell proliferation and in the response to auxin. The mRNA is cell-to-cell mobile.	protein_coding	HOMEOBOX PROTEIN 2 (HB-2)	HOMEOBOX PROTEIN 2 (ATHB-2)
					(HAT4)
					ARABIDOPSIS THALIANA HOMEOBOX PROTEIN 2 (ATHB2)
					HOMEOBOX PROTEIN 2 (HB-2)
AT2G43060	AT2G43060.1	Basic helix loop helix transcription factor that interacts with memebers of the BEE family of transcriptional regualtors.	protein_coding	ILI1 BINDING BHLH 1 (IBH1)	ILI1 BINDING BHLH 1 (IBH1)
					(ATIBH1)
AT2G28405	AT2G28405.1	Encodes a member of a family of small,secreted, cysteine rich protein with sequence similarity to the PCP (pollen coat protein) gene family.	protein_coding	LOW-MOLECULAR-WEIGHT CYSTEINE-RICH 32 (LCR32)	LOW-MOLECULAR-WEIGHT CYSTEINE-RICH 32 (LCR32)
AT2G42870	AT2G42870.1	Encodes PHYTOCHROME RAPIDLY REGULATED1 (PAR1), an atypical basic helix-loop-helix (bHLP) protein. Closely related to PAR2 (At3g58850). Up regulated after simulated shade perception. Acts in the nucleus to control plant development and as a negative regulator of shade avoidance response. Functions as transcriptional repressor of auxin-responsive genes SAUR15 (AT4G38850) and SAUR68 (AT1G29510).	protein_coding	PHY RAPIDLY REGULATED 1 (PAR1)	PHY RAPIDLY REGULATED 1 (PAR1)
					HELIX-LOOP-HELIX 1 (HLH1)
AT2G46970	AT2G46970.1	encodes a novel Myc-related bHLH transcription factor, which physically associated with APRR1/TOC1 and is a member of PIF3 transcription factor family.	protein_coding	PHYTOCHROME INTERACTING FACTOR 3-LIKE 1 (PIL1)	PHYTOCHROME INTERACTING FACTOR 3-LIKE 1 (PIL1)
AT3G62090	AT3G62090.2	encodes a novel Myc-related bHLH transcription factor, which physically associated with APRR1/TOC1 and is a member of PIF3 transcription factor family.	protein_coding	PHYTOCHROME INTERACTING FACTOR 3-LIKE 2 (PIL2)	PHYTOCHROME INTERACTING FACTOR 3-LIKE 2 (PIL2)
					PHYTOCHROME-INTERACTING FACTOR 6 (PIF6)
AT1G13260	AT1G13260.1	Encodes an AP2/B3 domain transcription factor which is upregulated in response to low temperature. It contains a B3 DNA binding domain. It has circadian regulation and may function as a negative growth regulator. The mRNA is cell-to-cell mobile.	protein_coding	RELATED TO ABI3/VP1 1 (RAV1)	RELATED TO ABI3/VP1 1 (RAV1)
					(ATRAV1)
					ETHYLENE RESPONSE DNA BINDING FACTOR 4 (EDF4)
AT2G41310	AT2G41310.1	Encodes an A- type response Regulator that is primarily expressed in the root and is involved in cytokinin-mediated signalling. Phosphatidylinositol 4-phosphate 5-kinase (PIP5K) enzyme family member.	protein_coding	RESPONSE REGULATOR 3 (RR3)	RESPONSE REGULATOR 3 (ATRR3)
					RESPONSE REGULATOR 8 (ARR8)
					RESPONSE REGULATOR 3 (RR3)
AT4G34760	AT4G34760.1	SAUR-like auxin-responsive protein family;(source:Araport11)	protein_coding	SMALL AUXIN UPREGULATED RNA 50 (SAUR50)	SMALL AUXIN UPREGULATED RNA 50 (SAUR50)
AT4G14130	AT4G14130.1	xyloglucan endotransglycosylase-related protein (XTR7)	protein_coding	XYLOGLUCAN ENDOTRANSGLUCOSYLASE/HYDROLASE 15 (XTH15)	XYLOGLUCAN ENDOTRANSGLYCOSYLASE 7 (XTR7)
					XYLOGLUCAN ENDOTRANSGLUCOSYLASE/HYDROLASE 15 (XTH15)
