# Supplementary material for: Phytochrome C and Low Temperature Promote the Protein Accumulation and Red-Light Signaling of Phytochrome D
Source: Plant Cell Physiol. 2024 Aug 9;65(10):1717–35. doi: 10.1093/pcp/pcae089 (PMC11558544; doi:10.1093/pcp/pcae089)
Supplement: pcae089_Supp [file pcae089_supp.zip › suppl_data/pcp-2024-e-00164-File014.xlsx]

## Sheet: Legends
Legends
Chr	Chromosome name or identifier where the peak is located.
Mean_position	Average genomic position of the peaks being analyzed.
Annotation	Annotation of the genomic position of the peak, such as promoter, exon, intron, etc.
Nearest.PromoterID	The nearest promoter of the identified peak.
AT_number	The AT identifier of the gene belonging to the nearest promoter.
start	Start position of the peak on the chromosome.
end	End position of the peak on the chromosome.
length	Size of the genomic region considered around each peak.
abs_summit	It represents the location where the summit of a ChIP-seq peak is situated in the genome.
pileup	The number of sequence reads that align to specific genomic regions.
X.log10.pvalue	Logarithm (base 10) of the p-value associated with the statistical test.
fold_enrichment	Statistical measure used to determine the overrepresentation of a particular peak compared to the reference (i.e. the no-antibody control).
X.log10.qvalue	Logarithm (base 10) of the adjusted p-values corrected for multiple testing.
parallel	ID for biological replicates.
gene	Abbreviated name of the nearest gene.
description	Description of the nearest gene.
Descripion of data presented on different tabs
PHYD-YFP_abcde_all_peaks	These datasets contain all the peaks identified in any of the samples of the given genotype. All peaks showing at least 4-fold enrichment compared to the "no-antibody" negative control were considered, but were not filtered for the occurence in both replicate samples. Peaks are sorted by the identifier of the gene associated.
PHYD-YFP_abCde_all_peaks
PHYB-GFP_AbCDE_all_peaks
PHYD-YFP_abcde_replicated_peaks	These datasets contain only those peaks that showed at least 4-fold enrichment comperad to the "no-antibody" negative control, AND occured in both replicates of a given genotype. The unique genes associated with the peaks listed here formed the three gene lists that were analysed in this work. Peaks are sorted by the identifier of the gene associated.
PHYD-YFP_abCde_replicated_peaks
PHYB-GFP_AbCDE_replicated_peaks
gene lists	This tab contains the three gene lists according to the three genotypes, showing the identifier, the short name of the gene (if there is any), and the mean fold enrichment. Mean fold enrichment was calculated from the corresponding values of replicated peaks. If a gene was associated with more than one replicated peaks, the one with the highest fold enrichment was taken. Genes representing the co…

## Sheet: PHYD-YFP_abcde_all_peaks
Chr	Mean_position	Annotation	Nearest.PromoterID	AT_number	start	end	length	abs_summit	pileup	X.log10.pvalue	fold_enrichment	X.log10.qvalue	parallel	gene	description
Chr1	2437112	promoter-TSS (AT1G07885.1)	AT1G07885.1	AT1G07885	2436987	2437240	254	2437112	10.29	5.88709	4.27463	1.98584	2	NA	unknown protein; FUNCTIONS IN: molecular_function unknown; INVOLVED IN: biological_process unknown; LOCATED IN: cellular_component unknown; Has 0 Blast hits to 0 proteins in 0 species (source: NCBI BLink).
Chr1	9481339	promoter-TSS (AT1G27290.1)	AT1G27290.1	AT1G27290	9481209	9481482	274	9481339	11.83	7.50958	5.36087	3.259	2	NA	unknown protein; Has 44 Blast hits to 44 proteins in 12 species: Archae - 0; Bacteria - 0; Metazoa - 0; Fungi - 0; Plants - 44; Viruses - 0; Other Eukaryotes - 0 (source: NCBI BLink).
Chr1	21207173	promoter-TSS (AT1G56600.1)	AT1G56600.1	AT1G56600	21207033	21207284	252	21207173	17.48	8.90491	4.86436	4.46109	2	AtGolS2, GolS2	galactinol synthase 2
Chr1	21364743	promoter-TSS (AT1G57680.1)	AT1G57680.1	AT1G57680	21364684	21364922	239	21364743	16.2	9.62915	5.37466	5.08747	2	Cand1	FUNCTIONS IN: molecular_function unknown; INVOLVED IN: biological_process unknown; LOCATED IN: endomembrane system; EXPRESSED IN: 24 plant structures; EXPRESSED DURING: 15 growth stages; CONTAINS InterPro DOMAIN/s: Uncharacterised conserved protein UCP031277 (InterPro:IPR016971); Has 70 Blast hits to 70 proteins in 19 species: Archae - 0; Bacteria - 0; Metazoa - 1; Fungi - 0; Plants - 66; Viruses…
Chr1	25941498	promoter-TSS (AT1G68990.1)	AT1G69010.1	AT1G69010	25941109	25941664	556	25941498	14.14	10.493	6.30913	5.87893	2	BIM2	BES1-interacting Myc-like protein 2
Chr1	29625302	promoter-TSS (AT1G78790.1)	AT1G78790.1	AT1G78790	29625218	29625509	292	29625302	15.94	9.31879	5.64727	4.83043	2	NA	unknown protein; CONTAINS InterPro DOMAIN/s: Protein of unknown function DUF2008 (InterPro:IPR018552); Has 69 Blast hits to 69 proteins in 28 species: Archae - 0; Bacteria - 0; Metazoa - 33; Fungi - 0; Plants - 33; Viruses - 0; Other Eukaryotes - 3 (source: NCBI BLink).
Chr2	8139615	promoter-TSS (AT2G18790.1)	AT2G18790.1	AT2G18790	8139494	8139746	253	8139615	39.08	14.5557	4.28239	9.62173	2	PHYB, HY3, OOP1	phytochrome B
Chr2	11978142	TTS (AT2G28105.1)	AT2G28110.1	AT2G28110	11978018	11978236	219	11978142	14.91	7.72091	4.88138	3.42611	2	FRA8, IRX7	Exostosin family protein
Chr2	12152441	TTS (AT2G28405.1)	AT2G28405.1	AT2G28405	12152271	12152557	287	12152441	21.56	15.2573	7.51934	9.87147	1	LCR32	low-molecular-weight cysteine-rich 32
Chr2	12152407	TTS (AT2G28405.1)	AT2G28405.1	AT2G28405	12152214	12152621	408	12152407	28.54	23.0554	9.84699	17.7814	2	LCR32	low-molecular-weight cysteine-rich 32
Chr2	12634220	promoter-TSS (AT2G29500.1)	AT2G29510.1	AT2G29510	12634085	12634473	389	12634220	19.03	12.168	6.10589	7.43455	2	NA	Protein of unknown function (DUF3527)
Chr2	12680228	exon (AT2G29660.1, exon 1 of 1)	AT2G29660.1	AT2G29660	12680087	12680405	319	12680228	14.14	8.35541	5.01388	4.01061	2	NA	zinc finger (C2H2 type) family protein
Chr2	17907266	Intergenic	AT2G43060.1	AT2G43060	17907133	17907416	284	17907266	16.97	10.2513	5.9901	5.65427	2	IBH1	ILI1 binding bHLH 1
Chr2	18523586	promoter-TSS (AT2G44920.1)	AT2G44920.1	AT2G44920	18523404	18523693	290	18523586	11.06	6.86932	4.63708	2.73092	2	NA	Tetratricopeptide repeat (TPR)-like superfamily protein
Chr2	19299060	TTS (AT2G46980.2)	AT2G46970.1	AT2G46970	19298913	19299167	255	19299060	19.76	13.1909	6.92141	7.87218	1	PIL1	phytochrome interacting factor 3-like 1
Chr2	19299089	TTS (AT2G46980.2)	AT2G46970.1	AT2G46970	19298873	19299325	453	19299089	31.11	21.4139	8.02806	16.2106	2	PIL1	phytochrome interacting factor 3-like 1
Chr2	19641005	promoter-TSS (AT2G48000.1)	AT2G48000.1	AT2G48000	19640928	19641233	306	19641005	12.86	6.6833	4.61876	2.57224	2	NA	Pentatricopeptide repeat (PPR) superfamily protein
Chr3	4656061	TTS (AT3G14060.1)	AT3G14060.1	AT3G14060	4655917	4656116	200	4656061	12.6	6.22495	4.24974	2.26102	2	NA	unknown protein; BEST Arabidopsis thaliana protein match is: unknown protein (TAIR:AT1G54120.1); Has 30 Blast hits to 30 proteins in 8 species: Archae - 0; Bacteria - 0; Metazoa - 0; Fungi - 0; Plants - 30; Viruses - 0; Other Eukaryotes - 0 (source: NCBI BLink).
Chr3	5731158	promoter-TSS (AT3G16830.1)	AT3G16830.1	AT3G16830	5731025	5731306	282	5731158	11.83	7.16595	5.13112	2.99697	2	TPR2	TOPLESS-related 2
Chr3	7063567	promoter-TSS (AT3G20250.1)	AT3G20250.1	AT3G20250	7063466	7063700	235	7063567	16.46	10.9477	6.2343	6.28121	2	APUM5, PUM5	pumilio 5
Chr3	11384178	promoter-TSS (AT3G29575.1)	AT3G29575.1	AT3G29575	11384046	11384267	222	11384178	19.08	13.8924	7.09636	8.49941	1	AFP3	ABI five binding protein 3
Chr3	11384198	promoter-TSS (AT3G29575.1)	AT3G29575.1	AT3G29575	11384001	11384375	375	11384198	22.11	17.2892	8.25458	12.2651	2	AFP3	ABI five binding protein 3
Chr3	13705924	Intergenic	AT3G33084.1	AT3G33084	13705664	13705976	313	13705924	16.36	13.2822	7.63107	7.94016	1	NA	NA
Chr3	17182864	promoter-TSS (AT3G46630.1)	AT3G46640.3	AT3G46640	17182691	17182943	253	17182864	11.31	5.86499	4.10451	1.96573	2	PCL1	Homeodomain-like superfamily protein
Chr3	19121151	promoter-TSS (AT3G51550.1)	AT3G51550.1	AT3G51550	19120973	19121208	236	19121151	11.83	7.50958	5.36087	3.259	2	FER	Malectin/receptor-like protein kinase family protein
Chr3	21036220	promoter-TSS (AT3G56800.1)	AT3G56800.1	AT3G56800	21036154	21036359	206	21036220	14.14	8.41215	5.04731	4.05108	2	CAM3, acam-3	calmodulin 3
Chr3	22328039	Intergenic	AT3G60400.1	AT3G60400	22327959	22328158	200	22328039	18	8.44714	4.7497	4.07012	2	SHOT1	Mitochondrial transcription termination factor family protein
Chr3	22991355	promoter-TSS (AT3G62090.1)	AT3G62090.3	AT3G62090	22991112	22991488	377	22991355	14.65	11.0542	6.88197	5.94523	1	PIL2, PIF6	phytochrome interacting factor 3-like 2
Chr3	22991185	promoter-TSS (AT3G62090.1)	AT3G62090.3	AT3G62090	22991040	22991457	418	22991185	17.48	13.788	7.72489	8.90921	2	PIL2, PIF6	phytochrome interacting factor 3-like 2
Chr4	1382681	promoter-TSS (AT4G03113.1)	AT4G03113.1	AT4G03113	1382523	1382792	270	1382681	13.63	7.53305	4.87589	3.259	2	NA	unknown protein; LOCATED IN: mitochondrion; Has 30201 Blast hits to 17322 proteins in 780 species: Archae - 12; Bacteria - 1396; Metazoa - 17338; Fungi - 3422; Plants - 5037; Viruses - 0; Other Eukaryotes - 2996 (source: NCBI BLink).
Chr4	4070307	TTS (AT4G06744.1)	AT4G06744.1	AT4G06744	4070183	4070485	303	4070307	12.34	7.48106	4.9415	3.259	2	NA	Leucine-rich repeat (LRR) family protein
Chr4	8323906	Intergenic	AT4G14465.1	AT4G14465	8323789	8324076	288	8323906	20.06	10.9285	5.26395	6.26419	2	AHL20	AT-hook motif nuclear-localized protein 20
Chr4	9443416	Intergenic	AT4G16780.1	AT4G16780	9443243	9443623	381	9443416	32.45	32.1721	13.6215	24.096	1	ATHB-2, HAT4, ATHB2, HB-2	homeobox protein 2
Chr4	9443436	Intergenic	AT4G16780.1	AT4G16780	9443166	9443692	527	9443436	43.45	42.0281	14.8181	35.5955	2	ATHB-2, HAT4, ATHB2, HB-2	homeobox protein 2
Chr4	9444303	Intergenic	AT4G16780.1	AT4G16780	9444057	9444442	386	9444303	12.6	8.48324	5.68323	4.07012	2	ATHB-2, HAT4, ATHB2, HB-2	homeobox protein 2
Chr4	13675029	promoter-TSS (AT4G27310.1)	AT4G27310.1	AT4G27310	13674957	13675189	233	13675029	16.89	7.66459	4.47271	2.87136	1	BBX28	B-box type zinc finger family protein
Chr4	13675012	promoter-TSS (AT4G27310.1)	AT4G27310.1	AT4G27310	13674798	13675244	447	13675012	24.68	14.5125	6.42102	9.57915	2	BBX28	B-box type zinc finger family protein
Chr4	13674475	Intergenic	AT4G27310.1	AT4G27310	13674333	13674647	315	13674475	12.34	6.6833	4.44735	2.57224	2	BBX28	B-box type zinc finger family protein
Chr4	15231424	TTS (AT4G31380.1)	AT4G31380.1	AT4G31380	15231292	15231576	285	15231424	21.86	15.2573	7.61857	10.2871	2	FLP1	FPF1-like protein 1
Chr4	15646663	promoter-TSS (AT4G32410.1)	AT4G32410.1	AT4G32410	15646587	15646867	281	15646663	11.83	5.86499	4.27593	1.96573	2	CESA1, RSW1, AtCESA1	cellulose synthase 1
Chr5	437212	promoter-TSS (AT5G02200.1)	AT5G02200.1	AT5G02200	437144	437411	268	437212	13.11	9.48858	5.89814	4.95484	2	FHL	far-red-elongated hypocotyl1-like
Chr5	579329	promoter-TSS (AT5G02580.1)	AT5G02580.1	AT5G02580	579168	579447	280	579329	24.19	20.2369	9.38819	14.3963	1	BGH2	Plant protein 1589 of unknown function
Chr5	579311	promoter-TSS (AT5G02580.1)	AT5G02580.1	AT5G02580	579073	579559	487	579311	37.54	35.2636	13.4757	29.3114	2	BGH2	Plant protein 1589 of unknown function
Chr5	1360474	promoter-TSS (AT5G04710.1)	AT5G04710.1	AT5G04710	1360402	1360602	201	1360474	11.06	5.86499	4.0188	1.96573	2	NA	Zn-dependent exopeptidases superfamily protein
Chr5	8775375	exon (AT5G25280.1, exon 1 of 1)	AT5G25280.2	AT5G25280	8774939	8775550	612	8775375	12.86	8.48324	5.79069	4.07012	2	NA	serine-rich protein-related
Chr5	19309061	promoter-TSS (AT5G47640.1)	AT5G47640.1	AT5G47640	19308643	19309162	520	19309061	14.91	8.41215	5.30443	4.05108	2	NF-YB2	nuclear factor Y, subunit B2
Chr5	22116009	promoter-TSS (AT5G54470.1)	AT5G54470.1	AT5G54470	22115806	22116162	357	22116009	24.53	14.5125	6.38373	9.03524	1	BBX29	B-box type zinc finger family protein
Chr5	22115984	promoter-TSS (AT5G54470.1)	AT5G54470.1	AT5G54470	22115690	22116305	616	22115984	38.83	28.9709	9.9565	23.4501	2	BBX29	B-box type zinc finger family protein
Chr5	23359554	TTS (AT5G57670.2)	AT5G57660.1	AT5G57660	23359430	23359674	245	23359554	19.03	12.4453	6.25853	7.68648	2	ATCOL5, COL5	CONSTANS-like 5

## Sheet: PHYD-YFP_abCde_all_peaks.
Chr	Mean_position	Annotation	Nearest.PromoterID	AT_number	start	end	length	abs_summit	pileup	X.log10.pvalue	fold_enrichment	X.log10.qvalue	parallel	gene	description
Chr1	120609	TTS (AT1G01305.1)	AT1G01310.1	AT1G01310	120498	120814	317	120609	15.38	8.73763	5.12004	5.09609	1	NA	CAP (Cysteine-rich secretory proteins, Antigen 5, and Pathogenesis-related 1 protein) superfamily protein
Chr1	173442	promoter-TSS (AT1G01470.1)	AT1G01471.1	AT1G01471	173019	173686	668	173442	15	6.9063	4.00106	3.71659	1	NA	unknown protein; Has 30201 Blast hits to 17322 proteins in 780 species: Archae - 12; Bacteria - 1396; Metazoa - 17338; Fungi - 3422; Plants - 5037; Viruses - 0; Other Eukaryotes - 2996 (source: NCBI BLink).
Chr1	183527	Intergenic	AT1G01490.1	AT1G01490	183201	183700	500	183527	14.24	8.46955	5.11562	4.851	1	NA	Heavy metal transport/detoxification superfamily protein
Chr1	182406	promoter-TSS (AT1G01490.1)	AT1G01490.1	AT1G01490	182267	182596	330	182406	13.48	7.53305	4.82828	4.15377	1	NA	Heavy metal transport/detoxification superfamily protein
Chr1	199502	promoter-TSS (AT1G01550.1)	AT1G01550.1	AT1G01550	199369	199657	289	199502	11.97	5.95897	4.38317	2.99847	1	BPS1	Protein of unknown function (DUF793)
Chr1	207024	exon (AT1G01570.1, exon 2 of 3)	AT1G01570.1	AT1G01570	206800	207238	439	207024	16.33	10.2513	5.77792	6.2481	1	NA	Protein of unknown function (DUF604)
Chr1	239657	TTS (AT1G01660.1)	AT1G01650.2	AT1G01650	239489	239870	382	239657	13.29	8.96517	5.64538	5.24904	1	SPPL4, ATSPPL4	SIGNAL PEPTIDE PEPTIDASE-LIKE 4
Chr1	268187	promoter-TSS (AT1G01720.1)	AT1G01720.1	AT1G01720	268028	268364	337	268187	10.83	5.75357	4.3897	2.86572	1	ATAF1, ANAC002	NAC (No Apical Meristem) domain transcriptional regulator superfamily protein
Chr1	302606	promoter-TSS (AT1G01830.3)	AT1G01830.3	AT1G01830	302520	302770	251	302606	13.81	7.53305	4.93533	3.49353	2	NA	ARM repeat superfamily protein
Chr1	325184	promoter-TSS (AT1G01950.1)	AT1G01950.2	AT1G01950	325046	325326	281	325184	13.86	7.03383	4.64522	3.77594	1	ARK2	armadillo repeat kinesin 2
Chr1	364304	promoter-TSS (AT1G02065.1)	AT1G02065.1	AT1G02065	364192	364450	259	364304	12.92	6.6833	4.63835	3.52889	1	SPL8	squamosa promoter binding protein-like 8
Chr1	469299	promoter-TSS (AT1G02350.1)	AT1G02350.1	AT1G02350	468677	469445	769	469299	18.23	9.25272	4.80826	5.49112	1	NA	protoporphyrinogen oxidase-related
Chr1	498973	promoter-TSS (AT1G02450.1)	AT1G02450.1	AT1G02450	498859	499078	220	498973	11.21	5.90945	4.09588	2.95465	1	NIMIN1, NIMIN-1	NIM1-interacting 1
Chr1	537732	promoter-TSS (AT1G02560.1)	AT1G02560.1	AT1G02560	537593	537812	220	537732	13.1	8.93723	5.55314	5.24904	1	CLPP5, NCLPP5, NCLPP1	nuclear encoded CLP protease 5
Chr1	571372	TTS (AT1G02650.1)	AT1G02650.1	AT1G02650	571257	571477	221	571372	11.02	5.90945	4.03214	2.95465	1	NA	Tetratricopeptide repeat (TPR)-like superfamily protein
Chr1	575608	promoter-TSS (AT1G02660.1)	AT1G02670.1	AT1G02670	575440	575755	316	575608	15.57	10.5134	6.25435	6.48935	1	NA	P-loop containing nucleoside triphosphate hydrolases superfamily protein
Chr1	739482	promoter-TSS (AT1G03090.1)	AT1G03090.2	AT1G03090	739282	739862	581	739482	11.02	5.86499	4.00526	2.91987	1	MCCA	methylcrotonyl-CoA carboxylase alpha chain, mitochondrial / 3-methylcrotonyl-CoA carboxylase 1 (MCCA)
Chr1	957034	TTS (AT1G03790.1)	AT1G03800.1	AT1G03800	956617	957223	607	957034	14.43	8.41215	5.14483	4.8244	1	ERF10, ATERF10	ERF domain protein 10
Chr1	957031	TTS (AT1G03790.1)	AT1G03800.1	AT1G03800	956931	957183	253	957031	11.63	7.97717	5.58544	3.86356	2	ERF10, ATERF10	ERF domain protein 10
Chr1	1028535	TTS (AT1G03990.1)	AT1G04000.1	AT1G04000	1028214	1028915	702	1028535	17.85	8.44714	4.71329	4.84282	1	NA	unknown protein; BEST Arabidopsis thaliana protein match is: unknown protein (TAIR:AT5G44060.1); Has 62 Blast hits to 62 proteins in 10 species: Archae - 0; Bacteria - 0; Metazoa - 0; Fungi - 0; Plants - 62; Viruses - 0; Other Eukaryotes - 0 (source: NCBI BLink).
Chr1	1129592	promoter-TSS (AT1G04240.1)	AT1G04240.1	AT1G04240	1129442	1129764	323	1129592	13.29	7.53305	4.76497	4.15377	1	SHY2, IAA3	AUX/IAA transcriptional regulator family protein
Chr1	1236409	promoter-TSS (AT1G04530.1)	AT1G04530.1	AT1G04530	1236250	1236594	345	1236409	12.73	6.6833	4.57504	3.52889	1	TPR4	Tetratricopeptide repeat (TPR)-like superfamily protein
Chr1	1313059	promoter-TSS (AT1G04690.1)	AT1G04690.1	AT1G04690	1312907	1313444	538	1313059	12.35	6.6833	4.44843	3.52889	1	KAB1, KV-BETA1	potassium channel beta subunit 1
Chr1	1355776	TTS (AT1G04810.1)	AT1G04820.1	AT1G04820	1355636	1355872	237	1355776	15	9.38051	5.37056	5.55204	1	TUA4, TOR2	tubulin alpha-4 chain
Chr1	1422165	promoter-TSS (AT1G04990.1)	AT1G04990.1	AT1G04990	1421949	1422470	522	1422165	11.59	6.32486	4.48843	3.24996	1	NA	Zinc finger C-x8-C-x5-C-x3-H type family protein
Chr1	1768744	promoter-TSS (AT1G05850.1)	AT1G05850.1	AT1G05850	1768584	1768947	364	1768744	13.48	8.78366	5.60559	5.13654	1	POM1, ERH2, ELP1, CTL1, ELP, HOT2, ATCTL1	Chitinase family protein
Chr1	1773813	promoter-TSS (AT1G05870.1)	AT1G05870.1	AT1G05870	1773669	1774002	334	1773813	11.78	5.86499	4.2585	2.91987	1	NA	Protein of unknown function (DUF1685)
Chr1	1838197	promoter-TSS (AT1G06070.1)	AT1G06070.1	AT1G06070	1837682	1838323	642	1838197	20.13	11.946	5.80558	7.69886	1	NA	Basic-leucine zipper (bZIP) transcription factor family protein
Chr1	1954003	promoter-TSS (AT1G06410.1)	AT1G06410.1	AT1G06410	1953701	1954220	520	1954003	14.24	8.41215	5.08152	4.8244	1	ATTPS7, TPS7, ATTPSA	trehalose-phosphatase/synthase 7
Chr1	2104881	promoter-TSS (AT1G06850.1)	AT1G06850.1	AT1G06850	2104739	2105071	333	2104881	11.21	7.04468	4.8054	3.77594	1	AtbZIP52, bZIP52	basic leucine-zipper 52
Chr1	2152567	promoter-TSS (AT1G07000.1)	AT1G07000.1	AT1G07000	2152369	2152679	311	2152567	11.21	5.86499	4.06857	2.91987	1	ATEXO70B2, EXO70B2	exocyst subunit exo70 family protein B2
Chr1	2175079	promoter-TSS (AT1G07090.1)	AT1G07090.1	AT1G07090	2174948	2175213	266	2175079	12.54	7.97514	5.32882	4.49694	1	LSH6	Protein of unknown function (DUF640)
Chr1	2283037	promoter-TSS (AT1G07430.1)	AT1G07430.1	AT1G07430	2282864	2283161	298	2283037	11.78	7.06822	5.04533	3.77594	1	HAI2	highly ABA-induced PP2C gene 2
Chr1	2374788	promoter-TSS (AT1G07670.1)	AT1G07670.1	AT1G07670	2374466	2374970	505	2374788	15.19	10.1096	5.86746	6.14723	1	ATECA4, ECA4	endomembrane-type CA-ATPase 4
Chr1	2409677	promoter-TSS (AT1G07770.1)	AT1G07770.2	AT1G07770	2409564	2409811	248	2409677	11.59	5.81233	4.16189	2.91554	1	RPS15A	ribosomal protein S15A
Chr1	2437110	promoter-TSS (AT1G07885.1)	AT1G07885.1	AT1G07885	2436932	2437329	398	2437110	16.9	10.9329	6.385	6.84737	1	NA	unknown protein; FUNCTIONS IN: molecular_function unknown; INVOLVED IN: biological_process unknown; LOCATED IN: cellular_component unknown; Has 0 Blast hits to 0 proteins in 0 species (source: NCBI BLink).
Chr1	2462192	TTS (AT1G07940.1)	AT1G07940.2	AT1G07940	2462081	2462341	261	2462192	11.78	7.06822	5.04533	3.77594	1	NA	GTP binding Elongation factor Tu family protein
Chr1	2565600	promoter-TSS (AT1G08180.1)	AT1G08180.1	AT1G08180	2565443	2565696	254	2565600	12.73	6.62553	4.53873	3.51103	1	NA	unknown protein; Has 53 Blast hits to 53 proteins in 9 species: Archae - 0; Bacteria - 0; Metazoa - 1; Fungi - 0; Plants - 52; Viruses - 0; Other Eukaryotes - 0 (source: NCBI BLink).
Chr1	2736015	promoter-TSS (AT1G08610.1)	AT1G08610.1	AT1G08610	2735801	2736147	347	2736015	11.78	5.90945	4.28708	2.95465	1	NA	Pentatricopeptide repeat (PPR) superfamily protein
Chr1	2755665	Intergenic	AT1G08650.1	AT1G08650	2755515	2755800	286	2755665	12.92	6.73206	4.66948	3.5661	1	PPCK1, ATPPCK1	phosphoenolpyruvate carboxylase kinase 1
Chr1	2873232	promoter-TSS (AT1G08930.1)	AT1G08930.2	AT1G08930	2873097	2873449	353	2873232	12.54	6.6833	4.51173	3.52889	1	ERD6	Major facilitator superfamily protein
Chr1	2872775	promoter-TSS (AT1G08930.1)	AT1G08930.2	AT1G08930	2872448	2872915	468	2872775	9.31	5.30793	4.07024	2.48625	1	ERD6	Major facilitator superfamily protein
Chr1	2976998	promoter-TSS (AT1G09210.1)	AT1G09210.1	AT1G09210	2976828	2977148	321	2976998	12.35	7.3092	4.83525	3.98472	1	CRT1b, AtCRT1b	calreticulin 1b
Chr1	3019599	promoter-TSS (AT1G09350.1)	AT1G09350.1	AT1G09350	3019487	3019706	220	3019599	9.88	5.30793	4.29526	2.48625	1	AtGolS3, GolS3	galactinol synthase 3
Chr1	3154482	promoter-TSS (AT1G09730.1)	AT1G09740.1	AT1G09740	3154332	3154564	233	3154482	9.31	5.30793	4.07024	2.48625	1	NA	Adenine nucleotide alpha hydrolases-like superfamily protein
Chr1	3195448	promoter-TSS (AT1G09830.1)	AT1G09830.1	AT1G09830	3195292	3195556	265	3195448	10.83	5.59693	4.28473	2.72	1	PUR2	Glycinamide ribonucleotide (GAR) synthetase
Chr1	3247918	TTS (AT1G09960.1)	AT1G09960.1	AT1G09960	3247822	3248110	289	3247918	11.02	6.9795	4.69	3.77594	1	SUT4, ATSUT4, SUC4, ATSUC4	sucrose transporter 4
Chr1	3255940	TTS (AT1G09970.1)	AT1G09970.2	AT1G09970	3255782	3256080	299	3255940	13.67	8.96517	5.79539	5.24904	1	LRR XI-23, RLK7	Leucine-rich receptor-like protein kinase family protein
Chr1	3272579	promoter-TSS (AT1G10020.1)	AT1G10020.1	AT1G10020	3272430	3272773	344	3272579	11.78	7.06822	5.04533	3.77594	1	NA	Protein of unknown function (DUF1005)
Chr1	3273521	promoter-TSS (AT1G10030.1)	AT1G10030.1	AT1G10030	3273240	3273874	635	3273521	15.19	9.31879	5.39806	5.51021	1	ERG28	homolog of yeast ergosterol28
Chr1	3287339	promoter-TSS (AT1G10070.1)	AT1G10070.3	AT1G10070	3287220	3287586	367	3287339	12.35	6.84138	4.54539	3.67014	1	ATBCAT-2, BCAT-2	branched-chain amino acid transaminase 2
Chr1	3296308	promoter-TSS (AT1G10090.1)	AT1G10090.1	AT1G10090	3296121	3296594	474	3296308	12.92	7.90386	5.43133	4.46754	1	NA	Early-responsive to dehydration stress protein (ERD4)
Chr1	3324555	Intergenic	AT1G10140.1	AT1G10140	3324392	3324926	535	3324555	13.48	7.53305	4.82828	4.15377	1	NA	Uncharacterised conserved protein UCP031279
Chr1	3356576	TTS (AT1G10230.1)	AT1G10230.1	AT1G10230	3356415	3356709	295	3356576	12.92	8.00088	5.49537	4.49694	1	ASK18, SK18	SKP1-like 18
Chr1	3444691	promoter-TSS (AT1G10470.1)	AT1G10470.1	AT1G10470	3444505	3444793	289	3444691	10.07	6.16963	4.37027	3.11619	1	ARR4, MEE7, ATRR1, IBC7	response regulator 4
Chr1	3442672	exon (AT1G10470.1, exon 5 of 5)	AT1G10470.1	AT1G10470	3442486	3442731	246	3442672	9.31	5.28878	4.05765	2.48625	1	ARR4, MEE7, ATRR1, IBC7	response regulator 4
Chr1	3448097	Intergenic	AT1G10480.1	AT1G10480	3448009	3448257	249	3448097	12.73	6.6833	4.57504	3.52889	1	ZFP5	zinc finger protein 5
Chr1	3676630	promoter-TSS (AT1G11000.1)	AT1G11010.1	AT1G11010	3676452	3676789	338	3676630	9.88	5.23575	4.24521	2.48187	1	NA	NA
Chr1	3995247	promoter-TSS (AT1G11840.1)	AT1G11840.5	AT1G11840	3995108	3995492	385	3995247	15.57	10.9804	6.54546	6.84737	1	GLX1	glyoxalase I homolog
Chr1	4010633	promoter-TSS (AT1G11880.1)	AT1G11890.1	AT1G11890	4010453	4010827	375	4010633	18.61	9.25272	4.90322	5.49112	1	SEC22, ATSEC22	Synaptobrevin family protein
Chr1	4010613	promoter-TSS (AT1G11880.1)	AT1G11890.1	AT1G11890	4010528	4010747	220	4010613	18.53	9.25272	4.88227	5.01297	2	SEC22, ATSEC22	Synaptobrevin family protein
Chr1	4021171	promoter-TSS (AT1G11910.1)	AT1G11910.1	AT1G11910	4020855	4021365	511	4021171	13.86	8.78366	5.75259	5.13654	1	APA1, ATAPA1	aspartic proteinase A1
Chr1	4229951	promoter-TSS (AT1G12420.1)	AT1G12420.1	AT1G12420	4229659	4230276	618	4229951	16.14	7.66459	4.28596	4.25464	1	ACR8	ACT domain repeat 8
Chr1	4419270	promoter-TSS (AT1G12950.1)	AT1G12950.1	AT1G12950	4419003	4419580	578	4419270	15.19	9.31879	5.39806	5.51021	1	RSH2	root hair specific 2
Chr1	4433440	promoter-TSS (AT1G12990.1)	AT1G12990.1	AT1G12990	4433308	4433531	224	4433440	12.16	6.6833	4.38512	3.52889	1	NA	beta-1,4-N-acetylglucosaminyltransferase family protein
Chr1	4515270	promoter-TSS (AT1G13220.1)	AT1G13220.1	AT1G13220	4515145	4515426	282	4515270	14.81	6.86162	4.3446	3.68425	1	LINC2	nuclear matrix constituent protein-related
Chr1	4524161	Intergenic	AT1G13240.1	AT1G13240	4524006	4524254	249	4524161	13.67	7.13901	4.6498	3.8412	1	NA	NA
Chr1	4540829	Intergenic	AT1G13260.1	AT1G13260	4540621	4541008	388	4540829	10.07	5.9738	4.24641	3.01028	1	RAV1, EDF4	related to ABI3/VP1 1
Chr1	4578057	promoter-TSS (AT1G13360.1)	AT1G13360.2	AT1G13360	4577704	4578304	601	4578057	17.09	12.1095	6.5556	7.81213	1	NA	unknown protein; BEST Arabidopsis thaliana protein match is: unknown protein (TAIR:AT3G25870.1); Has 69 Blast hits to 69 proteins in 16 species: Archae - 0; Bacteria - 0; Metazoa - 6; Fungi - 0; Plants - 63; Viruses - 0; Other Eukaryotes - 0 (source: NCBI BLink).
Chr1	4577995	promoter-TSS (AT1G13360.1)	AT1G13360.2	AT1G13360	4577911	4578094	184	4577995	11.63	7.32916	5.15772	3.32194	2	NA	unknown protein; BEST Arabidopsis thaliana protein match is: unknown protein (TAIR:AT3G25870.1); Has 69 Blast hits to 69 proteins in 16 species: Archae - 0; Bacteria - 0; Metazoa - 6; Fungi - 0; Plants - 63; Viruses - 0; Other Eukaryotes - 0 (source: NCBI BLink).
Chr1	4621892	promoter-TSS (AT1G13470.1)	AT1G13470.1	AT1G13470	4621720	4622003	284	4621892	13.29	8.21385	5.17932	4.67491	1	NA	Protein of unknown function (DUF1262)
Chr1	4748831	promoter-TSS (AT1G13870.1)	AT1G13880.1	AT1G13880	4748660	4748975	316	4748831	11.21	7.06822	4.82031	3.77594	1	NA	ELM2 domain-containing protein
Chr1	4877397	promoter-TSS (AT1G14270.1)	AT1G14270.2	AT1G14270	4877257	4877561	305	4877397	13.67	8.93723	5.77747	5.24904	1	NA	CAAX amino terminal protease family protein
Chr1	5078431	promoter-TSS (AT1G14740.1)	AT1G14740.1	AT1G14740	5078230	5078716	487	5078431	13.48	7.53305	4.82828	4.15377	1	TTA1	Protein of unknown function (DUF1423)
Chr1	5098420	promoter-TSS (AT1G14790.1)	AT1G14790.1	AT1G14790	5098249	5098613	365	5098420	16.71	7.66459	4.4284	4.25464	1	RDR1, ATRDRP1	RNA-dependent RNA polymerase 1
Chr1	5126416	TTS (AT1G14860.1)	AT1G14860.1	AT1G14860	5126318	5126659	342	5126416	19.56	9.37543	4.78198	5.55204	1	atnudt18, NUDT18	nudix hydrolase homolog 18
Chr1	5181539	promoter-TSS (AT1G15040.1)	AT1G15040.1	AT1G15040	5181316	5181918	603	5181539	15.95	6.9063	4.23847	3.71659	1	GAT1_2.1	Class I glutamine amidotransferase-like superfamily protein
Chr1	5237058	promoter-TSS (AT1G15210.1)	AT1G15210.1	AT1G15210	5236910	5237163	254	5237058	11.97	5.86499	4.32181	2.91987	1	PDR7, ATPDR7	pleiotropic drug resistance 7
Chr1	5277809	promoter-TSS (AT1G15340.1)	AT1G15340.2	AT1G15340	5277529	5277961	433	5277809	12.73	7.24786	4.93355	3.94304	1	MBD10	methyl-CPG-binding domain 10
Chr1	5342200	promoter-TSS (AT1G15530.1)	AT1G15530.1	AT1G15530	5342000	5342330	331	5342200	10.83	5.39843	4.15234	2.56561	1	NA	Concanavalin A-like lectin protein kinase family protein
Chr1	5396743	Intergenic	AT1G15690.2	AT1G15690	5396551	5396850	300	5396743	11.97	6.6685	4.85233	3.52889	1	AVP1, ATAVP3, AVP-3, AtVHP1;1	Inorganic H pyrophosphatase family protein
Chr1	5421365	promoter-TSS (AT1G15750.1)	AT1G15750.2	AT1G15750	5421040	5421674	635	5421365	18.23	12.1886	6.41101	7.87197	1	WSIP1, TPL	Transducin family protein / WD-40 repeat family protein
Chr1	5442315	intron (AT1G15800.1, intron 1 of 4)	AT1G15800.1	AT1G15800	5442126	5442396	271	5442315	13.86	6.54253	4.3464	3.43678	1	NA	unknown protein; BEST Arabidopsis thaliana protein match is: unknown protein (TAIR:AT1G80610.1); Has 56 Blast hits to 52 proteins in 9 species: Archae - 0; Bacteria - 0; Metazoa - 0; Fungi - 0; Plants - 56; Viruses - 0; Other Eukaryotes - 0 (source: NCBI BLink).
Chr1	5775575	TTS (AT1G16880.2)	AT1G16880.2	AT1G16880	5775526	5776014	489	5775575	13.48	7.53305	4.82828	4.15377	1	ACR11	uridylyltransferase-related
Chr1	5773478	promoter-TSS (AT1G16870.1)	AT1G16880.1	AT1G16880	5773313	5773650	338	5773478	12.92	8.00088	5.49537	4.49694	1	ACR11	uridylyltransferase-related
Chr1	5958143	promoter-TSS (AT1G17380.1)	AT1G17380.1	AT1G17380	5957963	5958204	242	5958143	9.31	5.23575	4.02281	2.48187	1	JAZ5, TIFY11A	jasmonate-zim-domain protein 5
Chr1	5997071	promoter-TSS (AT1G17450.1)	AT1G17455.2	AT1G17455	5996894	5997182	289	5997071	12.35	6.22495	4.1704	3.15448	1	ELF4-L4	ELF4-like 4
Chr1	6034173	promoter-TSS (AT1G17550.1)	AT1G17550.1	AT1G17550	6034026	6034350	325	6034173	13.67	7.58612	4.92442	4.19202	1	HAB2	homology to ABI2
Chr1	6098540	promoter-TSS (AT1G17720.1)	AT1G17720.1	AT1G17720	6098340	6098626	287	6098540	15	6.9063	4.00106	3.71659	1	ATB BETA	Protein phosphatase 2A, regulatory subunit PR55
Chr1	6194359	promoter-TSS (AT1G17990.1)	AT1G17990.1	AT1G17990	6194063	6194492	430	6194359	12.35	6.6833	4.44843	3.52889	1	NA	FMN-linked oxidoreductases superfamily protein
Chr1	6201750	promoter-TSS (AT1G18020.1)	AT1G18020.1	AT1G18020	6201536	6202025	490	6201750	11.59	5.86499	4.19519	2.91987	1	NA	FMN-linked oxidoreductases superfamily protein
Chr1	6295838	TTS (AT1G18280.1)	AT1G18280.1	AT1G18280	6295748	6295991	244	6295838	10.26	6.16963	4.44528	3.11619	1	NA	Bifunctional inhibitor/lipid-transfer protein/seed storage 2S albumin superfamily protein
Chr1	6352288	promoter-TSS (AT1G18460.1)	AT1G18460.1	AT1G18460	6352145	6352434	290	6352288	11.78	5.86499	4.2585	2.91987	1	NA	alpha/beta-Hydrolases superfamily protein
Chr1	6463724	promoter-TSS (AT1G18740.1)	AT1G18740.1	AT1G18740	6463570	6463872	303	6463724	13.67	7.58612	4.92442	4.19202	1	NA	Protein of unknown function (DUF793)
Chr1	6528536	promoter-TSS (AT1G18900.1)	AT1G18900.1	AT1G18900	6528397	6528687	291	6528536	12.54	6.6833	4.51173	3.52889	1	NA	Pentatricopeptide repeat (PPR) superfamily protein
Chr1	6601952	promoter-TSS (AT1G19110.1)	AT1G19110.1	AT1G19110	6601669	6602230	562	6601952	13.29	8.35009	5.26322	4.80398	1	NA	inter-alpha-trypsin inhibitor heavy chain-related
Chr1	6677821	promoter-TSS (AT1G19310.1)	AT1G19310.1	AT1G19310	6677571	6677994	424	6677821	14.81	9.92883	6.22611	6.02666	1	NA	RING/U-box superfamily protein
Chr1	6754315	promoter-TSS (AT1G19490.1)	AT1G19490.1	AT1G19490	6754191	6754509	319	6754315	14.24	7.33982	4.45747	4.0096	1	NA	Basic-leucine zipper (bZIP) transcription factor family protein
Chr1	6899691	promoter-TSS (AT1G19870.1)	AT1G19870.1	AT1G19870	6899458	6900158	701	6899691	14.24	9.92883	6.00179	6.02666	1	iqd32	IQ-domain 32
Chr1	6939661	intron (AT1G20010.1, intron 1 of 2)	AT1G20010.1	AT1G20010	6939395	6939793	399	6939661	12.35	7.24786	4.79701	3.94304	1	TUB5	tubulin beta-5 chain
Chr1	6971190	promoter-TSS (AT1G20100.1)	AT1G20100.1	AT1G20100	6971035	6971428	394	6971190	15	9.31879	5.33475	5.51021	1	NA	unknown protein; BEST Arabidopsis thaliana protein match is: unknown protein (TAIR:AT1G75860.1); Has 471 Blast hits to 438 proteins in 92 species: Archae - 0; Bacteria - 14; Metazoa - 217; Fungi - 43; Plants - 91; Viruses - 1; Other Eukaryotes - 105 (source: NCBI BLink).
Chr1	6995958	promoter-TSS (AT1G20170.1)	AT1G20180.1	AT1G20180	6995857	6996233	377	6995958	10.07	6.16963	4.37027	3.11619	1	NA	Protein of unknown function (DUF677)
Chr1	7086814	Intergenic	AT1G20440.1	AT1G20440	7086682	7086925	244	7086814	9.88	5.18358	4.20906	2.43384	1	COR47, RD17, AtCOR47	cold-regulated 47
Chr1	7090149	promoter-TSS (AT1G20450.1)	AT1G20450.2	AT1G20450	7090023	7090254	232	7090149	9.88	5.30793	4.29526	2.48625	1	LTI29, LTI45, ERD10	Dehydrin family protein
Chr1	7216923	promoter-TSS (AT1G20770.1)	AT1G20770.1	AT1G20770	7216840	7217045	206	7216923	14.53	8.41215	5.17754	4.25683	2	NA	unknown protein; Has 59 Blast hits to 59 proteins in 24 species: Archae - 0; Bacteria - 0; Metazoa - 26; Fungi - 4; Plants - 29; Viruses - 0; Other Eukaryotes - 0 (source: NCBI BLink).
Chr1	7216952	promoter-TSS (AT1G20770.1)	AT1G20780.1	AT1G20780	7216760	7217123	364	7216952	17.85	11.2084	6.28439	7.02014	1	PUB44, ATPUB44, SAUL1	senescence-associated E3 ubiquitin ligase 1
Chr1	7267582	promoter-TSS (AT1G20890.1)	AT1G20890.1	AT1G20890	7267366	7267762	397	7267582	16.33	7.66459	4.33344	4.25464	1	NA	unknown protein; FUNCTIONS IN: molecular_function unknown; INVOLVED IN: biological_process unknown; LOCATED IN: endomembrane system; EXPRESSED IN: 24 plant structures; EXPRESSED DURING: 14 growth stages; BEST Arabidopsis thaliana protein match is: unknown protein (TAIR:AT1G76480.2); Has 33 Blast hits to 33 proteins in 11 species: Archae - 0; Bacteria - 0; Metazoa - 2; Fungi - 0; Plants - 31; Viru…
Chr1	7267502	promoter-TSS (AT1G20890.1)	AT1G20890.1	AT1G20890	7267416	7267596	181	7267502	14.53	11.0895	6.85162	6.70817	2	NA	unknown protein; FUNCTIONS IN: molecular_function unknown; INVOLVED IN: biological_process unknown; LOCATED IN: endomembrane system; EXPRESSED IN: 24 plant structures; EXPRESSED DURING: 14 growth stages; BEST Arabidopsis thaliana protein match is: unknown protein (TAIR:AT1G76480.2); Has 33 Blast hits to 33 proteins in 11 species: Archae - 0; Bacteria - 0; Metazoa - 2; Fungi - 0; Plants - 31; Viru…
Chr1	7339767	TTS (AT1G21000.1)	AT1G21000.2	AT1G21000	7339550	7339887	338	7339767	12.54	6.89713	4.64489	3.71659	1	NA	PLATZ transcription factor family protein
Chr1	7388670	promoter-TSS (AT1G21100.1)	AT1G21100.1	AT1G21100	7388515	7389188	674	7388670	9.88	5.30793	4.29526	2.48625	1	IGMT1	O-methyltransferase family protein
Chr1	7391902	promoter-TSS (AT1G21110.1)	AT1G21110.1	AT1G21110	7391685	7392021	337	7391902	12.54	7.97514	5.32882	4.49694	1	IGMT3	O-methyltransferase family protein
Chr1	7481659	intron (AT1G21360.1, intron 1 of 5)	AT1G21360.1	AT1G21360	7481574	7481982	409	7481659	9.69	5.13224	4.10065	2.3869	1	GLTP2	glycolipid transfer protein 2
Chr1	7488906	promoter-TSS (AT1G21380.1)	AT1G21380.1	AT1G21380	7488685	7489073	389	7488906	13.67	8.63477	5.58401	5.00734	1	NA	Target of Myb protein 1
Chr1	7571002	TTS (AT1G21600.1)	AT1G21590.1	AT1G21590	7570847	7571130	284	7571002	13.29	7.53305	4.76497	4.15377	1	NA	Protein kinase protein with adenine nucleotide alpha hydrolases-like domain
Chr1	7703385	TTS (AT1G21920.1)	AT1G21920.1	AT1G21920	7703238	7703535	298	7703385	10.26	6.03103	4.35607	3.06133	1	NA	Histone H3 K4-specific methyltransferase SET7/9 family protein
Chr1	7782507	Intergenic	AT1G22060.1	AT1G22060	7782396	7782624	229	7782507	9.69	5.30793	4.22026	2.48625	1	NA	LOCATED IN: vacuole; EXPRESSED IN: 23 plant structures; EXPRESSED DURING: 13 growth stages; BEST Arabidopsis thaliana protein match is: FBD, F-box and Leucine Rich Repeat domains containing protein (TAIR:AT1G22000.1); Has 84739 Blast hits to 38714 proteins in 2257 species: Archae - 1436; Bacteria - 11314; Metazoa - 40747; Fungi - 7706; Plants - 4675; Viruses - 308; Other Eukaryotes - 18553 (sourc…
Chr1	7830480	promoter-TSS (AT1G22180.1)	AT1G22180.2	AT1G22180	7830377	7830628	252	7830480	11.21	7.06822	4.82031	3.77594	1	NA	Sec14p-like phosphatidylinositol transfer family protein
Chr1	7872889	promoter-TSS (AT1G22280.3)	AT1G22280.3	AT1G22280	7872686	7873085	400	7872889	9.31	5.30793	4.07024	2.48625	1	PAPP2C	phytochrome-associated protein phosphatase type 2C
Chr1	8060853	promoter-TSS (AT1G22770.1)	AT1G22767.1	AT1G22767	8060596	8061204	609	8060853	30.2	12.3086	4.45692	7.97674	1	NA	unknown protein; Has 30201 Blast hits to 17322 proteins in 780 species: Archae - 12; Bacteria - 1396; Metazoa - 17338; Fungi - 3422; Plants - 5037; Viruses - 0; Other Eukaryotes - 2996 (source: NCBI BLink).
Chr1	8060845	promoter-TSS (AT1G22770.1)	AT1G22767.1	AT1G22767	8060605	8061147	543	8060845	31.25	15.1537	5.37419	10.4572	2	NA	unknown protein; Has 30201 Blast hits to 17322 proteins in 780 species: Archae - 12; Bacteria - 1396; Metazoa - 17338; Fungi - 3422; Plants - 5037; Viruses - 0; Other Eukaryotes - 2996 (source: NCBI BLink).
Chr1	8181458	exon (AT1G23080.2, exon 3 of 3)	AT1G23080.3	AT1G23080	8181347	8181586	240	8181458	12.54	6.6833	4.51173	3.52889	1	PIN7, ATPIN7	Auxin efflux carrier family protein
Chr1	8385021	promoter-TSS (AT1G23710.1)	AT1G23710.1	AT1G23710	8384728	8385231	504	8385021	14.62	8.41215	5.20813	4.8244	1	NA	Protein of unknown function (DUF1645)
Chr1	8556645	promoter-TSS (AT1G24160.1)	AT1G24160.2	AT1G24160	8556554	8556780	227	8556645	11.21	6.6091	4.5307	3.49583	1	NA	unknown protein; BEST Arabidopsis thaliana protein match is: unknown protein (TAIR:AT1G70100.3); Has 5230 Blast hits to 4162 proteins in 477 species: Archae - 30; Bacteria - 540; Metazoa - 2022; Fungi - 429; Plants - 280; Viruses - 32; Other Eukaryotes - 1897 (source: NCBI BLink).
Chr1	8978451	TTS (AT1G25550.1)	AT1G25550.1	AT1G25550	8978191	8978580	390	8978451	11.4	5.86499	4.13188	2.91987	1	NA	myb-like transcription factor family protein
Chr1	9092622	promoter-TSS (AT1G26270.1)	AT1G26270.1	AT1G26270	9092404	9092757	354	9092622	11.21	5.86499	4.06857	2.91987	1	NA	Phosphatidylinositol 3- and 4-kinase family protein
Chr1	9241060	promoter-TSS (AT1G26730.1)	AT1G26730.1	AT1G26730	9240866	9241209	344	9241060	11.21	7.04468	4.8054	3.77594	1	NA	EXS (ERD1/XPR1/SYG1) family protein
Chr1	9286450	promoter-TSS (AT1G26800.1)	AT1G26800.1	AT1G26800	9286143	9286635	493	9286450	13.67	8.96517	5.79539	5.24904	1	NA	RING/U-box superfamily protein
Chr1	9325945	Intergenic	AT1G26916.1	AT1G26916	9325818	9326118	301	9325945	9.31	5.30793	4.07024	2.48625	1	NA	unknown protein; Has 30201 Blast hits to 17322 proteins in 780 species: Archae - 12; Bacteria - 1396; Metazoa - 17338; Fungi - 3422; Plants - 5037; Viruses - 0; Other Eukaryotes - 2996 (source: NCBI BLink).
Chr1	9481348	promoter-TSS (AT1G27290.1)	AT1G27290.2	AT1G27290	9481103	9481676	574	9481348	14.62	9.95898	6.17043	6.02666	1	NA	unknown protein; Has 44 Blast hits to 44 proteins in 12 species: Archae - 0; Bacteria - 0; Metazoa - 0; Fungi - 0; Plants - 44; Viruses - 0; Other Eukaryotes - 0 (source: NCBI BLink).
Chr1	9483111	promoter-TSS (AT1G27300.1)	AT1G27300.1	AT1G27300	9483011	9483241	231	9483111	13.48	6.54253	4.23533	3.43678	1	NA	unknown protein; Has 54 Blast hits to 54 proteins in 19 species: Archae - 0; Bacteria - 0; Metazoa - 11; Fungi - 6; Plants - 34; Viruses - 0; Other Eukaryotes - 3 (source: NCBI BLink).
Chr1	9492762	promoter-TSS (AT1G27330.1)	AT1G27330.1	AT1G27330	9492654	9492947	294	9492762	11.02	6.43609	4.35355	3.33957	1	NA	Ribosome associated membrane protein RAMP4
Chr1	9887598	promoter-TSS (AT1G28280.1)	AT1G28281.1	AT1G28281	9887475	9888113	639	9887598	15.76	10.9804	6.62047	6.84737	1	NA	unknown protein; LOCATED IN: endomembrane system; Has 30201 Blast hits to 17322 proteins in 780 species: Archae - 12; Bacteria - 1396; Metazoa - 17338; Fungi - 3422; Plants - 5037; Viruses - 0; Other Eukaryotes - 2996 (source: NCBI BLink).
Chr1	10247499	TTS (AT1G29300.1)	AT1G29300.1	AT1G29300	10247333	10247695	363	10247499	11.97	6.79002	4.93357	3.61894	1	UNE1	Plant protein of unknown function (DUF641)
Chr1	10261250	promoter-TSS (AT1G29330.1)	AT1G29330.1	AT1G29330	10261071	10261454	384	10261250	13.29	7.58612	4.79695	4.19202	1	ATERD2, AERD2, ERD2	ER lumen protein retaining receptor family protein
Chr1	10287997	promoter-TSS (AT1G29390.1)	AT1G29390.1	AT1G29390	10287881	10288149	269	10287997	9.69	5.30793	4.22026	2.48625	1	COR314-TM2, COR413IM2	cold regulated 314 thylakoid membrane 2
Chr1	10693055	Intergenic	AT1G30330.1	AT1G30330	10692924	10693387	464	10693055	12.35	7.3092	4.83525	3.98472	1	ARF6	auxin response factor 6
Chr1	10721223	promoter-TSS (AT1G30370.1)	AT1G30370.1	AT1G30370	10721060	10721304	245	10721223	9.5	5.30793	4.14525	2.48625	1	DLAH	alpha/beta-Hydrolases superfamily protein
Chr1	10806558	promoter-TSS (AT1G30500.1)	AT1G30500.2	AT1G30500	10806440	10806678	239	10806558	11.4	5.90945	4.15961	2.95465	1	NF-YA7	nuclear factor Y, subunit A7
Chr1	10887430	promoter-TSS (AT1G30690.1)	AT1G30690.2	AT1G30690	10887287	10887572	286	10887430	15.19	10.3484	6.01121	6.33101	1	NA	Sec14p-like phosphatidylinositol transfer family protein
Chr1	10900159	promoter-TSS (AT1G30730.1)	AT1G30730.1	AT1G30730	10900018	10900360	343	10900159	11.59	6.91534	4.87058	3.72163	1	NA	FAD-binding Berberine family protein
Chr1	10942362	promoter-TSS (AT1G30810.1)	AT1G30810.2	AT1G30810	10942260	10942543	284	10942362	13.29	7.53305	4.76497	4.15377	1	JMJ18	Transcription factor jumonji (jmj) family protein / zinc finger (C5HC2 type) family protein
Chr1	11226453	Intergenic	AT1G31350.1	AT1G31350	11226242	11226536	295	11226453	9.69	5.28878	4.2072	2.48625	1	KUF1	KAR-UP F-box 1
Chr1	11249462	promoter-TSS (AT1G31410.1)	AT1G31410.1	AT1G31410	11249349	11249584	236	11249462	11.97	6.6091	4.8127	3.49583	1	NA	putrescine-binding periplasmic protein-related
Chr1	11573735	Intergenic	AT1G32170.1	AT1G32170	11573630	11573873	244	11573735	9.69	5.30793	4.22026	2.48625	1	XTR4, XTH30	xyloglucan endotransglucosylase/hydrolase 30
Chr1	11611993	promoter-TSS (AT1G32230.1)	AT1G32230.2	AT1G32230	11611766	11612162	397	11611993	13.67	7.24672	4.71554	3.94301	1	RCD1, CEO, CEO1, ATP8, AtRCD1	WWE protein-protein interaction domain protein family
Chr1	11874682	TTS (AT1G32790.1)	AT1G32780.1	AT1G32780	11874469	11874866	398	11874682	13.86	7.03383	4.64522	3.77594	1	NA	GroES-like zinc-binding dehydrogenase family protein
Chr1	12054902	promoter-TSS (AT1G33240.1)	AT1G33240.1	AT1G33240	12054778	12054999	222	12054902	11.02	6.43609	4.35355	3.33957	1	AT-GTL1, AT-GTL2, GTL1	GT-2-like 1
Chr1	12123656	promoter-TSS (AT1G33420.1)	AT1G33420.1	AT1G33420	12123557	12123791	235	12123656	11.21	5.86057	4.06586	2.91987	1	NA	RING/FYVE/PHD zinc finger superfamily protein
Chr1	12473615	exon (AT1G34245.1, exon 3 of 3)	AT1G34245.1	AT1G34245	12473443	12473757	315	12473615	10.26	6.16963	4.44528	3.11619	1	EPF2	Putative membrane lipoprotein
Chr1	12550097	promoter-TSS (AT1G34370.1)	AT1G34370.2	AT1G34370	12550010	12550510	501	12550097	11.02	7.06822	4.7453	3.77594	1	STOP1	C2H2 and C2HC zinc fingers superfamily protein
Chr1	13141506	Intergenic	AT1G35610.1	AT1G35610	13141408	13141662	255	13141506	11.59	5.90945	4.22334	2.95465	1	NA	Cysteine/Histidine-rich C1 domain family protein
Chr1	16137712	promoter-TSS (AT1G42990.1)	AT1G42990.1	AT1G42990	16137496	16137999	504	16137712	10.26	6.14829	4.43153	3.11619	1	ATBZIP60, BZIP60	basic region/leucine zipper motif 60
Chr1	16801033	promoter-TSS (AT1G44170.1)	AT1G44170.1	AT1G44170	16800936	16801198	263	16801033	15.95	10.9804	6.69547	6.84737	1	ALDH3H1, ALDH4	aldehyde dehydrogenase 3H1
Chr1	17062493	Intergenic	AT1G45130.1	AT1G45130	17062391	17062710	320	17062493	11.78	7.04468	5.02972	3.77594	1	BGAL5	beta-galactosidase 5
Chr1	17192975	exon (AT1G45688.1, exon 3 of 3)	AT1G45760.1	AT1G45760	17192824	17193154	331	17192975	11.97	6.85219	4.97522	3.67857	1	NA	NA
Chr1	17288387	Intergenic	AT1G47128.1	AT1G47128	17288310	17288564	255	17288387	11.97	6.55059	4.77372	3.44247	1	RD21, RD21A	Granulin repeat cysteine protease family protein
Chr1	17834853	promoter-TSS (AT1G48280.1)	AT1G48280.1	AT1G48280	17834746	17835119	374	17834853	11.78	7.06822	5.04533	3.77594	1	NA	hydroxyproline-rich glycoprotein family protein
Chr1	19459709	promoter-TSS (AT1G52240.1)	AT1G52240.2	AT1G52240	19459511	19459848	338	19459709	11.21	7.06822	4.82031	3.77594	1	ATROPGEF11, ROPGEF11, PIRF1	RHO guanyl-nucleotide exchange factor 11
Chr1	19492968	promoter-TSS (AT1G52342.1)	AT1G52342.1	AT1G52342	19492786	19493105	320	19492968	10.83	6.16963	4.6703	3.11619	1	NA	unknown protein; FUNCTIONS IN: molecular_function unknown; INVOLVED IN: biological_process unknown; LOCATED IN: cellular_component unknown; Has 30201 Blast hits to 17322 proteins in 780 species: Archae - 12; Bacteria - 1396; Metazoa - 17338; Fungi - 3422; Plants - 5037; Viruses - 0; Other Eukaryotes - 2996 (source: NCBI BLink).
Chr1	19658107	promoter-TSS (AT1G52780.1)	AT1G52780.1	AT1G52780	19657974	19658235	262	19658107	11.4	5.86499	4.13188	2.91987	1	NA	Protein of unknown function (DUF2921)
Chr1	19820153	TTS (AT1G53165.1)	AT1G53170.1	AT1G53170	19819983	19820529	547	19820153	11.59	7.04468	4.95495	3.77594	1	ATERF-8, ATERF8, ERF8	ethylene response factor 8
Chr1	19912514	TTS (AT1G53370.1)	AT1G53370.1	AT1G53370	19912410	19912778	369	19912514	13.48	8.21385	5.24813	4.67491	1	NA	F-box and associated interaction domains-containing protein
Chr1	19986046	promoter-TSS (AT1G53560.1)	AT1G53560.1	AT1G53560	19985724	19986203	480	19986046	10.83	6.16963	4.6703	3.11619	1	NA	Ribosomal protein L18ae family
Chr1	19993419	promoter-TSS (AT1G53580.1)	AT1G53580.2	AT1G53580	19993085	19993631	547	19993419	14.05	9.95898	5.94541	6.02666	1	GLX2-3, ETHE1, GLY3	glyoxalase II 3
Chr1	20100949	promoter-TSS (AT1G53840.1)	AT1G53840.1	AT1G53840	20100714	20101433	720	20100949	12.73	6.78637	4.64	3.61835	1	ATPME1, PME1	pectin methylesterase 1
Chr1	20199118	promoter-TSS (AT1G54100.1)	AT1G54100.1	AT1G54100	20198902	20199316	415	20199118	15	10.1096	5.79864	6.14723	1	ALDH7B4	aldehyde dehydrogenase 7B4
Chr1	21007980	promoter-TSS (AT1G56140.1)	AT1G56140.1	AT1G56140	21007826	21008095	270	21007980	18.04	9.06829	4.66743	5.34304	1	NA	Leucine-rich repeat transmembrane protein kinase
Chr1	21207112	promoter-TSS (AT1G56600.1)	AT1G56600.1	AT1G56600	21206980	21207432	453	21207112	18.04	9.25272	4.76077	5.49112	1	AtGolS2, GolS2	galactinol synthase 2
Chr1	21364768	promoter-TSS (AT1G57680.1)	AT1G57680.1	AT1G57680	21364527	21365001	475	21364768	21.27	14.4295	6.95996	9.89144	1	Cand1	FUNCTIONS IN: molecular_function unknown; INVOLVED IN: biological_process unknown; LOCATED IN: endomembrane system; EXPRESSED IN: 24 plant structures; EXPRESSED DURING: 15 growth stages; CONTAINS InterPro DOMAIN/s: Uncharacterised conserved protein UCP031277 (InterPro:IPR016971); Has 70 Blast hits to 70 proteins in 19 species: Archae - 0; Bacteria - 0; Metazoa - 1; Fungi - 0; Plants - 66; Viruses…
Chr1	21364752	promoter-TSS (AT1G57680.1)	AT1G57680.1	AT1G57680	21364681	21364896	216	21364752	14.9	8.4379	5.31459	4.27783	2	Cand1	FUNCTIONS IN: molecular_function unknown; INVOLVED IN: biological_process unknown; LOCATED IN: endomembrane system; EXPRESSED IN: 24 plant structures; EXPRESSED DURING: 15 growth stages; CONTAINS InterPro DOMAIN/s: Uncharacterised conserved protein UCP031277 (InterPro:IPR016971); Has 70 Blast hits to 70 proteins in 19 species: Archae - 0; Bacteria - 0; Metazoa - 1; Fungi - 0; Plants - 66; Viruses…
Chr1	22422190	Intergenic	AT1G60900.1	AT1G60900	22422052	22422307	256	22422190	12.35	6.13067	4.11383	3.11619	1	NA	U2 snRNP auxilliary factor, large subunit, splicing factor
Chr1	22829773	promoter-TSS (AT1G61810.1)	AT1G61810.3	AT1G61810	22829636	22829948	313	22829773	13.67	7.53305	4.89159	4.15377	1	BGLU45	beta-glucosidase 45
Chr1	23072217	promoter-TSS (AT1G62370.1)	AT1G62370.1	AT1G62370	23071910	23072413	504	23072217	10.64	5.59693	4.21592	2.72	1	NA	RING/U-box superfamily protein
Chr1	23251347	promoter-TSS (AT1G62780.1)	AT1G62780.1	AT1G62780	23251251	23251490	240	23251347	9.69	5.30793	4.22026	2.48625	1	NA	unknown protein; FUNCTIONS IN: molecular_function unknown; INVOLVED IN: biological_process unknown; LOCATED IN: chloroplast, chloroplast stroma; EXPRESSED IN: 22 plant structures; EXPRESSED DURING: 14 growth stages; Has 94 Blast hits to 94 proteins in 35 species: Archae - 6; Bacteria - 10; Metazoa - 21; Fungi - 2; Plants - 48; Viruses - 0; Other Eukaryotes - 7 (source: NCBI BLink).
Chr1	23286936	promoter-TSS (AT1G62870.1)	AT1G62870.1	AT1G62870	23286778	23287029	252	23286936	12.92	6.6833	4.63835	3.52889	1	NA	unknown protein; BEST Arabidopsis thaliana protein match is: unknown protein (TAIR:AT1G12380.1); Has 351 Blast hits to 343 proteins in 42 species: Archae - 2; Bacteria - 0; Metazoa - 27; Fungi - 5; Plants - 299; Viruses - 0; Other Eukaryotes - 18 (source: NCBI BLink).
Chr1	23352658	promoter-TSS (AT1G63010.1)	AT1G63010.3	AT1G63010	23352578	23352808	231	23352658	9.31	5.30793	4.07024	2.48625	1	NA	Major Facilitator Superfamily with SPX (SYG1/Pho81/XPR1) domain-containing protein
Chr1	23535034	promoter-TSS (AT1G63460.1)	AT1G63460.1	AT1G63460	23534901	23535152	252	23535034	9.88	5.30793	4.29526	2.48625	1	GPX8, ATGPX8	glutathione peroxidase 8
Chr1	23789217	promoter-TSS (AT1G64090.1)	AT1G64090.1	AT1G64090	23789054	23789312	259	23789217	13.1	6.54253	4.12426	3.43678	1	RTNLB3	Reticulan like protein B3
Chr1	23895868	Intergenic	AT1G64380.1	AT1G64380	23895554	23896020	467	23895868	11.02	6.9795	4.69	3.77594	1	NA	Integrase-type DNA-binding superfamily protein
Chr1	24028552	promoter-TSS (AT1G64660.1)	AT1G64660.1	AT1G64660	24028245	24028738	494	24028552	13.67	8.49033	5.49205	4.86951	1	ATMGL, MGL	methionine gamma-lyase
Chr1	24797691	TTS (AT1G66470.1)	AT1G66470.1	AT1G66470	24797541	24797766	226	24797691	9.88	5.30793	4.29526	2.48625	1	RHD6	ROOT HAIR DEFECTIVE6
Chr1	24847907	promoter-TSS (AT1G66600.1)	AT1G66600.1	AT1G66600	24847737	24848287	551	24847907	11.02	7.06822	4.7453	3.77594	1	WRKY63, ATWRKY63, ABO3	ABA overly sensitive mutant 3
Chr1	24898716	Intergenic	AT1G66760.2	AT1G66760	24898618	24898902	285	24898716	9.5	5.30793	4.14525	2.48625	1	NA	MATE efflux family protein
Chr1	25156400	promoter-TSS (AT1G67230.1)	AT1G67230.1	AT1G67230	25156224	25156495	272	25156400	11.21	7.06822	4.82031	3.77594	1	LINC1	little nuclei1
Chr1	25178228	Intergenic	AT1G67265.1	AT1G67265	25178021	25178447	427	25178228	15.38	10.0322	5.88933	6.09519	1	DVL3, RTFL21	ROTUNDIFOLIA like 21
Chr1	25217667	Intergenic	AT1G67328.1	AT1G67328	25217604	25217909	306	25217667	10.07	6.16963	4.37027	3.11619	1	NA	NA
Chr1	25496746	promoter-TSS (AT1G68020.1)	AT1G68020.1	AT1G68020	25496593	25496996	404	25496746	16.14	11.9934	6.74954	7.72713	1	ATTPS6, TPS6	UDP-Glycosyltransferase / trehalose-phosphatase family protein
Chr1	25659181	TTS (AT1G68440.1)	AT1G68440.1	AT1G68440	25658991	25659357	367	25659181	9.5	5.30793	4.14525	2.48625	1	NA	unknown protein; BEST Arabidopsis thaliana protein match is: unknown protein (TAIR:AT1G25400.2); Has 86 Blast hits to 86 proteins in 29 species: Archae - 0; Bacteria - 6; Metazoa - 27; Fungi - 11; Plants - 24; Viruses - 0; Other Eukaryotes - 18 (source: NCBI BLink).
Chr1	25691501	Intergenic	AT1G68490.1	AT1G68490	25691380	25691650	271	25691501	9.31	5.30793	4.07024	2.48625	1	NA	unknown protein; FUNCTIONS IN: molecular_function unknown; INVOLVED IN: biological_process unknown; LOCATED IN: chloroplast; EXPRESSED IN: 22 plant structures; EXPRESSED DURING: 13 growth stages; BEST Arabidopsis thaliana protein match is: unknown protein (TAIR:AT1G13390.2); Has 125 Blast hits to 125 proteins in 18 species: Archae - 0; Bacteria - 0; Metazoa - 0; Fungi - 0; Plants - 125; Viruses -…
Chr1	25732360	Intergenic	AT1G68550.1	AT1G68550	25732217	25732464	248	25732360	10.83	6.08918	4.61587	3.11248	1	CRF10	Integrase-type DNA-binding superfamily protein
Chr1	25725149	TTS (AT1G68550.1)	AT1G68550.2	AT1G68550	25724939	25725239	301	25725149	13.48	7.03383	4.52651	3.77594	1	CRF10	Integrase-type DNA-binding superfamily protein
Chr1	25752557	promoter-TSS (AT1G68580.1)	AT1G68580.2	AT1G68580	25752450	25752698	249	25752557	13.1	8.4197	5.2357	4.82832	1	NA	agenet domain-containing protein / bromo-adjacent homology (BAH) domain-containing protein
Chr1	25781324	promoter-TSS (AT1G68670.1)	AT1G68670.1	AT1G68670	25781193	25781482	290	25781324	15.76	9.31879	5.58799	5.51021	1	NA	myb-like transcription factor family protein
Chr1	25941537	promoter-TSS (AT1G68990.1)	AT1G69010.1	AT1G69010	25941106	25941762	657	25941537	17.09	13.1	7.14551	8.68801	1	BIM2	BES1-interacting Myc-like protein 2
Chr1	25941571	promoter-TSS (AT1G68990.1)	AT1G69010.1	AT1G69010	25941126	25941703	578	25941571	18.17	15.6543	8.45425	10.9226	2	BIM2	BES1-interacting Myc-like protein 2
Chr1	26038675	promoter-TSS (AT1G69260.1)	AT1G69260.1	AT1G69260	26038466	26038854	389	26038675	15.38	10.1096	5.93627	6.14723	1	AFP1	ABI five binding protein
Chr1	26043141	promoter-TSS (AT1G69270.1)	AT1G69270.1	AT1G69270	26042941	26043329	389	26043141	16.52	7.66459	4.38092	4.25464	1	RPK1	receptor-like protein kinase 1
Chr1	26123660	promoter-TSS (AT1G69500.1)	AT1G69500.1	AT1G69500	26123450	26123726	277	26123660	12.92	6.6833	4.63835	3.52889	1	CYP704B1	cytochrome P450, family 704, subfamily B, polypeptide 1
Chr1	26164567	Intergenic	AT1G69570.1	AT1G69570	26164374	26164848	475	26164567	22.79	10.7877	5.01926	6.73551	1	NA	Dof-type zinc finger DNA-binding family protein
Chr1	26235897	TTS (AT1G69740.1)	AT1G69750.1	AT1G69750	26235659	26236105	447	26235897	13.1	7.53305	4.70166	4.15377	1	COX19-2, ATCOX19-2	cytochrome c oxidase 19-2
Chr1	26302946	Intergenic	AT1G69850.1	AT1G69850	26302700	26303121	422	26302946	11.02	7.06822	4.7453	3.77594	1	ATNRT1:2, NTL1, NRT1:2	nitrate transporter 1:2
Chr1	26477588	TTS (AT1G70300.1)	AT1G70290.1	AT1G70290	26477475	26477698	224	26477588	14.81	9.00487	5.63992	5.28699	1	ATTPS8, TPS8, ATTPSC	trehalose-6-phosphatase synthase S8
Chr1	26587601	promoter-TSS (AT1G70520.1)	AT1G70520.1	AT1G70520	26587467	26587772	306	26587601	11.97	6.55059	4.77372	3.44247	1	CRK2	cysteine-rich RLK (RECEPTOR-like protein kinase) 2
Chr1	26655635	intron (AT1G70700.2, intron 2 of 7)	AT1G70700.1	AT1G70700	26655544	26655802	259	26655635	10.45	6.03103	4.42957	3.06133	1	JAZ9, TIFY7	TIFY domain/Divergent CCT motif family protein
Chr1	26811980	promoter-TSS (AT1G71080.1)	AT1G71080.1	AT1G71080	26811809	26812143	335	26811980	11.97	6.7288	4.89261	3.5661	1	NA	RNA polymerase II transcription elongation factor
Chr1	27017949	promoter-TSS (AT1G71830.1)	AT1G71830.1	AT1G71830	27017832	27018100	269	27017949	10.07	6.16963	4.37027	3.11619	1	SERK1, ATSERK1	somatic embryogenesis receptor-like kinase 1
Chr1	27137005	promoter-TSS (AT1G72130.1)	AT1G72130.1	AT1G72130	27136695	27137196	502	27137005	10.26	5.59693	4.07829	2.72	1	NA	Major facilitator superfamily protein
Chr1	27189802	promoter-TSS (AT1G72240.1)	AT1G72240.1	AT1G72240	27189552	27189959	408	27189802	11.4	5.86499	4.13188	2.91987	1	NA	unknown protein; BEST Arabidopsis thaliana protein match is: unknown protein (TAIR:AT1G22470.1); Has 65 Blast hits to 63 proteins in 13 species: Archae - 0; Bacteria - 0; Metazoa - 1; Fungi - 0; Plants - 64; Viruses - 0; Other Eukaryotes - 0 (source: NCBI BLink).
Chr1	27363510	Intergenic	AT1G72690.1	AT1G72690	27363328	27363625	298	27363510	10.07	6.16963	4.37027	3.11619	1	NA	unknown protein; BEST Arabidopsis thaliana protein match is: unknown protein (TAIR:AT1G17490.1); Has 59 Blast hits to 45 proteins in 9 species: Archae - 0; Bacteria - 0; Metazoa - 0; Fungi - 0; Plants - 59; Viruses - 0; Other Eukaryotes - 0 (source: NCBI BLink).
Chr1	27638381	TTS (AT1G73500.1)	AT1G73500.1	AT1G73500	27638264	27638660	397	27638381	15	7.64898	4.39677	4.24867	1	ATMKK9, MKK9	MAP kinase kinase 9
Chr1	27699140	promoter-TSS (AT1G73670.1)	AT1G73670.1	AT1G73670	27698983	27699483	501	27699140	12.92	8.00088	5.49537	4.49694	1	ATMPK15, MPK15	MAP kinase 15
Chr1	28035675	TTS (AT1G74640.1)	AT1G74640.1	AT1G74640	28035517	28036075	559	28035675	9.5	5.30793	4.14525	2.48625	1	NA	alpha/beta-Hydrolases superfamily protein
Chr1	28220456	TTS (AT1G75190.1)	AT1G75190.2	AT1G75190	28220310	28220606	297	28220456	13.67	7.95258	5.15266	4.49694	1	NA	unknown protein; Has 7306 Blast hits to 3858 proteins in 279 species: Archae - 15; Bacteria - 134; Metazoa - 3314; Fungi - 546; Plants - 228; Viruses - 207; Other Eukaryotes - 2862 (source: NCBI BLink).
Chr1	28319084	promoter-TSS (AT1G75450.1)	AT1G75450.2	AT1G75450	28318711	28319248	538	28319084	18.99	12.1886	6.66424	7.87197	1	CKX5, ATCKX5, ATCKX6	cytokinin oxidase 5
Chr1	28319009	promoter-TSS (AT1G75450.1)	AT1G75450.2	AT1G75450	28318800	28319225	426	28319009	22.89	12.6839	5.97222	8.17454	2	CKX5, ATCKX5, ATCKX6	cytokinin oxidase 5
Chr1	28583578	TTS (AT1G76170.1)	AT1G76160.1	AT1G76160	28583374	28583700	327	28583578	10.83	5.64837	4.31916	2.7692	1	sks5	SKU5 similar 5
Chr1	28588604	promoter-TSS (AT1G76180.1)	AT1G76180.2	AT1G76180	28588496	28588730	235	28588604	11.21	6.79002	4.64449	3.61894	1	ERD14	Dehydrin family protein
Chr1	28589634	promoter-TSS (AT1G76185.1)	AT1G76185.1	AT1G76185	28589477	28590095	619	28589634	14.05	9.07591	5.41144	5.34806	1	NA	unknown protein; BEST Arabidopsis thaliana protein match is: unknown protein (TAIR:AT1G20460.1); Has 37 Blast hits to 37 proteins in 11 species: Archae - 0; Bacteria - 0; Metazoa - 0; Fungi - 0; Plants - 37; Viruses - 0; Other Eukaryotes - 0 (source: NCBI BLink).
Chr1	28878733	Intergenic	AT1G76900.2	AT1G76900	28878608	28878830	223	28878733	11.4	7.06822	4.89532	3.77594	1	AtTLP1, TLP1	tubby like protein 1
Chr1	28925441	promoter-TSS (AT1G76970.1)	AT1G76970.1	AT1G76970	28925264	28925619	356	28925441	13.29	7.58612	4.79695	4.19202	1	NA	Target of Myb protein 1
Chr1	29365877	exon (AT1G78080.1, exon 1 of 1)	AT1G78080.1	AT1G78080	29365698	29366015	318	29365877	11.21	7.06822	4.82031	3.77594	1	RAP2.4	related to AP2 4
Chr1	29361104	Intergenic	AT1G78080.1	AT1G78080	29360978	29361230	253	29361104	11.97	7.06822	5.12034	3.77594	1	RAP2.4	related to AP2 4
Chr1	29359828	TTS (AT1G78070.1)	AT1G78080.1	AT1G78080	29359245	29360008	764	29359828	13.1	7.53305	4.70166	4.15377	1	RAP2.4	related to AP2 4
Chr1	29389335	TTS (AT1G78100.1)	AT1G78100.1	AT1G78100	29389277	29389504	228	29389335	13.1	7.53305	4.70166	4.15377	1	AUF1	F-box family protein
Chr1	29443917	promoter-TSS (AT1G78250.1)	AT1G78250.1	AT1G78250	29443756	29444088	333	29443917	11.59	5.86499	4.19519	2.91987	1	NA	NA
Chr1	29504505	promoter-TSS (AT1G78420.1)	AT1G78420.2	AT1G78420	29504216	29504700	485	29504505	14.81	9.37024	5.8702	5.55204	1	NA	RING/U-box superfamily protein
Chr1	29504387	promoter-TSS (AT1G78420.1)	AT1G78420.2	AT1G78420	29504332	29504565	234	29504387	9.81	5.66524	4.51582	2.03291	2	NA	RING/U-box superfamily protein
Chr1	29573002	promoter-TSS (AT1G78610.1)	AT1G78610.1	AT1G78610	29572854	29573197	344	29573002	9.88	4.98303	4.07044	2.30461	1	MSL6	mechanosensitive channel of small conductance-like 6
Chr1	29585601	promoter-TSS (AT1G78660.1)	AT1G78660.3	AT1G78660	29585433	29585768	336	29585601	11.02	5.86499	4.00526	2.91987	1	ATGGH1, GGH1	gamma-glutamyl hydrolase 1
Chr1	29590869	promoter-TSS (AT1G78670.1)	AT1G78670.1	AT1G78670	29590699	29591161	463	29590869	15.38	7.64898	4.50113	4.24867	1	ATGGH3, GGH3	gamma-glutamyl hydrolase 3
Chr1	29593673	promoter-TSS (AT1G78680.1)	AT1G78680.2	AT1G78680	29593529	29593803	275	29593673	13.86	6.54253	4.3464	3.43678	1	ATGGH2, GGH2	gamma-glutamyl hydrolase 2
Chr1	29625403	promoter-TSS (AT1G78790.1)	AT1G78790.2	AT1G78790	29625151	29625717	567	29625403	20.51	13.4274	6.72255	8.98001	1	NA	unknown protein; CONTAINS InterPro DOMAIN/s: Protein of unknown function DUF2008 (InterPro:IPR018552); Has 69 Blast hits to 69 proteins in 28 species: Archae - 0; Bacteria - 0; Metazoa - 33; Fungi - 0; Plants - 33; Viruses - 0; Other Eukaryotes - 3 (source: NCBI BLink).
Chr1	29625312	promoter-TSS (AT1G78790.1)	AT1G78790.1	AT1G78790	29625208	29625505	298	29625312	14.9	8.41215	5.29865	4.25683	2	NA	unknown protein; CONTAINS InterPro DOMAIN/s: Protein of unknown function DUF2008 (InterPro:IPR018552); Has 69 Blast hits to 69 proteins in 28 species: Archae - 0; Bacteria - 0; Metazoa - 33; Fungi - 0; Plants - 33; Viruses - 0; Other Eukaryotes - 3 (source: NCBI BLink).
Chr1	29643948	promoter-TSS (AT1G78850.1)	AT1G78850.1	AT1G78850	29643832	29644134	303	29643948	10.07	6.03103	4.28257	3.06133	1	NA	D-mannose binding lectin protein with Apple-like carbohydrate-binding domain
Chr1	29656198	promoter-TSS (AT1G78880.1)	AT1G78882.1	AT1G78882	29656048	29656350	303	29656198	11.4	5.86499	4.13188	2.91987	1	CPuORF56	conserved peptide upstream open reading frame 56
Chr1	29809671	TTS (AT1G79250.1)	AT1G79250.1	AT1G79250	29809556	29809846	291	29809671	11.78	7.06822	5.04533	3.77594	1	AGC1.7	AGC kinase 1.7
Chr1	29853570	promoter-TSS (AT1G79350.1)	AT1G79350.1	AT1G79350	29853410	29853735	326	29853570	14.05	9.95898	5.94541	6.02666	1	EMB1135	RING/FYVE/PHD zinc finger superfamily protein
Chr1	29915016	promoter-TSS (AT1G79520.1)	AT1G79520.2	AT1G79520	29914846	29915219	374	29915016	11.21	6.49292	4.45789	3.3933	1	NA	Cation efflux family protein
Chr1	29957320	promoter-TSS (AT1G79610.1)	AT1G79610.1	AT1G79610	29957209	29957520	312	29957320	12.35	6.6833	4.44843	3.52889	1	ATNHX6, NHX6	Na+/H+ antiporter 6
Chr1	29975470	promoter-TSS (AT1G79650.1)	AT1G79650.4	AT1G79650	29975395	29975800	406	29975470	13.67	6.54253	4.29087	3.43678	1	RAD23B	Rad23 UV excision repair protein family
Chr1	30054422	promoter-TSS (AT1G79900.1)	AT1G79910.1	AT1G79910	30054245	30054478	234	30054422	9.31	5.30793	4.07024	2.48625	1	NA	Regulator of Vps4 activity in the MVB pathway protein
Chr1	30239187	promoter-TSS (AT1G80420.2)	AT1G80420.2	AT1G80420	30239013	30239267	255	30239187	10.07	6.16963	4.37027	3.11619	1	ATXRCC1	BRCT domain-containing DNA repair protein
Chr1	30383478	promoter-TSS (AT1G80840.1)	AT1G80840.1	AT1G80840	30383359	30383595	237	30383478	9.31	5.30793	4.07024	2.48625	1	WRKY40, ATWRKY40	WRKY DNA-binding protein 40
Chr2	100494	promoter-TSS (AT2G01150.1)	AT2G01150.1	AT2G01150	100379	100636	258	100494	9.69	5.30793	4.22026	2.48625	1	RHA2B	RING-H2 finger protein 2B
Chr2	259114	Intergenic	AT2G01570.1	AT2G01570	258877	259329	453	259114	15.19	10.9481	6.37566	6.84737	1	RGA1, RGA	GRAS family transcription factor family protein
Chr2	259047	Intergenic	AT2G01570.1	AT2G01570	258981	259180	200	259047	12.72	8.96752	6.05031	4.76957	2	RGA1, RGA	GRAS family transcription factor family protein
Chr2	264650	TTS (AT2G01580.1)	AT2G01580.1	AT2G01580	264552	264816	265	264650	11.78	6.6091	4.7422	3.49583	1	NA	unknown protein; BEST Arabidopsis thaliana protein match is: unknown protein (TAIR:AT3G07510.2); Has 129 Blast hits to 129 proteins in 12 species: Archae - 0; Bacteria - 0; Metazoa - 0; Fungi - 0; Plants - 129; Viruses - 0; Other Eukaryotes - 0 (source: NCBI BLink).
Chr2	261939	Intergenic	AT2G01580.1	AT2G01580	261751	262082	332	261939	12.73	7.97514	5.40359	4.49694	1	NA	unknown protein; BEST Arabidopsis thaliana protein match is: unknown protein (TAIR:AT3G07510.2); Has 129 Blast hits to 129 proteins in 12 species: Archae - 0; Bacteria - 0; Metazoa - 0; Fungi - 0; Plants - 129; Viruses - 0; Other Eukaryotes - 0 (source: NCBI BLink).
Chr2	383720	Intergenic	AT2G01850.1	AT2G01850	383335	383887	553	383720	15	10.1881	5.84524	6.22166	1	EXGT-A3, XTH27, ATXTH27	endoxyloglucan transferase A3
Chr2	387613	promoter-TSS (AT2G01860.1)	AT2G01860.1	AT2G01860	387452	387896	445	387613	10.07	6.08918	4.31934	3.11248	1	EMB975	Tetratricopeptide repeat (TPR)-like superfamily protein
Chr2	521882	promoter-TSS (AT2G02080.1)	AT2G02080.2	AT2G02080	521820	522075	256	521882	12.16	8.00088	5.19534	4.49694	1	AtIDD4, IDD4	indeterminate(ID)-domain 4
Chr2	761860	promoter-TSS (AT2G02710.1)	AT2G02710.2	AT2G02710	761727	761981	255	761860	12.16	8.00088	5.19534	4.49694	1	PLP, PLPB	PAS/LOV protein B
Chr2	799626	promoter-TSS (AT2G02800.1)	AT2G02800.1	AT2G02800	799488	799758	271	799626	11.78	5.86499	4.2585	2.91987	1	APK2B	protein kinase 2B
Chr2	801404	promoter-TSS (AT2G02810.1)	AT2G02810.1	AT2G02810	801235	801455	221	801404	9.31	5.30793	4.07024	2.48625	1	ATUTR1, UTR1	UDP-galactose transporter 1
Chr2	977498	promoter-TSS (AT2G03240.1)	AT2G03240.1	AT2G03240	977318	977849	532	977498	10.64	6.16963	4.59529	3.11619	1	NA	EXS (ERD1/XPR1/SYG1) family protein
Chr2	1120547	promoter-TSS (AT2G03680.1)	AT2G03680.1	AT2G03680	1120467	1120686	220	1120547	11.21	6.43609	4.42236	3.33957	1	SPR1, SKU6	spiral1
Chr2	1137253	TTS (AT2G03730.1)	AT2G03730.2	AT2G03730	1137100	1137520	421	1137253	12.73	7.12772	4.85673	3.83011	1	ACR5	ACT domain repeat 5
Chr2	2033158	promoter-TSS (AT2G05540.1)	AT2G05540.1	AT2G05540	2033029	2033262	234	2033158	10.26	6.16963	4.44528	3.11619	1	NA	Glycine-rich protein family
Chr2	6018337	promoter-TSS (AT2G14210.1)	AT2G14210.1	AT2G14210	6018001	6018496	496	6018337	11.4	7.06822	4.89532	3.77594	1	ANR1, AGL44	AGAMOUS-like 44
Chr2	6711392	promoter-TSS (AT2G15390.1)	AT2G15390.2	AT2G15390	6711278	6711542	265	6711392	9.5	5.30793	4.14525	2.48625	1	FUT4, atfut4	fucosyltransferase 4
Chr2	6798391	intron (AT2G15580.1, intron 2 of 2)	AT2G15580.1	AT2G15580	6798179	6798548	370	6798391	9.69	5.30793	4.22026	2.48625	1	NA	RING/U-box superfamily protein
Chr2	6946851	promoter-TSS (AT2G15950.1)	AT2G15950.1	AT2G15950	6946688	6947197	510	6946851	11.78	7.06822	5.04533	3.77594	1	NA	NA
Chr2	7258995	Intergenic	AT2G16720.1	AT2G16720	7258827	7259177	351	7258995	12.92	7.37143	5.0822	4.03898	1	MYB7, ATMYB7, ATY49	myb domain protein 7
Chr2	8097285	promoter-TSS (AT2G18690.1)	AT2G18690.1	AT2G18690	8097166	8097444	279	8097285	11.59	5.90945	4.22334	2.95465	1	NA	unknown protein; FUNCTIONS IN: molecular_function unknown; INVOLVED IN: biological_process unknown; LOCATED IN: membrane; EXPRESSED IN: 17 plant structures; EXPRESSED DURING: 9 growth stages; CONTAINS InterPro DOMAIN/s: Protein of unknown function DUF975 (InterPro:IPR010380); BEST Arabidopsis thaliana protein match is: unknown protein (TAIR:AT2G18680.1); Has 213 Blast hits to 211 proteins in 20 s…
Chr2	8125445	promoter-TSS (AT2G18750.1)	AT2G18750.3	AT2G18750	8125259	8125552	294	8125445	11.59	6.91534	4.87058	3.72163	1	NA	Calmodulin-binding protein
Chr2	8139611	promoter-TSS (AT2G18790.1)	AT2G18790.1	AT2G18790	8139491	8139746	256	8139611	38.15	15.2295	4.57028	10.5293	2	PHYB, HY3, OOP1	phytochrome B
Chr2	8164056	promoter-TSS (AT2G18860.1)	AT2G18860.2	AT2G18860	8163852	8164295	444	8164056	15.38	10.9804	6.47045	6.84737	1	NA	Syntaxin/t-SNARE family protein
Chr2	8544055	Intergenic	AT2G19806.1	AT2G19806	8543857	8544246	390	8544055	16.33	9.01503	5.06835	5.29073	1	NA	NA
Chr2	8550150	promoter-TSS (AT2G19810.1)	AT2G19810.1	AT2G19810	8550058	8550303	246	8550150	11.21	7.06822	4.82031	3.77594	1	OZF1	CCCH-type zinc finger family protein
Chr2	8710536	Intergenic	AT2G20180.3	AT2G20180	8710354	8710695	342	8710536	9.5	5.30793	4.14525	2.48625	1	PIL5	phytochrome interacting factor 3-like 5
Chr2	8900145	promoter-TSS (AT2G20630.1)	AT2G20630.1	AT2G20630	8899658	8900274	617	8900145	18.42	12.2633	6.51777	7.93256	1	PIA1	PP2C induced by AVRRPM1
Chr2	8913701	promoter-TSS (AT2G20670.1)	AT2G20670.1	AT2G20670	8913532	8913863	332	8913701	12.54	8.00088	5.34536	4.49694	1	NA	Protein of unknown function (DUF506)
Chr2	8985641	promoter-TSS (AT2G20880.1)	AT2G20880.1	AT2G20880	8985500	8985742	243	8985641	10.64	6.16963	4.59529	3.11619	1	ERF53	Integrase-type DNA-binding superfamily protein
Chr2	9002918	promoter-TSS (AT2G20940.1)	AT2G20940.1	AT2G20940	9002771	9003168	398	9002918	13.48	8.70865	5.55827	5.07861	1	NA	Protein of unknown function (DUF1279)
Chr2	9002907	promoter-TSS (AT2G20940.1)	AT2G20940.1	AT2G20940	9002828	9003129	302	9002907	11.26	7.75599	5.28272	3.69009	2	NA	Protein of unknown function (DUF1279)
Chr2	9014119	promoter-TSS (AT2G20980.1)	AT2G20980.1	AT2G20980	9013921	9014289	369	9014119	16.9	12.0279	7.07051	7.74095	1	MCM10	minichromosome maintenance 10
Chr2	9014089	promoter-TSS (AT2G20980.1)	AT2G20980.1	AT2G20980	9013970	9014243	274	9014089	12.35	8.99381	5.90689	4.7744	2	MCM10	minichromosome maintenance 10
Chr2	9076086	promoter-TSS (AT2G21180.1)	AT2G21187.3	AT2G21187	9075997	9076234	238	9076086	10.83	6.08918	4.61587	3.11248	1	NA	NA
Chr2	9210381	promoter-TSS (AT2G21500.1)	AT2G21500.1	AT2G21500	9210163	9210443	281	9210381	9.5	5.30793	4.14525	2.48625	1	NA	RING/U-box superfamily protein
Chr2	9214420	Intergenic	AT2G21520.2	AT2G21520	9214310	9214574	265	9214420	12.16	6.6833	4.38512	3.52889	1	NA	Sec14p-like phosphatidylinositol transfer family protein
Chr2	9266609	promoter-TSS (AT2G21660.1)	AT2G21660.1	AT2G21660	9266401	9266754	354	9266609	12.54	7.97514	5.32882	4.49694	1	ATGRP7, CCR2, GR-RBP7, GRP7	cold, circadian rhythm, and rna binding 2
Chr2	9290700	promoter-TSS (AT2G21780.1)	AT2G21780.1	AT2G21780	9290572	9290850	279	9290700	12.92	8.00088	5.49537	4.49694	1	NA	unknown protein; BEST Arabidopsis thaliana protein match is: unknown protein (TAIR:AT4G39360.1); Has 13 Blast hits to 13 proteins in 2 species: Archae - 0; Bacteria - 0; Metazoa - 0; Fungi - 0; Plants - 13; Viruses - 0; Other Eukaryotes - 0 (source: NCBI BLink).
Chr2	9520962	Intergenic	AT2G22426.1	AT2G22426	9520729	9521137	409	9520962	17.66	13.0632	7.34773	8.66913	1	NA	unknown protein; Has 30201 Blast hits to 17322 proteins in 780 species: Archae - 12; Bacteria - 1396; Metazoa - 17338; Fungi - 3422; Plants - 5037; Viruses - 0; Other Eukaryotes - 2996 (source: NCBI BLink).
Chr2	9527957	promoter-TSS (AT2G22430.1)	AT2G22430.1	AT2G22430	9527877	9528138	262	9527957	12.54	7.97514	5.32882	4.49694	1	ATHB6, HB6	homeobox protein 6
Chr2	9627233	promoter-TSS (AT2G22650.1)	AT2G22660.1	AT2G22660	9626983	9627414	432	9627233	13.48	8.96517	5.72039	5.24904	1	NA	Protein of unknown function (duplicated DUF1399)
Chr2	9677592	promoter-TSS (AT2G22760.1)	AT2G22760.1	AT2G22760	9677438	9677779	342	9677592	10.07	6.16963	4.37027	3.11619	1	NA	basic helix-loop-helix (bHLH) DNA-binding superfamily protein
Chr2	9710663	Intergenic	AT2G22805.1	AT2G22805	9710543	9710792	250	9710663	10.07	6.16963	4.37027	3.11619	1	NA	Defensin-like (DEFL) family protein
Chr2	9741619	promoter-TSS (AT2G22880.1)	AT2G22880.1	AT2G22880	9741471	9741761	291	9741619	9.88	5.28878	4.28198	2.48625	1	NA	VQ motif-containing protein
Chr2	9991797	promoter-TSS (AT2G23450.1)	AT2G23450.2	AT2G23450	9991596	9991997	402	9991797	11.78	7.06822	5.04533	3.77594	1	NA	Protein kinase superfamily protein
Chr2	9993829	Intergenic	AT2G23460.1	AT2G23460	9993700	9993967	268	9993829	10.26	6.16963	4.44528	3.11619	1	XLG1, ATXLG1	extra-large G-protein 1
Chr2	10072085	promoter-TSS (AT2G23690.1)	AT2G23690.1	AT2G23690	10072045	10072282	238	10072085	11.59	5.86499	4.19519	2.91987	1	NA	unknown protein; FUNCTIONS IN: molecular_function unknown; INVOLVED IN: N-terminal protein myristoylation; LOCATED IN: cellular_component unknown; EXPRESSED IN: 7 plant structures; EXPRESSED DURING: petal differentiation and expansion stage; BEST Arabidopsis thaliana protein match is: unknown protein (TAIR:AT4G37240.1); Has 243 Blast hits to 243 proteins in 15 species: Archae - 0; Bacteria - 0; M…
Chr2	10122275	promoter-TSS (AT2G23770.1)	AT2G23770.1	AT2G23770	10122118	10122436	319	10122275	13.1	7.08611	4.43832	3.79154	1	LYK4	protein kinase family protein / peptidoglycan-binding LysM domain-containing protein
Chr2	10244670	promoter-TSS (AT2G24100.1)	AT2G24100.1	AT2G24100	10244536	10244821	286	10244670	14.62	9.14794	5.66102	5.40065	1	ASG1	unknown protein; BEST Arabidopsis thaliana protein match is: unknown protein (TAIR:AT4G30780.1); Has 101 Blast hits to 101 proteins in 16 species: Archae - 0; Bacteria - 0; Metazoa - 0; Fungi - 0; Plants - 95; Viruses - 0; Other Eukaryotes - 6 (source: NCBI BLink).
Chr2	10243723	TTS (AT2G24090.1)	AT2G24100.1	AT2G24100	10243591	10243816	226	10243723	10.07	6.14829	4.35675	3.11619	1	ASG1	unknown protein; BEST Arabidopsis thaliana protein match is: unknown protein (TAIR:AT4G30780.1); Has 101 Blast hits to 101 proteins in 16 species: Archae - 0; Bacteria - 0; Metazoa - 0; Fungi - 0; Plants - 95; Viruses - 0; Other Eukaryotes - 6 (source: NCBI BLink).
Chr2	10310482	promoter-TSS (AT2G24240.1)	AT2G24240.1	AT2G24240	10310388	10310641	254	10310482	13.29	8.96517	5.64538	5.24904	1	NA	BTB/POZ domain with WD40/YVTN repeat-like protein
Chr2	10366976	promoter-TSS (AT2G24360.1)	AT2G24360.1	AT2G24360	10366853	10367154	302	10366976	13.48	7.53305	4.82828	4.15377	1	NA	Protein kinase superfamily protein
Chr2	10906165	promoter-TSS (AT2G25620.1)	AT2G25625.1	AT2G25625	10905979	10906322	344	10906165	13.48	8.96517	5.72039	5.24904	1	NA	unknown protein; FUNCTIONS IN: molecular_function unknown; INVOLVED IN: biological_process unknown; LOCATED IN: chloroplast; EXPRESSED IN: 10 plant structures; EXPRESSED DURING: LP.06 six leaves visible, LP.04 four leaves visible, 4 anthesis, petal differentiation and expansion stage; Has 24 Blast hits to 24 proteins in 9 species: Archae - 0; Bacteria - 0; Metazoa - 0; Fungi - 0; Plants - 24; Vir…
Chr2	11039896	Intergenic	AT2G25900.2	AT2G25900	11039683	11040103	421	11039896	11.4	7.04468	4.88017	3.77594	1	ATCTH, ATTZF1	Zinc finger C-x8-C-x5-C-x3-H type family protein
Chr2	11135464	promoter-TSS (AT2G26140.1)	AT2G26140.1	AT2G26140	11135160	11135594	435	11135464	10.64	6.16963	4.59529	3.11619	1	ftsh4	FTSH protease 4
Chr2	11947500	Intergenic	AT2G28056.1	AT2G28056	11947329	11947711	383	11947500	19.75	14.5072	7.70321	9.96524	1	MIR172A	NA
Chr2	11947523	Intergenic	AT2G28056.1	AT2G28056	11947324	11947655	332	11947523	19.26	16.0783	8.4621	11.3203	2	MIR172A	NA
Chr2	11978275	TTS (AT2G28105.1)	AT2G28110.1	AT2G28110	11977893	11978405	513	11978275	15.19	8.00428	4.64549	4.50007	1	FRA8, IRX7	Exostosin family protein
Chr2	12108344	Intergenic	AT2G28340.1	AT2G28340	12108227	12108467	241	12108344	16.14	7.66459	4.28596	4.25464	1	GATA13	GATA transcription factor 13
Chr2	12123479	TTS (AT2G28360.1)	AT2G28355.1	AT2G28355	12123298	12123660	363	12123479	19.94	7.99138	4.18847	4.49694	1	LCR5	low-molecular-weight cysteine-rich 5
Chr2	12152414	TTS (AT2G28405.1)	AT2G28405.1	AT2G28405	12152177	12152713	537	12152414	34.57	30.322	11.8556	24.8894	1	LCR32	low-molecular-weight cysteine-rich 32
Chr2	12152428	TTS (AT2G28405.1)	AT2G28405.1	AT2G28405	12152197	12152605	409	12152428	29.79	24.2325	10.264	18.9481	2	LCR32	low-molecular-weight cysteine-rich 32
Chr2	12233140	Intergenic	AT2G28550.1	AT2G28550	12232965	12233203	239	12233140	11.78	5.86499	4.2585	2.91987	1	RAP2.7	related to AP2.7
Chr2	12224337	TTS (AT2G28540.1)	AT2G28550.2	AT2G28550	12224257	12224478	222	12224337	11.59	7.06822	4.97032	3.77594	1	RAP2.7	related to AP2.7
Chr2	12634300	promoter-TSS (AT2G29500.1)	AT2G29510.1	AT2G29510	12634040	12634483	444	12634300	19.18	11.4339	5.75332	7.23126	1	NA	Protein of unknown function (DUF3527)
Chr2	12634275	promoter-TSS (AT2G29500.1)	AT2G29510.1	AT2G29510	12634160	12634403	244	12634275	12.72	6.5324	4.47739	2.68614	2	NA	Protein of unknown function (DUF3527)
Chr2	12680336	exon (AT2G29660.1, exon 1 of 1)	AT2G29660.1	AT2G29660	12680199	12680384	186	12680336	11.63	6.22108	4.43612	2.41272	2	NA	zinc finger (C2H2 type) family protein
Chr2	12847419	promoter-TSS (AT2G30100.1)	AT2G30100.1	AT2G30100	12847255	12847635	381	12847419	11.97	5.86499	4.32181	2.91987	1	NA	pentatricopeptide (PPR) repeat-containing protein
Chr2	12871884	promoter-TSS (AT2G30140.1)	AT2G30140.1	AT2G30140	12871806	12872119	314	12871884	15.19	8.16452	4.73514	4.64422	1	UGT87A2	UDP-Glycosyltransferase superfamily protein
Chr2	12905302	promoter-TSS (AT2G30250.1)	AT2G30250.1	AT2G30250	12905123	12905496	374	12905302	12.35	6.6833	4.44843	3.52889	1	WRKY25, ATWRKY25	WRKY DNA-binding protein 25
Chr2	13523955	promoter-TSS (AT2G31800.1)	AT2G31800.1	AT2G31800	13523753	13524156	404	13523955	17.66	8.44714	4.66581	4.84282	1	NA	Integrin-linked protein kinase family
Chr2	13971707	TTS (AT2G32940.1)	AT2G32930.1	AT2G32930	13971568	13971835	268	13971707	11.97	5.86499	4.32181	2.91987	1	ZFN2	zinc finger nuclease 2
Chr2	13996522	promoter-TSS (AT2G32970.1)	AT2G32970.1	AT2G32970	13996312	13996663	352	13996522	12.54	7.06889	4.75253	3.77594	1	NA	unknown protein; FUNCTIONS IN: molecular_function unknown; INVOLVED IN: biological_process unknown; LOCATED IN: cellular_component unknown; EXPRESSED IN: 24 plant structures; EXPRESSED DURING: 15 growth stages.
Chr2	14065842	promoter-TSS (AT2G33180.1)	AT2G33180.1	AT2G33180	14065644	14066147	504	14065842	13.29	8.96517	5.64538	5.24904	1	NA	unknown protein; FUNCTIONS IN: molecular_function unknown; INVOLVED IN: biological_process unknown; LOCATED IN: chloroplast stroma; EXPRESSED IN: 22 plant structures; EXPRESSED DURING: 13 growth stages; Has 57 Blast hits to 57 proteins in 22 species: Archae - 0; Bacteria - 8; Metazoa - 0; Fungi - 0; Plants - 35; Viruses - 0; Other Eukaryotes - 14 (source: NCBI BLink).
Chr2	14116128	promoter-TSS (AT2G33310.1)	AT2G33310.1	AT2G33310	14116015	14116238	224	14116128	9.5	5.28878	4.13243	2.48625	1	IAA13	auxin-induced protein 13
Chr2	14253156	promoter-TSS (AT2G33700.1)	AT2G33700.1	AT2G33700	14253036	14253422	387	14253156	11.02	5.86499	4.00526	2.91987	1	NA	Protein phosphatase 2C family protein
Chr2	14310798	promoter-TSS (AT2G33830.1)	AT2G33830.2	AT2G33830	14310658	14310992	335	14310798	11.78	7.06822	5.04533	3.77594	1	NA	Dormancy/auxin associated family protein
Chr2	14542125	promoter-TSS (AT2G34500.1)	AT2G34500.1	AT2G34500	14541983	14542314	332	14542125	10.64	6.16963	4.59529	3.11619	1	CYP710A1	cytochrome P450, family 710, subfamily A, polypeptide 1
Chr2	15016501	promoter-TSS (AT2G35720.1)	AT2G35720.1	AT2G35720	15016407	15016684	278	15016501	10.26	5.59693	4.07829	2.72	1	OWL1	DNAJ heat shock N-terminal domain-containing protein
Chr2	15084766	promoter-TSS (AT2G35930.1)	AT2G35930.1	AT2G35930	15084616	15084904	289	15084766	9.69	5.28878	4.2072	2.48625	1	PUB23	plant U-box 23
Chr2	15104578	promoter-TSS (AT2G35950.1)	AT2G35950.1	AT2G35950	15104434	15104716	283	15104578	13.48	8.08141	5.16578	4.57025	1	EDA12	embryo sac development arrest 12
Chr2	15099455	Intergenic	AT2G35950.1	AT2G35950	15099273	15100523	1251	15099455	13.48	7.53305	4.82828	4.15377	1	EDA12	embryo sac development arrest 12
Chr2	15104565	promoter-TSS (AT2G35950.1)	AT2G35950.1	AT2G35950	15104469	15104673	205	15104565	14.17	10.1467	6.10631	5.82188	2	EDA12	embryo sac development arrest 12
Chr2	15193393	TTS (AT2G36230.1)	AT2G36220.1	AT2G36220	15193186	15193600	415	15193393	12.54	7.3092	4.90406	3.98472	1	NA	unknown protein; BEST Arabidopsis thaliana protein match is: unknown protein (TAIR:AT3G52710.1); Has 74 Blast hits to 74 proteins in 10 species: Archae - 0; Bacteria - 0; Metazoa - 0; Fungi - 0; Plants - 74; Viruses - 0; Other Eukaryotes - 0 (source: NCBI BLink).
Chr2	15237830	promoter-TSS (AT2G36350.1)	AT2G36350.1	AT2G36350	15237667	15238015	349	15237830	11.21	5.90945	4.09588	2.95465	1	NA	Protein kinase superfamily protein
Chr2	15264049	promoter-TSS (AT2G36390.1)	AT2G36390.1	AT2G36390	15263947	15264188	242	15264049	12.35	6.22495	4.1704	3.15448	1	SBE2.1, BE3	starch branching enzyme 2.1
Chr2	15284373	Intergenic	AT2G36420.1	AT2G36420	15284135	15284638	504	15284373	12.16	8.00088	5.19534	4.49694	1	NA	unknown protein; BEST Arabidopsis thaliana protein match is: unknown protein (TAIR:AT5G03670.1); Has 10588 Blast hits to 6606 proteins in 440 species: Archae - 8; Bacteria - 365; Metazoa - 4146; Fungi - 1198; Plants - 483; Viruses - 212; Other Eukaryotes - 4176 (source: NCBI BLink).
Chr2	15515001	promoter-TSS (AT2G36950.1)	AT2G36950.1	AT2G36950	15514813	15515170	358	15515001	11.97	5.86499	4.32181	2.91987	1	NA	Heavy metal transport/detoxification superfamily protein
Chr2	15737543	promoter-TSS (AT2G37478.1)	AT2G37478.1	AT2G37478	15737408	15737840	433	15737543	12.16	7.97514	5.17927	4.49694	1	CPuORF52	conserved peptide upstream open reading frame 52
Chr2	16183938	promoter-TSS (AT2G38700.1)	AT2G38700.1	AT2G38700	16183850	16184070	221	16183938	9.5	5.28878	4.13243	2.48625	1	MVD1, ATMVD1	mevalonate diphosphate decarboxylase 1
Chr2	16216819	promoter-TSS (AT2G38800.1)	AT2G38800.1	AT2G38800	16216617	16216919	303	16216819	11.02	7.04468	4.73062	3.77594	1	NA	Plant calmodulin-binding protein-related
Chr2	16466930	promoter-TSS (AT2G39435.1)	AT2G39435.2	AT2G39435	16466880	16467143	264	16466930	9.69	5.28878	4.2072	2.48625	1	TRM18	Phosphatidylinositol N-acetyglucosaminlytransferase subunit P-related
Chr2	16680658	promoter-TSS (AT2G39950.1)	AT2G39950.1	AT2G39950	16680345	16680817	473	16680658	13.86	7.53305	4.9549	4.15377	1	NA	unknown protein; Has 978 Blast hits to 254 proteins in 81 species: Archae - 0; Bacteria - 8; Metazoa - 109; Fungi - 53; Plants - 41; Viruses - 0; Other Eukaryotes - 767 (source: NCBI BLink).
Chr2	16706091	Intergenic	AT2G40008.1	AT2G40008	16705981	16706249	269	16706091	13.1	8.21385	5.1105	4.67491	1	NA	NA
Chr2	16820955	TTS (AT2G40270.1)	AT2G40260.1	AT2G40260	16820732	16821078	347	16820955	14.43	9.4465	5.77638	5.61675	1	NA	Homeodomain-like superfamily protein
Chr2	17220645	Intergenic	AT2G41310.1	AT2G41310	17220376	17220761	386	17220645	10.83	6.16963	4.6703	3.11619	1	ATRR3, ARR8, RR3	response regulator 3
Chr2	17269201	promoter-TSS (AT2G41430.1)	AT2G41430.2	AT2G41430	17269075	17269369	295	17269201	17.85	8.44714	4.71329	4.84282	1	ERD15, LSR1, CID1	dehydration-induced protein (ERD15)
Chr2	17379240	promoter-TSS (AT2G41680.1)	AT2G41680.1	AT2G41680	17379135	17379376	242	17379240	13.1	8.93723	5.55314	5.24904	1	NTRC	NADPH-dependent thioredoxin reductase C
Chr2	17396552	promoter-TSS (AT2G41700.1)	AT2G41700.1	AT2G41700	17396467	17396789	323	17396552	11.97	6.43609	4.69762	3.33957	1	ABCA1, AtABCA1	ATP-binding cassette A1
Chr2	17473123	promoter-TSS (AT2G41870.1)	AT2G41870.1	AT2G41870	17472900	17473304	405	17473123	14.81	7.33982	4.62407	4.0096	1	NA	Remorin family protein
Chr2	17667900	TTS (AT2G42440.1)	AT2G42440.1	AT2G42440	17667725	17668098	374	17667900	17.47	9.88994	5.40155	6.01304	1	ASL15	Lateral organ boundaries (LOB) domain family protein
Chr2	17796156	TTS (AT2G42750.1)	AT2G42760.1	AT2G42760	17796034	17796270	237	17796156	12.35	6.6833	4.44843	3.52889	1	NA	unknown protein; CONTAINS InterPro DOMAIN/s: Protein of unknown function DUF1685 (InterPro:IPR012881); Has 170 Blast hits to 164 proteins in 34 species: Archae - 0; Bacteria - 1; Metazoa - 26; Fungi - 10; Plants - 107; Viruses - 0; Other Eukaryotes - 26 (source: NCBI BLink).
Chr2	17855459	promoter-TSS (AT2G42910.1)	AT2G42910.1	AT2G42910	17855257	17855814	558	17855459	15.19	10.1881	5.9146	6.22166	1	NA	Phosphoribosyltransferase family protein
Chr2	17901041	Intergenic	AT2G43050.1	AT2G43050	17900848	17901193	346	17901041	14.24	9.95898	6.02041	6.02666	1	ATPMEPCRD	Plant invertase/pectin methylesterase inhibitor superfamily
Chr2	17907247	Intergenic	AT2G43060.1	AT2G43060	17906876	17907616	741	17907247	24.69	18.4988	8.56352	13.7339	1	IBH1	ILI1 binding bHLH 1
Chr2	17907274	Intergenic	AT2G43060.1	AT2G43060	17907124	17907519	396	17907274	13.44	7.53305	4.81423	3.49353	2	IBH1	ILI1 binding bHLH 1
Chr2	17934565	intron (AT2G43140.1, intron 1 of 4)	AT2G43140.1	AT2G43140	17934347	17934680	334	17934565	11.02	5.86499	4.00526	2.91987	1	NA	basic helix-loop-helix (bHLH) DNA-binding superfamily protein
Chr2	18216285	promoter-TSS (AT2G44010.1)	AT2G44010.1	AT2G44010	18216135	18216407	273	18216285	12.54	8.00088	5.34536	4.49694	1	NA	unknown protein; BEST Arabidopsis thaliana protein match is: unknown protein (TAIR:AT3G59880.1); Has 18 Blast hits to 18 proteins in 7 species: Archae - 0; Bacteria - 0; Metazoa - 0; Fungi - 0; Plants - 18; Viruses - 0; Other Eukaryotes - 0 (source: NCBI BLink).
Chr2	18236929	promoter-TSS (AT2G44080.1)	AT2G44080.1	AT2G44080	18236720	18237121	402	18236929	13.29	8.96517	5.64538	5.24904	1	ARL	ARGOS-like
Chr2	18236889	promoter-TSS (AT2G44080.1)	AT2G44080.1	AT2G44080	18236823	18237003	181	18236889	10.54	6.99474	5.10328	3.02141	2	ARL	ARGOS-like
Chr2	18423415	promoter-TSS (AT2G44660.1)	AT2G44660.1	AT2G44660	18423055	18423666	612	18423415	18.23	12.1886	6.41101	7.87197	1	NA	ALG6, ALG8 glycosyltransferase family
Chr2	18494255	Intergenic	AT2G44840.1	AT2G44840	18493944	18494402	459	18494255	12.54	7.3092	4.90406	3.98472	1	ATERF13, EREBP, ERF13	ethylene-responsive element binding factor 13
Chr2	18521485	Intergenic	AT2G44910.1	AT2G44910	18521324	18521703	380	18521485	18.04	14.1564	7.49728	9.66337	1	ATHB4, ATHB-4, HB4	homeobox-leucine zipper protein 4
Chr2	18521601	Intergenic	AT2G44910.1	AT2G44910	18521434	18521700	267	18521601	19.26	15.7687	8.2744	11.0206	2	ATHB4, ATHB-4, HB4	homeobox-leucine zipper protein 4
Chr2	18523560	promoter-TSS (AT2G44920.1)	AT2G44920.2	AT2G44920	18523313	18523733	421	18523560	15.76	10.1096	6.0739	6.14723	1	NA	Tetratricopeptide repeat (TPR)-like superfamily protein
Chr2	18523568	promoter-TSS (AT2G44920.1)	AT2G44920.1	AT2G44920	18523352	18523684	333	18523568	17.44	13.5071	7.53233	8.94873	2	NA	Tetratricopeptide repeat (TPR)-like superfamily protein
Chr2	18624210	promoter-TSS (AT2G45170.1)	AT2G45170.1	AT2G45170	18623853	18624395	543	18624210	12.16	7.62961	4.96428	4.23254	1	ATATG8E, ATG8E	AUTOPHAGY 8E
Chr2	18663550	TTS (AT2G45250.1)	AT2G45250.1	AT2G45250	18663425	18663673	249	18663550	15	9.17944	5.25419	5.43202	1	NA	Integral membrane protein hemolysin-III homolog
Chr2	18663510	TTS (AT2G45250.1)	AT2G45250.2	AT2G45250	18663428	18663662	235	18663510	16.35	11.395	6.46562	6.9748	2	NA	Integral membrane protein hemolysin-III homolog
Chr2	18725755	Intergenic	AT2G45430.1	AT2G45430	18725644	18725963	320	18725755	11.02	5.86499	4.00526	2.91987	1	AHL22	AT-hook motif nuclear-localized protein 22
Chr2	18723293	Intergenic	AT2G45430.1	AT2G45430	18723054	18723408	355	18723293	9.88	5.30793	4.29526	2.48625	1	AHL22	AT-hook motif nuclear-localized protein 22
Chr2	18724389	Intergenic	AT2G45430.1	AT2G45430	18724252	18724516	265	18724389	12.54	7.8337	5.23808	4.40992	1	AHL22	AT-hook motif nuclear-localized protein 22
Chr2	18790470	promoter-TSS (AT2G45610.1)	AT2G45600.1	AT2G45600	18790343	18790596	254	18790470	14.62	6.86162	4.29242	3.68425	1	NA	alpha/beta-Hydrolases superfamily protein
Chr2	18820506	promoter-TSS (AT2G45685.1)	AT2G45685.1	AT2G45685	18819706	18820631	926	18820506	11.21	6.16376	4.25286	3.11619	1	NA	NA
Chr2	18865228	promoter-TSS (AT2G45820.1)	AT2G45820.1	AT2G45820	18864638	18865711	1074	18865228	15.57	10.1881	6.05334	6.22166	1	NA	Remorin family protein
Chr2	18867037	exon (AT2G45830.1, exon 2 of 6)	AT2G45830.2	AT2G45830	18866703	18867191	489	18867037	16.33	10.3174	5.81669	6.30208	1	DTA2	downstream target of AGL15 2
Chr2	18865414	promoter-TSS (AT2G45820.1)	AT2G45830.2	AT2G45830	18865278	18865478	201	18865414	11.99	5.86499	4.3298	2.18994	2	DTA2	downstream target of AGL15 2
Chr2	18882757	promoter-TSS (AT2G45880.1)	AT2G45880.1	AT2G45880	18882472	18882920	449	18882757	14.05	9.92883	5.92702	6.02666	1	BMY4, BAM7	beta-amylase 7
Chr2	18922667	promoter-TSS (AT2G46000.1)	AT2G46000.1	AT2G46000	18922590	18922873	284	18922667	12.54	7.06889	4.75253	3.77594	1	NA	FUNCTIONS IN: molecular_function unknown; INVOLVED IN: biological_process unknown; LOCATED IN: endomembrane system; EXPRESSED IN: 24 plant structures; EXPRESSED DURING: 15 growth stages; CONTAINS InterPro DOMAIN/s: Mesoderm development candidate 2 (InterPro:IPR019330); Has 31 Blast hits to 31 proteins in 13 species: Archae - 0; Bacteria - 0; Metazoa - 5; Fungi - 0; Plants - 26; Viruses - 0; Other…
Chr2	18945292	promoter-TSS (AT2G46060.1)	AT2G46060.1	AT2G46060	18945131	18945543	413	18945292	14.43	7.87199	4.82327	4.44059	1	NA	transmembrane protein-related
Chr2	18965098	promoter-TSS (AT2G46170.1)	AT2G46170.2	AT2G46170	18964906	18965365	460	18965098	13.67	7.47016	4.85277	4.13276	1	NA	Reticulon family protein
Chr2	18999347	promoter-TSS (AT2G46270.1)	AT2G46270.2	AT2G46270	18998762	18999737	976	18999347	21.08	15.2573	7.36064	10.6899	1	GBF3	G-box binding factor 3
Chr2	19000069	promoter-TSS (AT2G46270.1)	AT2G46270.2	AT2G46270	18999929	19000173	245	19000069	10.26	5.80737	4.2126	2.9113	1	GBF3	G-box binding factor 3
Chr2	18999352	promoter-TSS (AT2G46270.1)	AT2G46270.1	AT2G46270	18999188	18999645	458	18999352	13.81	9.85699	6.42844	5.57908	2	GBF3	G-box binding factor 3
Chr2	19011236	promoter-TSS (AT2G46310.1)	AT2G46308.1	AT2G46308	19011093	19011323	231	19011236	9.5	5.30793	4.14525	2.48625	1	NA	unknown protein; Has 30201 Blast hits to 17322 proteins in 780 species: Archae - 12; Bacteria - 1396; Metazoa - 17338; Fungi - 3422; Plants - 5037; Viruses - 0; Other Eukaryotes - 2996 (source: NCBI BLink).
Chr2	19027787	promoter-TSS (AT2G46340.1)	AT2G46340.1	AT2G46340	19027556	19027920	365	19027787	12.35	8.00088	5.27035	4.49694	1	SPA1	SPA (suppressor of phyA-105) protein family
Chr2	19088955	promoter-TSS (AT2G46500.1)	AT2G46500.1	AT2G46500	19088896	19089224	329	19088955	9.5	5.30793	4.14525	2.48625	1	ATPI4K GAMMA 4, UBDK GAMMA 4, PI4K GAMMA 4	phosphoinositide 4-kinase gamma 4
Chr2	19138933	promoter-TSS (AT2G46610.1)	AT2G46610.1	AT2G46610	19138782	19139073	292	19138933	11.02	5.90945	4.03214	2.95465	1	RS31a, At-RS31a	RNA-binding (RRM/RBD/RNP motifs) family protein
Chr2	19148413	promoter-TSS (AT2G46640.1)	AT2G46640.3	AT2G46640	19148326	19148727	402	19148413	11.4	7.06822	4.89532	3.77594	1	NA	unknown protein; FUNCTIONS IN: molecular_function unknown; INVOLVED IN: biological_process unknown; LOCATED IN: cellular_component unknown; EXPRESSED IN: 20 plant structures; EXPRESSED DURING: 11 growth stages.
Chr2	19170365	Intergenic	AT2G46680.2	AT2G46680	19170229	19170493	265	19170365	11.4	6.43609	4.49117	3.33957	1	ATHB-7, ATHB7, HB-7	homeobox 7
Chr2	19168843	Intergenic	AT2G46680.2	AT2G46680	19168768	19169119	352	19168843	10.26	6.14829	4.43153	3.11619	1	ATHB-7, ATHB7, HB-7	homeobox 7
Chr2	19167009	promoter-TSS (AT2G46680.1)	AT2G46680.2	AT2G46680	19166919	19167181	263	19167009	11.02	7.06822	4.7453	3.77594	1	ATHB-7, ATHB7, HB-7	homeobox 7
Chr2	19227561	Intergenic	AT2G46780.1	AT2G46780	19227449	19227767	319	19227561	14.05	9.95898	5.94541	6.02666	1	NA	RNA-binding (RRM/RBD/RNP motifs) family protein
Chr2	19232480	promoter-TSS (AT2G46790.1)	AT2G46787.1	AT2G46787	19231883	19232652	770	19232480	22.98	15.4506	7.49413	10.8435	1	NA	unknown protein; Has 30201 Blast hits to 17322 proteins in 780 species: Archae - 12; Bacteria - 1396; Metazoa - 17338; Fungi - 3422; Plants - 5037; Viruses - 0; Other Eukaryotes - 2996 (source: NCBI BLink).
Chr2	19232491	promoter-TSS (AT2G46790.1)	AT2G46787.1	AT2G46787	19232373	19232592	220	19232491	20.71	14.2141	7.23633	9.60902	2	NA	unknown protein; Has 30201 Blast hits to 17322 proteins in 780 species: Archae - 12; Bacteria - 1396; Metazoa - 17338; Fungi - 3422; Plants - 5037; Viruses - 0; Other Eukaryotes - 2996 (source: NCBI BLink).
Chr2	19299063	TTS (AT2G46980.2)	AT2G46970.1	AT2G46970	19298800	19299346	547	19299063	34.38	24.5802	8.84421	19.5135	1	PIL1	phytochrome interacting factor 3-like 1
Chr2	19299064	TTS (AT2G46980.2)	AT2G46970.1	AT2G46970	19298846	19299278	433	19299064	34.88	30.322	11.9594	24.6188	2	PIL1	phytochrome interacting factor 3-like 1
Chr2	19316447	promoter-TSS (AT2G47010.1)	AT2G47010.1	AT2G47010	19316292	19316613	322	19316447	14.05	9.92883	5.92702	6.02666	1	NA	unknown protein; FUNCTIONS IN: molecular_function unknown; INVOLVED IN: biological_process unknown; LOCATED IN: endomembrane system; EXPRESSED IN: 17 plant structures; EXPRESSED DURING: 10 growth stages; BEST Arabidopsis thaliana protein match is: unknown protein (TAIR:AT1G17030.1); Has 72 Blast hits to 72 proteins in 13 species: Archae - 0; Bacteria - 0; Metazoa - 0; Fungi - 0; Plants - 71; Viru…
Chr2	19336328	promoter-TSS (AT2G47070.1)	AT2G47070.1	AT2G47070	19336168	19336543	376	19336328	14.62	9.14794	5.66102	5.40065	1	SPL1	squamosa promoter binding protein-like 1
Chr2	19408482	Intergenic	AT2G47260.1	AT2G47260	19408369	19408625	257	19408482	10.83	5.75357	4.3897	2.86572	1	WRKY23, ATWRKY23	WRKY DNA-binding protein 23
Chr2	19413273	Intergenic	AT2G47270.1	AT2G47270	19413230	19413517	288	19413273	10.83	6.03103	4.57657	3.06133	1	UPB1	sequence-specific DNA binding transcription factors;transcription regulators
Chr2	19437326	promoter-TSS (AT2G47360.1)	AT2G47360.1	AT2G47360	19437211	19437456	246	19437326	9.5	5.30793	4.14525	2.48625	1	NA	unknown protein; BEST Arabidopsis thaliana protein match is: unknown protein (TAIR:AT1G02570.1); Has 58 Blast hits to 55 proteins in 6 species: Archae - 0; Bacteria - 0; Metazoa - 0; Fungi - 0; Plants - 58; Viruses - 0; Other Eukaryotes - 0 (source: NCBI BLink).
Chr2	19481220	promoter-TSS (AT2G47470.1)	AT2G47470.2	AT2G47470	19481082	19481378	297	19481220	12.54	7.76462	5.19386	4.34889	1	ATPDIL2-1, UNE5, MEE30, PDI11, ATPDI11	thioredoxin family protein
Chr2	19491314	Intergenic	AT2G47500.1	AT2G47500	19491197	19491498	302	19491314	13.48	8.96517	5.72039	5.24904	1	NA	P-loop nucleoside triphosphate hydrolases superfamily protein with CH (Calponin Homology) domain
Chr2	19650644	promoter-TSS (AT2G48030.1)	AT2G48030.1	AT2G48030	19650498	19650843	346	19650644	9.69	5.30793	4.22026	2.48625	1	NA	DNAse I-like superfamily protein
Chr3	88164	TTS (AT3G01280.1)	AT3G01290.1	AT3G01290	87974	88330	357	88164	9.69	5.08172	4.06632	2.34881	1	HIR2	SPFH/Band 7/PHB domain-containing membrane-associated protein family
Chr3	184966	promoter-TSS (AT3G01470.1)	AT3G01470.1	AT3G01470	184842	185112	271	184966	12.73	6.6833	4.57504	3.52889	1	ATHB-1, ATHB1, HD-ZIP-1, HAT5, HB-1	homeobox 1
Chr3	295663	promoter-TSS (AT3G01820.1)	AT3G01820.1	AT3G01820	295497	295879	383	295663	14.62	9.95898	6.17043	6.02666	1	NA	P-loop containing nucleoside triphosphate hydrolases superfamily protein
Chr3	295682	promoter-TSS (AT3G01820.1)	AT3G01820.1	AT3G01820	295556	295813	258	295682	11.26	7.97717	5.42472	3.86356	2	NA	P-loop containing nucleoside triphosphate hydrolases superfamily protein
Chr3	476887	promoter-TSS (AT3G02330.1)	AT3G02335.1	AT3G02335	476728	477070	343	476887	13.67	8.96517	5.79539	5.24904	1	NA	NA
Chr3	508566	promoter-TSS (AT3G02468.1)	AT3G02470.4	AT3G02470	508363	509053	691	508566	19.56	7.99138	4.1125	4.49694	1	SAMDC	S-adenosylmethionine decarboxylase
Chr3	538390	promoter-TSS (AT3G02550.1)	AT3G02550.1	AT3G02550	538177	538633	457	538390	14.81	7.87199	4.94198	4.44059	1	LBD41	LOB domain-containing protein 41
Chr3	545755	promoter-TSS (AT3G02570.1)	AT3G02570.1	AT3G02570	545632	545889	258	545755	18.42	8.14633	4.29711	4.6338	1	MEE31, PMI1	Mannose-6-phosphate isomerase, type I
Chr3	608029	promoter-TSS (AT3G02800.1)	AT3G02800.1	AT3G02800	607870	608101	232	608029	10.45	5.49626	4.08203	2.63531	1	PFA-DSP3	Tyrosine phosphatase family protein
Chr3	673263	promoter-TSS (AT3G02990.1)	AT3G02990.1	AT3G02990	673110	673450	341	673263	13.48	8.93723	5.70269	5.24904	1	ATHSFA1E, HSFA1E	heat shock transcription factor A1E
Chr3	799226	promoter-TSS (AT3G03370.1)	AT3G03370.2	AT3G03370	799044	799408	365	799226	17.47	11.2084	6.15777	7.02014	1	NA	FUNCTIONS IN: molecular_function unknown; INVOLVED IN: biological_process unknown; LOCATED IN: cellular_component unknown; EXPRESSED IN: 13 plant structures; EXPRESSED DURING: 7 growth stages; BEST Arabidopsis thaliana protein match is: DegP protease 7 (TAIR:AT3G03380.1).
Chr3	995113	promoter-TSS (AT3G03870.1)	AT3G03870.1	AT3G03870	994972	995486	515	995113	11.21	7.06822	4.82031	3.77594	1	NA	unknown protein; BEST Arabidopsis thaliana protein match is: unknown protein (TAIR:AT5G18130.1); Has 47 Blast hits to 47 proteins in 13 species: Archae - 0; Bacteria - 0; Metazoa - 2; Fungi - 0; Plants - 45; Viruses - 0; Other Eukaryotes - 0 (source: NCBI BLink).
Chr3	995174	promoter-TSS (AT3G03870.1)	AT3G03870.2	AT3G03870	995063	995252	190	995174	13.08	10.0137	6.21057	5.71424	2	NA	unknown protein; BEST Arabidopsis thaliana protein match is: unknown protein (TAIR:AT5G18130.1); Has 47 Blast hits to 47 proteins in 13 species: Archae - 0; Bacteria - 0; Metazoa - 2; Fungi - 0; Plants - 45; Viruses - 0; Other Eukaryotes - 0 (source: NCBI BLink).
Chr3	1033492	promoter-TSS (AT3G03990.1)	AT3G03990.1	AT3G03990	1033393	1033842	450	1033492	11.02	6.43609	4.35355	3.33957	1	NA	alpha/beta-Hydrolases superfamily protein
Chr3	1034717	promoter-TSS (AT3G04000.1)	AT3G04000.1	AT3G04000	1034520	1034902	383	1034717	13.86	8.96517	5.8704	5.24904	1	NA	NAD(P)-binding Rossmann-fold superfamily protein
Chr3	1063993	promoter-TSS (AT3G04070.1)	AT3G04070.2	AT3G04070	1063845	1064121	277	1063993	11.78	6.91534	4.94408	3.72163	1	anac047, NAC047	NAC domain containing protein 47
Chr3	1080705	promoter-TSS (AT3G04120.1)	AT3G04120.1	AT3G04120	1080509	1080970	462	1080705	16.52	10.3174	5.88043	6.30208	1	GAPC, GAPC-1, GAPC1	glyceraldehyde-3-phosphate dehydrogenase C subunit 1
Chr3	1181292	promoter-TSS (AT3G04450.2)	AT3G04450.2	AT3G04450	1181180	1181402	223	1181292	15.19	6.9063	4.04855	3.71659	1	NA	Homeodomain-like superfamily protein
Chr3	1215000	TTS (AT3G04510.1)	AT3G04500.1	AT3G04500	1214878	1215117	240	1215000	9.5	5.13224	4.02777	2.3869	1	NA	RNA-binding (RRM/RBD/RNP motifs) family protein
Chr3	1230605	promoter-TSS (AT3G04570.1)	AT3G04570.1	AT3G04570	1230543	1230885	343	1230605	9.5	5.23575	4.09694	2.48187	1	AHL19	AT-hook motif nuclear-localized protein 19
Chr3	1288181	TTS (AT3G04730.1)	AT3G04721.1	AT3G04721	1287979	1288308	330	1288181	14.62	7.33982	4.56854	4.0096	1	NA	unknown protein; Has 30201 Blast hits to 17322 proteins in 780 species: Archae - 12; Bacteria - 1396; Metazoa - 17338; Fungi - 3422; Plants - 5037; Viruses - 0; Other Eukaryotes - 2996 (source: NCBI BLink).
Chr3	1287570	promoter-TSS (AT3G04721.1)	AT3G04721.1	AT3G04721	1287521	1287786	266	1287570	11.21	5.86499	4.06857	2.91987	1	NA	unknown protein; Has 30201 Blast hits to 17322 proteins in 780 species: Archae - 12; Bacteria - 1396; Metazoa - 17338; Fungi - 3422; Plants - 5037; Viruses - 0; Other Eukaryotes - 2996 (source: NCBI BLink).
Chr3	1287148	promoter-TSS (AT3G04720.1)	AT3G04721.1	AT3G04721	1287011	1287289	279	1287148	10.83	5.447	4.18466	2.60048	1	NA	unknown protein; Has 30201 Blast hits to 17322 proteins in 780 species: Archae - 12; Bacteria - 1396; Metazoa - 17338; Fungi - 3422; Plants - 5037; Viruses - 0; Other Eukaryotes - 2996 (source: NCBI BLink).
Chr3	1292083	TTS (AT3G04732.1)	AT3G04732.1	AT3G04732	1291786	1292291	506	1292083	15.95	9.31879	5.6513	5.51021	1	NA	unknown protein; Has 30201 Blast hits to 17322 proteins in 780 species: Archae - 12; Bacteria - 1396; Metazoa - 17338; Fungi - 3422; Plants - 5037; Viruses - 0; Other Eukaryotes - 2996 (source: NCBI BLink).
Chr3	1291189	promoter-TSS (AT3G04730.1)	AT3G04732.1	AT3G04732	1290880	1291388	509	1291189	13.86	7.58612	4.98815	4.19202	1	NA	unknown protein; Has 30201 Blast hits to 17322 proteins in 780 species: Archae - 12; Bacteria - 1396; Metazoa - 17338; Fungi - 3422; Plants - 5037; Viruses - 0; Other Eukaryotes - 2996 (source: NCBI BLink).
Chr3	1464552	Intergenic	AT3G05165.5	AT3G05165	1464457	1464865	409	1464552	10.45	5.59693	4.1471	2.72	1	NA	Major facilitator superfamily protein
Chr3	1535390	TTS (AT3G05370.1)	AT3G05350.1	AT3G05350	1535244	1535560	317	1535390	13.1	8.96517	5.57037	5.24904	1	NA	Metallopeptidase M24 family protein
Chr3	1684788	promoter-TSS (AT3G05700.1)	AT3G05710.1	AT3G05710	1684642	1684986	345	1684788	11.59	6.43609	4.55999	3.33957	1	SYP43, ATSYP43	syntaxin of plants 43
Chr3	1777151	promoter-TSS (AT3G05937.1)	AT3G05937.1	AT3G05937	1777004	1777273	270	1777151	9.5	5.30793	4.14525	2.48625	1	NA	unknown protein; Has 30201 Blast hits to 17322 proteins in 780 species: Archae - 12; Bacteria - 1396; Metazoa - 17338; Fungi - 3422; Plants - 5037; Viruses - 0; Other Eukaryotes - 2996 (source: NCBI BLink).
Chr3	1775768	TTS (AT3G05937.1)	AT3G05937.1	AT3G05937	1775431	1775975	545	1775768	13.1	7.53305	4.70166	4.15377	1	NA	unknown protein; Has 30201 Blast hits to 17322 proteins in 780 species: Archae - 12; Bacteria - 1396; Metazoa - 17338; Fungi - 3422; Plants - 5037; Viruses - 0; Other Eukaryotes - 2996 (source: NCBI BLink).
Chr3	2011695	promoter-TSS (AT3G06500.1)	AT3G06500.1	AT3G06500	2011520	2011953	434	2011695	15.76	9.31879	5.58799	5.51021	1	A/N-InvC	Plant neutral invertase family protein
Chr3	2011702	promoter-TSS (AT3G06500.1)	AT3G06500.1	AT3G06500	2011615	2011849	235	2011702	15.99	9.31879	5.66196	5.06502	2	A/N-InvC	Plant neutral invertase family protein
Chr3	2113588	promoter-TSS (AT3G06670.1)	AT3G06670.2	AT3G06670	2113475	2113801	327	2113588	17.28	7.82433	4.25195	4.40596	1	NA	binding
Chr3	2160723	promoter-TSS (AT3G06850.1)	AT3G06850.1	AT3G06850	2160571	2160906	336	2160723	11.78	6.91534	4.94408	3.72163	1	BCE2, LTA1, DIN3	2-oxoacid dehydrogenases acyltransferase family protein
Chr3	2348997	TTS (AT3G07350.1)	AT3G07350.1	AT3G07350	2348714	2349133	420	2348997	16.52	10.3174	5.88043	6.30208	1	NA	Protein of unknown function (DUF506)
Chr3	2520538	promoter-TSS (AT3G07900.1)	AT3G07900.1	AT3G07900	2520398	2520632	235	2520538	10.64	5.49626	4.14976	2.63531	1	NA	O-fucosyltransferase family protein
Chr3	2636897	promoter-TSS (AT3G08680.1)	AT3G08680.2	AT3G08680	2636784	2637095	312	2636897	10.64	6.16963	4.59529	3.11619	1	NA	Leucine-rich repeat protein kinase family protein
Chr3	2651285	promoter-TSS (AT3G08720.1)	AT3G08720.1	AT3G08720	2651095	2651355	261	2651285	11.59	5.86499	4.19519	2.91987	1	ATPK19, ATS6K2, S6K2, ATPK2	serine/threonine protein kinase 2
Chr3	2661972	promoter-TSS (AT3G08762.1)	AT3G08762.1	AT3G08762	2661803	2662172	370	2661972	11.21	5.86499	4.06857	2.91987	1	NA	unknown protein; Has 30201 Blast hits to 17322 proteins in 780 species: Archae - 12; Bacteria - 1396; Metazoa - 17338; Fungi - 3422; Plants - 5037; Viruses - 0; Other Eukaryotes - 2996 (source: NCBI BLink).
Chr3	2737193	promoter-TSS (AT3G08960.1)	AT3G08960.1	AT3G08960	2736936	2737408	473	2737193	15.19	10.1096	5.86746	6.14723	1	NA	ARM repeat superfamily protein
Chr3	3090730	TTS (AT3G10015.1)	AT3G10015.1	AT3G10015	3090617	3090992	376	3090730	13.86	8.96517	5.8704	5.24904	1	NA	NA
Chr3	3238872	promoter-TSS (AT3G10410.1)	AT3G10420.1	AT3G10420	3238624	3239141	518	3238872	18.8	9.06829	4.85363	5.34304	1	SPD1	P-loop containing nucleoside triphosphate hydrolases superfamily protein
Chr3	3271312	promoter-TSS (AT3G10500.1)	AT3G10500.1	AT3G10500	3271096	3271513	418	3271312	10.45	6.16963	4.52028	3.11619	1	anac053, NAC053	NAC domain containing protein 53
Chr3	3417848	promoter-TSS (AT3G10915.1)	AT3G10915.6	AT3G10915	3417763	3418005	243	3417848	11.59	5.86499	4.19519	2.91987	1	NA	Reticulon family protein
Chr3	3443870	TTS (AT3G10985.1)	AT3G10985.1	AT3G10985	3443558	3444003	446	3443870	10.45	5.86199	4.31925	2.91987	1	SAG20, WI12, ATWI-12	senescence associated gene 20
Chr3	3585995	promoter-TSS (AT3G11410.1)	AT3G11410.1	AT3G11410	3585780	3586139	360	3585995	13.86	7.53305	4.9549	4.15377	1	ATPP2CA, AHG3, PP2CA	protein phosphatase 2CA
Chr3	3589604	TTS (AT3G11415.1)	AT3G11415.1	AT3G11415	3589435	3589754	320	3589604	11.21	5.86499	4.06857	2.91987	1	NA	NA
Chr3	3725708	promoter-TSS (AT3G11780.1)	AT3G11780.2	AT3G11780	3725607	3725864	258	3725708	15.19	9.38051	5.43429	5.55204	1	NA	MD-2-related lipid recognition domain-containing protein / ML domain-containing protein
Chr3	3857633	promoter-TSS (AT3G12100.1)	AT3G12110.1	AT3G12110	3857460	3857712	253	3857633	12.73	5.77445	4.0132	2.88065	1	ACT11	actin-11
Chr3	3923499	promoter-TSS (AT3G12300.1)	AT3G12320.1	AT3G12320	3923171	3923763	593	3923499	23.74	11.0053	4.94818	6.87039	1	NA	unknown protein; BEST Arabidopsis thaliana protein match is: unknown protein (TAIR:AT5G06980.4); Has 102 Blast hits to 102 proteins in 16 species: Archae - 0; Bacteria - 0; Metazoa - 0; Fungi - 0; Plants - 98; Viruses - 0; Other Eukaryotes - 4 (source: NCBI BLink).
Chr3	3923540	promoter-TSS (AT3G12300.1)	AT3G12320.1	AT3G12320	3923301	3923689	389	3923540	18.17	13.7293	7.29014	9.14601	2	NA	unknown protein; BEST Arabidopsis thaliana protein match is: unknown protein (TAIR:AT5G06980.4); Has 102 Blast hits to 102 proteins in 16 species: Archae - 0; Bacteria - 0; Metazoa - 0; Fungi - 0; Plants - 98; Viruses - 0; Other Eukaryotes - 4 (source: NCBI BLink).
Chr3	3941922	promoter-TSS (AT3G12380.1)	AT3G12380.1	AT3G12380	3941867	3942275	409	3941922	13.67	7.03383	4.58586	3.77594	1	ARP5	actin-related protein 5
Chr3	3957767	promoter-TSS (AT3G12470.1)	AT3G12480.1	AT3G12480	3957601	3957846	246	3957767	10.26	6.16963	4.44528	3.11619	1	NF-YC11	nuclear factor Y, subunit C11
Chr3	4004385	promoter-TSS (AT3G12590.1)	AT3G12600.1	AT3G12600	4004249	4004655	407	4004385	20.7	10.9285	5.42552	6.84737	1	atnudt16, NUDT16	nudix hydrolase homolog 16
Chr3	4004410	promoter-TSS (AT3G12590.1)	AT3G12600.1	AT3G12600	4004311	4004588	278	4004410	13.81	7.10047	4.66772	3.12117	2	atnudt16, NUDT16	nudix hydrolase homolog 16
Chr3	4012477	promoter-TSS (AT3G12630.1)	AT3G12630.1	AT3G12630	4012366	4012705	340	4012477	11.02	5.90945	4.03214	2.95465	1	SAP5	A20/AN1-like zinc finger family protein
Chr3	4033922	promoter-TSS (AT3G12690.1)	AT3G12690.1	AT3G12690	4033726	4033976	251	4033922	9.31	5.28878	4.05765	2.48625	1	AGC1.5	AGC kinase 1.5
Chr3	4035705	Intergenic	AT3G12700.1	AT3G12700	4035426	4035896	471	4035705	11.78	7.06822	5.04533	3.77594	1	NA	Eukaryotic aspartyl protease family protein
Chr3	4049252	promoter-TSS (AT3G12730.1)	AT3G12740.1	AT3G12740	4049151	4049452	302	4049252	13.67	7.53305	4.89159	4.15377	1	ALIS1	ALA-interacting subunit 1
Chr3	4119543	Intergenic	AT3G12920.1	AT3G12920	4119436	4119757	322	4119543	15.19	6.9063	4.04855	3.71659	1	BRG3	SBP (S-ribonuclease binding protein) family protein
Chr3	4124432	promoter-TSS (AT3G12920.1)	AT3G12920.1	AT3G12920	4124266	4124594	329	4124432	20.51	13.4274	6.72255	8.98001	1	BRG3	SBP (S-ribonuclease binding protein) family protein
Chr3	4176244	promoter-TSS (AT3G13040.2)	AT3G13050.1	AT3G13050	4175776	4176416	641	4176244	13.29	7.53305	4.76497	4.15377	1	NiaP	Major facilitator superfamily protein
Chr3	4312322	promoter-TSS (AT3G13310.1)	AT3G13310.1	AT3G13310	4312063	4312640	578	4312322	12.73	8.00088	5.42036	4.49694	1	NA	Chaperone DnaJ-domain superfamily protein
Chr3	4312428	promoter-TSS (AT3G13310.1)	AT3G13310.1	AT3G13310	4312314	4312533	220	4312428	11.63	7.95309	5.56952	3.8619	2	NA	Chaperone DnaJ-domain superfamily protein
Chr3	4319333	TTS (AT3G13320.1)	AT3G13320.1	AT3G13320	4319212	4319528	317	4319333	13.29	7.53305	4.76497	4.15377	1	CAX2, atcax2	cation exchanger 2
Chr3	4344172	Intergenic	AT3G13380.1	AT3G13380	4344156	4344460	305	4344172	11.02	5.86499	4.00526	2.91987	1	BRL3	BRI1-like 3
Chr3	4384552	promoter-TSS (AT3G13450.1)	AT3G13450.1	AT3G13450	4384244	4384760	517	4384552	16.33	11.9934	6.82431	7.72713	1	DIN4	Transketolase family protein
Chr3	4496265	promoter-TSS (AT3G13720.1)	AT3G13720.1	AT3G13720	4496099	4496324	226	4496265	10.45	5.70058	4.21429	2.81761	1	PRA1.F3, PRA8	PRA1 (Prenylated rab acceptor) family protein
Chr3	4506474	TTS (AT3G13740.1)	AT3G13740.2	AT3G13740	4506164	4507076	913	4506474	14.81	8.41215	5.27144	4.8244	1	NA	Ribonuclease III family protein
Chr3	4571664	promoter-TSS (AT3G13870.1)	AT3G13870.2	AT3G13870	4571543	4571799	257	4571664	15	9.31879	5.33475	5.51021	1	RHD3	Root hair defective 3 GTP-binding protein (RHD3)
Chr3	4656041	Intergenic	AT3G14060.1	AT3G14060	4655764	4656273	510	4656041	15.57	8.16452	4.84621	4.64422	1	NA	unknown protein; BEST Arabidopsis thaliana protein match is: unknown protein (TAIR:AT1G54120.1); Has 30 Blast hits to 30 proteins in 8 species: Archae - 0; Bacteria - 0; Metazoa - 0; Fungi - 0; Plants - 30; Viruses - 0; Other Eukaryotes - 0 (source: NCBI BLink).
Chr3	4660885	promoter-TSS (AT3G14067.1)	AT3G14067.1	AT3G14067	4660741	4661049	309	4660885	16.33	11.3525	6.43421	7.15153	1	NA	Subtilase family protein
Chr3	4672759	promoter-TSS (AT3G14100.1)	AT3G14100.1	AT3G14100	4672583	4672868	286	4672759	12.16	6.22495	4.11105	3.15448	1	NA	RNA-binding (RRM/RBD/RNP motifs) family protein
Chr3	4723858	Intergenic	AT3G14205.1	AT3G14205	4723671	4723930	260	4723858	15.57	9.31879	5.52468	5.51021	1	NA	Phosphoinositide phosphatase family protein
Chr3	4986063	TTS (AT3G14830.1)	AT3G14840.1	AT3G14840	4985941	4986258	318	4986063	12.16	6.6833	4.38512	3.52889	1	NA	Leucine-rich repeat transmembrane protein kinase
Chr3	5119795	promoter-TSS (AT3G15200.1)	AT3G15200.1	AT3G15200	5119487	5119927	441	5119795	17.09	8.27403	4.43467	4.73318	1	NA	Tetratricopeptide repeat (TPR)-like superfamily protein
Chr3	5125523	Intergenic	AT3G15210.1	AT3G15210	5125355	5125647	293	5125523	16.9	7.66459	4.47588	4.25464	1	ATERF-4, ERF4, RAP2.5, ATERF4	ethylene responsive element binding factor 4
Chr3	5124730	Intergenic	AT3G15210.1	AT3G15210	5124230	5124861	632	5124730	12.92	6.6833	4.63835	3.52889	1	ATERF-4, ERF4, RAP2.5, ATERF4	ethylene responsive element binding factor 4
Chr3	5165497	promoter-TSS (AT3G15350.1)	AT3G15350.1	AT3G15350	5165297	5165715	419	5165497	13.1	8.93723	5.55314	5.24904	1	NA	Core-2/I-branching beta-1,6-N-acetylglucosaminyltransferase family protein
Chr3	5175649	promoter-TSS (AT3G15351.1)	AT3G15356.1	AT3G15356	5175487	5176068	582	5175649	14.05	9.37024	5.5882	5.55204	1	NA	Legume lectin family protein
Chr3	5236517	TTS (AT3G15500.1)	AT3G15500.1	AT3G15500	5236338	5236820	483	5236517	9.5	5.30793	4.14525	2.48625	1	ATNAC3, ANAC055, NAC055, NAC3	NAC domain containing protein 3
Chr3	5234539	promoter-TSS (AT3G15500.1)	AT3G15500.1	AT3G15500	5234422	5234664	243	5234539	13.29	8.93723	5.62792	5.24904	1	ATNAC3, ANAC055, NAC055, NAC3	NAC domain containing protein 3
Chr3	5252766	promoter-TSS (AT3G15520.1)	AT3G15520.1	AT3G15520	5252495	5253152	658	5252766	17.66	8.44714	4.66581	4.84282	1	NA	Cyclophilin-like peptidyl-prolyl cis-trans isomerase family protein
Chr3	5297934	promoter-TSS (AT3G15630.1)	AT3G15630.1	AT3G15630	5297365	5298252	888	5297934	11.4	7.06822	4.89532	3.77594	1	NA	unknown protein; FUNCTIONS IN: molecular_function unknown; INVOLVED IN: biological_process unknown; LOCATED IN: chloroplast; EXPRESSED IN: 24 plant structures; EXPRESSED DURING: 15 growth stages; BEST Arabidopsis thaliana protein match is: unknown protein (TAIR:AT1G52720.1); Has 61 Blast hits to 61 proteins in 13 species: Archae - 0; Bacteria - 0; Metazoa - 0; Fungi - 0; Plants - 61; Viruses - 0;…
Chr3	5342805	promoter-TSS (AT3G15790.1)	AT3G15790.1	AT3G15790	5342645	5342912	268	5342805	14.05	7.33982	4.40194	4.0096	1	MBD11, ATMBD11	methyl-CPG-binding domain 11
Chr3	5731040	promoter-TSS (AT3G16830.1)	AT3G16830.1	AT3G16830	5730869	5731446	578	5731040	16.33	11.5289	6.54104	7.30175	1	TPR2	TOPLESS-related 2
Chr3	5731090	promoter-TSS (AT3G16830.1)	AT3G16830.1	AT3G16830	5731004	5731232	229	5731090	11.99	7.62952	5.50983	3.57372	2	TPR2	TOPLESS-related 2
Chr3	5861356	promoter-TSS (AT3G17185.1)	AT3G17185.2	AT3G17185	5861226	5861518	293	5861356	11.59	5.86499	4.19519	2.91987	1	NA	NA
Chr3	6039389	promoter-TSS (AT3G17668.1)	AT3G17668.1	AT3G17668	6039236	6039505	270	6039389	11.4	7.06822	4.89532	3.77594	1	ENA	DnaJ/Hsp40 cysteine-rich domain superfamily protein
Chr3	6093734	promoter-TSS (AT3G17800.1)	AT3G17810.1	AT3G17810	6093598	6093834	237	6093734	12.92	5.77445	4.06873	2.88065	1	PYD1	pyrimidine 1
Chr3	6119609	promoter-TSS (AT3G17860.1)	AT3G17860.1	AT3G17860	6119408	6119731	324	6119609	12.54	6.6833	4.51173	3.52889	1	JAZ3, JAI3, TIFY6B	jasmonate-zim-domain protein 3
Chr3	6780428	promoter-TSS (AT3G19540.1)	AT3G19540.1	AT3G19540	6780355	6780614	260	6780428	13.48	8.93723	5.70269	5.24904	1	NA	Protein of unknown function (DUF620)
Chr3	6792982	promoter-TSS (AT3G19553.1)	AT3G19553.1	AT3G19553	6792843	6793149	307	6792982	11.02	6.9795	4.69	3.77594	1	PUT5	Amino acid permease family protein
Chr3	6801892	TTS (AT3G19570.1)	AT3G19580.2	AT3G19580	6801747	6802172	426	6801892	15.95	10.9804	6.69547	6.84737	1	AZF2, ZF2	zinc-finger protein 2
Chr3	6805327	promoter-TSS (AT3G19590.1)	AT3G19590.1	AT3G19590	6804857	6805592	736	6805327	14.62	9.95898	6.17043	6.02666	1	BUB3.1	Transducin/WD40 repeat-like superfamily protein
Chr3	7063548	promoter-TSS (AT3G20250.1)	AT3G20250.1	AT3G20250	7063311	7063735	425	7063548	18.23	12.2633	6.45403	7.93256	1	APUM5, PUM5	pumilio 5
Chr3	7063565	promoter-TSS (AT3G20250.1)	AT3G20250.1	AT3G20250	7063473	7063655	183	7063565	13.08	8.63144	5.35541	4.45283	2	APUM5, PUM5	pumilio 5
Chr3	7093664	promoter-TSS (AT3G20330.1)	AT3G20340.1	AT3G20340	7093446	7093789	344	7093664	12.16	6.6833	4.38512	3.52889	1	NA	Expression of the gene is downregulated in the presence of paraquat, an inducer of photoxidative stress.
Chr3	7224194	promoter-TSS (AT3G20650.1)	AT3G20655.1	AT3G20655	7224051	7224322	272	7224194	11.02	7.06822	4.7453	3.77594	1	NA	NA
Chr3	7503437	Intergenic	AT3G21320.1	AT3G21320	7503228	7503557	330	7503437	14.24	9.95898	6.02041	6.02666	1	NA	BEST Arabidopsis thaliana protein match is: hydroxyproline-rich glycoprotein family protein (TAIR:AT2G25930.1); Has 63 Blast hits to 58 proteins in 21 species: Archae - 0; Bacteria - 0; Metazoa - 3; Fungi - 0; Plants - 58; Viruses - 0; Other Eukaryotes - 2 (source: NCBI BLink).
Chr3	7503484	Intergenic	AT3G21320.1	AT3G21320	7503245	7503595	351	7503484	12.35	8.96752	5.89004	4.76957	2	NA	BEST Arabidopsis thaliana protein match is: hydroxyproline-rich glycoprotein family protein (TAIR:AT2G25930.1); Has 63 Blast hits to 58 proteins in 21 species: Archae - 0; Bacteria - 0; Metazoa - 3; Fungi - 0; Plants - 58; Viruses - 0; Other Eukaryotes - 2 (source: NCBI BLink).
Chr3	7834120	promoter-TSS (AT3G22190.1)	AT3G22190.2	AT3G22190	7833901	7834290	390	7834120	10.26	6.16963	4.44528	3.11619	1	IQD5	IQ-domain 5
Chr3	7909060	TTS (AT3G22370.1)	AT3G22370.1	AT3G22370	7908865	7909228	364	7909060	12.16	8.00088	5.19534	4.49694	1	AOX1A, ATAOX1A	alternative oxidase 1A
Chr3	7912602	promoter-TSS (AT3G22380.1)	AT3G22380.1	AT3G22380	7912216	7913126	911	7912602	11.4	7.06822	4.89532	3.77594	1	TIC	time for coffee
Chr3	7911387	Intergenic	AT3G22380.1	AT3G22380	7911253	7911573	321	7911387	12.54	8.00088	5.34536	4.49694	1	TIC	time for coffee
Chr3	7910336	Intergenic	AT3G22380.1	AT3G22380	7909935	7910480	546	7910336	13.86	7.53305	4.9549	4.15377	1	TIC	time for coffee
Chr3	7959647	promoter-TSS (AT3G22440.1)	AT3G22440.1	AT3G22440	7959536	7959846	311	7959647	12.73	7.3092	4.97287	3.98472	1	NA	FRIGIDA-like protein
Chr3	8181955	promoter-TSS (AT3G23030.1)	AT3G23030.1	AT3G23030	8181757	8182172	416	8181955	14.62	9.95898	6.17043	6.02666	1	IAA2	indole-3-acetic acid inducible 2
Chr3	8181990	promoter-TSS (AT3G23030.1)	AT3G23030.1	AT3G23030	8181879	8182067	189	8181990	13.08	10.0422	6.22833	5.72676	2	IAA2	indole-3-acetic acid inducible 2
Chr3	8209306	promoter-TSS (AT3G23080.1)	AT3G23080.2	AT3G23080	8209151	8209426	276	8209306	12.73	7.3092	4.97287	3.98472	1	NA	Polyketide cyclase/dehydrase and lipid transport superfamily protein
Chr3	8213938	TTS (AT3G23090.1)	AT3G23085.1	AT3G23085	8213418	8214116	699	8213938	13.1	8.96517	5.57037	5.24904	1	NA	NA
Chr3	8404698	promoter-TSS (AT3G23440.1)	AT3G23440.1	AT3G23440	8404535	8404957	423	8404698	17.66	8.44714	4.66581	4.84282	1	EDA6, MEE37	embryo sac development arrest 6
Chr3	8686398	intron (AT3G24050.1, intron 1 of 1)	AT3G24050.1	AT3G24050	8686261	8686494	234	8686398	11.02	5.90945	4.03214	2.95465	1	GATA1	GATA transcription factor 1
Chr3	8734671	promoter-TSS (AT3G24170.1)	AT3G24170.3	AT3G24170	8734539	8734829	291	8734671	13.29	7.53305	4.76497	4.15377	1	ATGR1, GR1	glutathione-disulfide reductase
Chr3	8958092	TTS (AT3G24542.1)	AT3G24542.1	AT3G24542	8957916	8958280	365	8958092	12.35	6.6833	4.44843	3.52889	1	NA	Beta-galactosidase related protein
Chr3	9066452	promoter-TSS (AT3G24840.1)	AT3G24840.1	AT3G24840	9066328	9066658	331	9066452	16.52	7.66459	4.38092	4.25464	1	NA	Sec14p-like phosphatidylinositol transfer family protein
Chr3	9374323	promoter-TSS (AT3G25716.1)	AT3G25716.1	AT3G25716	9374199	9374450	252	9374323	9.88	5.08172	4.13859	2.34881	1	NA	unknown protein; FUNCTIONS IN: molecular_function unknown; INVOLVED IN: biological_process unknown; LOCATED IN: cellular_component unknown; Has 30201 Blast hits to 17322 proteins in 780 species: Archae - 12; Bacteria - 1396; Metazoa - 17338; Fungi - 3422; Plants - 5037; Viruses - 0; Other Eukaryotes - 2996 (source: NCBI BLink).
Chr3	9373361	promoter-TSS (AT3G25715.1)	AT3G25716.1	AT3G25716	9373241	9373460	220	9373361	11.21	5.90945	4.09588	2.95465	1	NA	unknown protein; FUNCTIONS IN: molecular_function unknown; INVOLVED IN: biological_process unknown; LOCATED IN: cellular_component unknown; Has 30201 Blast hits to 17322 proteins in 780 species: Archae - 12; Bacteria - 1396; Metazoa - 17338; Fungi - 3422; Plants - 5037; Viruses - 0; Other Eukaryotes - 2996 (source: NCBI BLink).
Chr3	9595455	promoter-TSS (AT3G26210.1)	AT3G26210.1	AT3G26210	9595346	9595628	283	9595455	10.45	5.59693	4.1471	2.72	1	CYP71B23	cytochrome P450, family 71, subfamily B, polypeptide 23
Chr3	9723029	exon (AT3G26520.1, exon 2 of 2)	AT3G26520.1	AT3G26520	9722642	9723194	553	9723029	13.86	7.03383	4.64522	3.77594	1	TIP2, SITIP, GAMMA-TIP2, TIP1;2	tonoplast intrinsic protein 2
Chr3	9823509	promoter-TSS (AT3G26730.1)	AT3G26730.1	AT3G26730	9823343	9823588	246	9823509	11.21	6.43609	4.42236	3.33957	1	NA	RING/U-box superfamily protein
Chr3	9867732	promoter-TSS (AT3G26810.1)	AT3G26810.1	AT3G26810	9867516	9867943	428	9867732	13.1	8.96517	5.57037	5.24904	1	AFB2	auxin signaling F-box 2
Chr3	10132956	promoter-TSS (AT3G27380.1)	AT3G27380.1	AT3G27380	10132768	10133087	320	10132956	12.35	6.6833	4.44843	3.52889	1	SDH2-1	succinate dehydrogenase 2-1
Chr3	10287789	promoter-TSS (AT3G27770.1)	AT3G27770.1	AT3G27770	10287677	10287918	242	10287789	10.64	5.9738	4.46505	3.01028	1	NA	unknown protein; FUNCTIONS IN: molecular_function unknown; INVOLVED IN: biological_process unknown; LOCATED IN: endomembrane system; EXPRESSED IN: 22 plant structures; EXPRESSED DURING: 13 growth stages; BEST Arabidopsis thaliana protein match is: unknown protein (TAIR:AT5G62960.1); Has 158 Blast hits to 157 proteins in 21 species: Archae - 0; Bacteria - 0; Metazoa - 13; Fungi - 0; Plants - 141; …
Chr3	10324615	promoter-TSS (AT3G27845.1)	AT3G27845.1	AT3G27845	10324424	10324850	427	10324615	14.81	9.95898	6.24543	6.02666	1	NA	NA
Chr3	10754967	promoter-TSS (AT3G28690.1)	AT3G28690.1	AT3G28690	10754874	10755106	233	10754967	11.59	7.06822	4.97032	3.77594	1	NA	Protein kinase superfamily protein
Chr3	10949641	Intergenic	AT3G28920.1	AT3G28920	10949461	10949898	438	10949641	11.78	7.06822	5.04533	3.77594	1	AtHB34, HB34, ZHD9	homeobox protein 34
Chr3	11384175	promoter-TSS (AT3G29575.1)	AT3G29575.1	AT3G29575	11383825	11384506	682	11384175	30.77	24.2245	9.92757	19.1754	1	AFP3	ABI five binding protein 3
Chr3	11384221	promoter-TSS (AT3G29575.1)	AT3G29575.1	AT3G29575	11384006	11384455	450	11384221	26.89	25.7922	12.3006	20.3713	2	AFP3	ABI five binding protein 3
Chr3	11725358	Intergenic	AT3G29805.1	AT3G29805	11725152	11725501	350	11725358	13.67	8.96517	5.79539	5.24904	1	NA	NA
Chr3	15357245	Intergenic	AT3G43431.1	AT3G43431	15357170	15357484	315	15357245	14.24	7.33982	4.45747	4.0096	1	NA	unknown protein; LOCATED IN: chloroplast; Has 30201 Blast hits to 17322 proteins in 780 species: Archae - 12; Bacteria - 1396; Metazoa - 17338; Fungi - 3422; Plants - 5037; Viruses - 0; Other Eukaryotes - 2996 (source: NCBI BLink).
Chr3	16914201	promoter-TSS (AT3G46020.1)	AT3G46030.1	AT3G46030	16914056	16914347	292	16914201	15.57	6.9063	4.14351	3.71659	1	HTB11	Histone superfamily protein
Chr3	17178233	TTS (AT3G46620.1)	AT3G46620.1	AT3G46620	17178084	17178316	233	17178233	9.31	5.30793	4.07024	2.48625	1	RDUF1	zinc finger (C3HC4-type RING finger) family protein
Chr3	17182761	promoter-TSS (AT3G46630.1)	AT3G46630.1	AT3G46630	17182637	17182871	235	17182761	11.26	5.86499	4.08759	2.18994	2	NA	Protein of unknown function (DUF3223)
Chr3	17182798	promoter-TSS (AT3G46630.1)	AT3G46640.3	AT3G46640	17182494	17182989	496	17182798	16.52	10.8524	6.20088	6.79938	1	PCL1	Homeodomain-like superfamily protein
Chr3	17204817	Intergenic	AT3G46700.1	AT3G46700	17204667	17204965	299	17204817	10.07	6.16963	4.37027	3.11619	1	NA	UDP-Glycosyltransferase superfamily protein
Chr3	17362206	promoter-TSS (AT3G47160.1)	AT3G47160.2	AT3G47160	17361999	17362413	415	17362206	15.19	10.9804	6.39545	6.84737	1	NA	RING/U-box superfamily protein
Chr3	17478768	Intergenic	AT3G47430.1	AT3G47430	17478556	17478905	350	17478768	12.54	6.6833	4.51173	3.52889	1	PEX11B	peroxin 11B
Chr3	17523346	promoter-TSS (AT3G47543.1)	AT3G47550.2	AT3G47550	17523158	17523526	369	17523346	13.86	8.93723	5.85224	5.24904	1	NA	RING/FYVE/PHD zinc finger superfamily protein
Chr3	17551347	TTS (AT3G47610.1)	AT3G47610.1	AT3G47610	17551162	17551764	603	17551347	16.33	10.2513	5.77792	6.2481	1	NA	transcription regulators;zinc ion binding
Chr3	17720028	promoter-TSS (AT3G48000.1)	AT3G48000.1	AT3G48000	17719885	17720195	311	17720028	10.07	6.16963	4.37027	3.11619	1	ALDH2B4, ALDH2, ALDH2A	aldehyde dehydrogenase 2B4
Chr3	17739848	promoter-TSS (AT3G48050.1)	AT3G48050.2	AT3G48050	17739770	17740043	274	17739848	15.95	8.16452	4.95728	4.64422	1	SUO	BAH domain ;TFIIS helical bundle-like domain
Chr3	17987177	promoter-TSS (AT3G48530.1)	AT3G48530.1	AT3G48530	17987079	17987428	350	17987177	10.26	6.16963	4.44528	3.11619	1	KING1	SNF1-related protein kinase regulatory subunit gamma 1
Chr3	18038256	promoter-TSS (AT3G48690.1)	AT3G48690.1	AT3G48690	18038187	18038418	232	18038256	11.02	7.04468	4.73062	3.77594	1	ATCXE12, CXE12	alpha/beta-Hydrolases superfamily protein
Chr3	18205932	TTS (AT3G49115.1)	AT3G49115.1	AT3G49115	18205792	18206288	497	18205932	11.97	7.06822	5.12034	3.77594	1	NA	unknown protein; Has 30201 Blast hits to 17322 proteins in 780 species: Archae - 12; Bacteria - 1396; Metazoa - 17338; Fungi - 3422; Plants - 5037; Viruses - 0; Other Eukaryotes - 2996 (source: NCBI BLink).
Chr3	18365086	promoter-TSS (AT3G49530.1)	AT3G49530.1	AT3G49530	18364895	18365187	293	18365086	15.95	8.73763	5.29809	5.09609	1	ANAC062, NTL6, NAC062	NAC domain containing protein 62
Chr3	18478564	Intergenic	AT3G49810.1	AT3G49810	18478373	18478780	408	18478564	15.38	10.1096	5.93627	6.14723	1	NA	ARM repeat superfamily protein
Chr3	18478597	Intergenic	AT3G49810.1	AT3G49810	18478476	18478717	242	18478597	12.72	8.22322	5.56184	4.10177	2	NA	ARM repeat superfamily protein
Chr3	18494423	promoter-TSS (AT3G49870.1)	AT3G49870.1	AT3G49870	18494144	18494614	471	18494423	15.19	9.31879	5.39806	5.51021	1	ATARLA1C, ARLA1C	ADP-ribosylation factor-like A1C
Chr3	18883426	promoter-TSS (AT3G50800.1)	AT3G50800.1	AT3G50800	18883344	18883524	181	18883426	17.44	8.44714	4.60979	4.27783	2	NA	unknown protein; FUNCTIONS IN: molecular_function unknown; INVOLVED IN: N-terminal protein myristoylation; LOCATED IN: cellular_component unknown; BEST Arabidopsis thaliana protein match is: unknown protein (TAIR:AT5G66580.1); Has 249 Blast hits to 249 proteins in 14 species: Archae - 0; Bacteria - 0; Metazoa - 0; Fungi - 0; Plants - 249; Viruses - 0; Other Eukaryotes - 0 (source: NCBI BLink).
Chr3	18919237	promoter-TSS (AT3G50910.1)	AT3G50910.1	AT3G50910	18919050	18919430	381	18919237	14.62	9.07591	5.61625	5.34806	1	NA	unknown protein; BEST Arabidopsis thaliana protein match is: unknown protein (TAIR:AT5G66480.1); Has 76 Blast hits to 75 proteins in 28 species: Archae - 0; Bacteria - 10; Metazoa - 7; Fungi - 2; Plants - 49; Viruses - 0; Other Eukaryotes - 8 (source: NCBI BLink).
Chr3	19121048	promoter-TSS (AT3G51550.1)	AT3G51550.1	AT3G51550	19120763	19121319	557	19121048	16.71	10.2513	5.90453	6.2481	1	FER	Malectin/receptor-like protein kinase family protein
Chr3	19121085	promoter-TSS (AT3G51550.1)	AT3G51550.1	AT3G51550	19121048	19121250	203	19121085	10.9	6.99474	5.264	3.02141	2	FER	Malectin/receptor-like protein kinase family protein
Chr3	19287767	promoter-TSS (AT3G51980.1)	AT3G51990.1	AT3G51990	19287624	19287873	250	19287767	15	7.18179	4.14618	3.88245	1	NA	Protein kinase superfamily protein
Chr3	19312540	promoter-TSS (AT3G52060.1)	AT3G52070.1	AT3G52070	19312042	19312678	637	19312540	13.29	7.03383	4.46716	3.77594	1	NA	unknown protein; FUNCTIONS IN: molecular_function unknown; INVOLVED IN: biological_process unknown; LOCATED IN: chloroplast; EXPRESSED IN: 22 plant structures; EXPRESSED DURING: 13 growth stages; Has 23 Blast hits to 23 proteins in 10 species: Archae - 0; Bacteria - 0; Metazoa - 0; Fungi - 0; Plants - 23; Viruses - 0; Other Eukaryotes - 0 (source: NCBI BLink).
Chr3	19453355	promoter-TSS (AT3G52480.1)	AT3G52480.1	AT3G52480	19453121	19453450	330	19453355	13.48	7.53305	4.82828	4.15377	1	NA	unknown protein; FUNCTIONS IN: molecular_function unknown; INVOLVED IN: biological_process unknown; LOCATED IN: endomembrane system; EXPRESSED IN: 10 plant structures; EXPRESSED DURING: LP.04 four leaves visible, 4 anthesis, petal differentiation and expansion stage; Has 28 Blast hits to 28 proteins in 7 species: Archae - 0; Bacteria - 0; Metazoa - 0; Fungi - 0; Plants - 28; Viruses - 0; Other Eu…
Chr3	19554963	promoter-TSS (AT3G52760.1)	AT3G52765.1	AT3G52765	19554761	19555124	364	19554963	10.45	6.16963	4.52028	3.11619	1	NA	NA
Chr3	19792311	promoter-TSS (AT3G53380.1)	AT3G53390.1	AT3G53390	19792162	19792505	344	19792311	14.24	8.41215	5.08152	4.8244	1	NA	Transducin/WD40 repeat-like superfamily protein
Chr3	19880424	promoter-TSS (AT3G53620.1)	AT3G53620.1	AT3G53620	19880311	19880535	225	19880424	15	8.73763	5.00133	5.09609	1	AtPPa4, PPa4	pyrophosphorylase 4
Chr3	20144106	promoter-TSS (AT3G54410.1)	AT3G54410.1	AT3G54410	20143988	20144267	280	20144106	9.88	5.30793	4.29526	2.48625	1	NA	Protein of unknown function (DUF1163)
Chr3	20159978	intron (AT3G54450.1, intron 4 of 5)	AT3G54450.1	AT3G54450	20159886	20160125	240	20159978	10.64	6.16963	4.59529	3.11619	1	NA	Major facilitator superfamily protein
Chr3	20338693	promoter-TSS (AT3G54880.1)	AT3G54880.1	AT3G54880	20338547	20338793	247	20338693	11.59	7.06822	4.97032	3.77594	1	NA	unknown protein; BEST Arabidopsis thaliana protein match is: unknown protein (TAIR:AT5G25360.2); Has 137 Blast hits to 137 proteins in 19 species: Archae - 0; Bacteria - 0; Metazoa - 0; Fungi - 0; Plants - 136; Viruses - 0; Other Eukaryotes - 1 (source: NCBI BLink).
Chr3	20501892	promoter-TSS (AT3G55290.1)	AT3G55290.1	AT3G55290	20501743	20502019	277	20501892	11.97	6.9795	5.06066	3.77594	1	NA	NAD(P)-binding Rossmann-fold superfamily protein
Chr3	20786176	promoter-TSS (AT3G56000.1)	AT3G56000.1	AT3G56000	20785916	20786255	340	20786176	9.5	5.30793	4.14525	2.48625	1	ATCSLA14, CSLA14	cellulose synthase like A14
Chr3	20896310	promoter-TSS (AT3G56350.1)	AT3G56360.1	AT3G56360	20896050	20896648	599	20896310	16.71	10.773	6.21966	6.72703	1	NA	unknown protein; FUNCTIONS IN: molecular_function unknown; INVOLVED IN: biological_process unknown; LOCATED IN: chloroplast; EXPRESSED IN: 24 plant structures; EXPRESSED DURING: 15 growth stages; BEST Arabidopsis thaliana protein match is: unknown protein (TAIR:AT5G05250.1); Has 45 Blast hits to 45 proteins in 13 species: Archae - 0; Bacteria - 0; Metazoa - 0; Fungi - 0; Plants - 45; Viruses - 0;…
Chr3	21036255	promoter-TSS (AT3G56800.1)	AT3G56800.1	AT3G56800	21036098	21036423	326	21036255	18.61	12.1886	6.53763	7.87197	1	CAM3, acam-3	calmodulin 3
Chr3	21036224	promoter-TSS (AT3G56800.1)	AT3G56800.1	AT3G56800	21036145	21036396	252	21036224	13.81	7.53305	4.93533	3.49353	2	CAM3, acam-3	calmodulin 3
Chr3	21056972	Intergenic	AT3G56880.1	AT3G56880	21056864	21057090	227	21056972	9.31	5.30793	4.07024	2.48625	1	NA	VQ motif-containing protein
Chr3	21193694	promoter-TSS (AT3G57270.1)	AT3G57280.1	AT3G57280	21193535	21193814	280	21193694	11.02	7.04468	4.73062	3.77594	1	NA	Transmembrane proteins 14C
Chr3	21252116	TTS (AT3G57420.1)	AT3G57410.1	AT3G57410	21251977	21252235	259	21252116	12.35	6.73206	4.47828	3.5661	1	VLN3, ATVLN3	villin 3
Chr3	21344037	promoter-TSS (AT3G57630.1)	AT3G57630.1	AT3G57630	21343831	21344301	471	21344037	15.76	10.9481	6.59999	6.84737	1	NA	exostosin family protein
Chr3	21344009	promoter-TSS (AT3G57630.1)	AT3G57630.1	AT3G57630	21343876	21344119	244	21344009	10.9	6.99474	5.264	3.02141	2	NA	exostosin family protein
Chr3	21415217	promoter-TSS (AT3G57810.1)	AT3G57810.2	AT3G57810	21415059	21415333	275	21415217	14.24	8.46955	5.11562	4.851	1	NA	Cysteine proteinases superfamily protein
Chr3	21413767	Intergenic	AT3G57810.2	AT3G57810	21413550	21413926	377	21413767	19.18	10.0802	5.04566	6.13597	1	NA	Cysteine proteinases superfamily protein
Chr3	21413760	Intergenic	AT3G57810.2	AT3G57810	21413595	21413954	360	21413760	17.44	8.44714	4.60979	4.27783	2	NA	Cysteine proteinases superfamily protein
Chr3	21430501	promoter-TSS (AT3G57870.1)	AT3G57870.1	AT3G57870	21430177	21430702	526	21430501	16.14	10.2513	5.71461	6.2481	1	AHUS5, EMB1637, SCE1, SCE1A, ATSCE1	sumo conjugation enzyme 1
Chr3	21430450	promoter-TSS (AT3G57870.1)	AT3G57870.1	AT3G57870	21430310	21430620	311	21430450	11.26	7.32916	5.00931	3.32194	2	AHUS5, EMB1637, SCE1, SCE1A, ATSCE1	sumo conjugation enzyme 1
Chr3	21434767	promoter-TSS (AT3G57880.1)	AT3G57880.1	AT3G57880	21434704	21435046	343	21434767	9.88	5.28878	4.28198	2.48625	1	NA	Calcium-dependent lipid-binding (CaLB domain) plant phosphoribosyltransferase family protein
Chr3	21448807	promoter-TSS (AT3G57930.1)	AT3G57930.1	AT3G57930	21448568	21449018	451	21448807	12.54	6.22495	4.22975	3.15448	1	NA	unknown protein; BEST Arabidopsis thaliana protein match is: unknown protein (TAIR:AT2G42190.1); Has 1519 Blast hits to 1241 proteins in 182 species: Archae - 0; Bacteria - 60; Metazoa - 576; Fungi - 133; Plants - 127; Viruses - 30; Other Eukaryotes - 593 (source: NCBI BLink).
Chr3	21827672	promoter-TSS (AT3G59050.1)	AT3G59050.1	AT3G59050	21827465	21827824	360	21827672	12.54	7.97514	5.32882	4.49694	1	ATPAO3, PAO3	polyamine oxidase 3
Chr3	22170062	promoter-TSS (AT3G60030.1)	AT3G60030.1	AT3G60030	22169949	22170188	240	22170062	14.81	6.42872	4.09698	3.33957	1	SPL12	squamosa promoter-binding protein-like 12
Chr3	22209306	promoter-TSS (AT3G60130.1)	AT3G60130.3	AT3G60130	22209123	22209730	608	22209306	18.8	11.4842	6.18838	7.26462	1	BGLU16	beta glucosidase 16
Chr3	22221341	promoter-TSS (AT3G60150.1)	AT3G60150.1	AT3G60150	22221164	22221607	444	22221341	11.02	7.06822	4.7453	3.77594	1	NA	Protein of unknown function (DUF498/DUF598)
Chr3	22231679	promoter-TSS (AT3G60170.1)	AT3G60170.1	AT3G60170	22231585	22231894	310	22231679	10.83	6.14829	4.65585	3.11619	1	NA	NA
Chr3	22248723	promoter-TSS (AT3G60190.1)	AT3G60200.1	AT3G60200	22248545	22248857	313	22248723	13.86	7.53305	4.9549	4.15377	1	NA	unknown protein; BEST Arabidopsis thaliana protein match is: unknown protein (TAIR:AT2G44600.1); Has 60 Blast hits to 60 proteins in 12 species: Archae - 0; Bacteria - 0; Metazoa - 8; Fungi - 0; Plants - 51; Viruses - 0; Other Eukaryotes - 1 (source: NCBI BLink).
Chr3	22326244	Intergenic	AT3G60400.1	AT3G60400	22326055	22326393	339	22326244	13.29	8.78366	5.53209	5.13654	1	SHOT1	Mitochondrial transcription termination factor family protein
Chr3	22328158	promoter-TSS (AT3G60400.1)	AT3G60400.1	AT3G60400	22327877	22328541	665	22328158	21.84	11.7967	5.71041	7.55279	1	SHOT1	Mitochondrial transcription termination factor family protein
Chr3	22326178	Intergenic	AT3G60400.1	AT3G60400	22326054	22326281	228	22326178	10.17	6.7938	4.81318	2.89123	2	SHOT1	Mitochondrial transcription termination factor family protein
Chr3	22328109	promoter-TSS (AT3G60400.1)	AT3G60400.1	AT3G60400	22327904	22328269	366	22328109	19.62	10.0802	5.15476	5.75699	2	SHOT1	Mitochondrial transcription termination factor family protein
Chr3	22367543	Intergenic	AT3G60520.1	AT3G60520	22367339	22367722	384	22367543	12.35	6.6833	4.44843	3.52889	1	NA	unknown protein; BEST Arabidopsis thaliana protein match is: unknown protein (TAIR:AT1G02070.1); Has 107 Blast hits to 107 proteins in 14 species: Archae - 0; Bacteria - 0; Metazoa - 0; Fungi - 0; Plants - 107; Viruses - 0; Other Eukaryotes - 0 (source: NCBI BLink).
Chr3	22362796	promoter-TSS (AT3G60520.1)	AT3G60520.1	AT3G60520	22362596	22362987	392	22362796	14.24	8.41215	5.08152	4.8244	1	NA	unknown protein; BEST Arabidopsis thaliana protein match is: unknown protein (TAIR:AT1G02070.1); Has 107 Blast hits to 107 proteins in 14 species: Archae - 0; Bacteria - 0; Metazoa - 0; Fungi - 0; Plants - 107; Viruses - 0; Other Eukaryotes - 0 (source: NCBI BLink).
Chr3	22601836	TTS (AT3G61050.1)	AT3G61060.2	AT3G61060	22601262	22602133	872	22601836	12.73	8.00088	5.42036	4.49694	1	AtPP2-A13, PP2-A13	phloem protein 2-A13
Chr3	22635756	promoter-TSS (AT3G61160.1)	AT3G61160.1	AT3G61160	22635464	22635899	436	22635756	11.78	5.90945	4.28708	2.95465	1	NA	Protein kinase superfamily protein
Chr3	22649979	TTS (AT3G61190.1)	AT3G61190.1	AT3G61190	22649795	22650115	321	22649979	10.26	5.70058	4.14436	2.81761	1	BAP1	BON association protein 1
Chr3	22677056	promoter-TSS (AT3G61260.1)	AT3G61260.1	AT3G61260	22676881	22677233	353	22677056	18.61	9.25272	4.90322	5.49112	1	NA	Remorin family protein
Chr3	22787920	TTS (AT3G61580.1)	AT3G61580.1	AT3G61580	22787841	22788081	241	22787920	11.4	5.76469	4.06948	2.87635	1	SLD1	Fatty acid/sphingolipid desaturase
Chr3	22881834	promoter-TSS (AT3G61820.1)	AT3G61825.1	AT3G61825	22881689	22882001	313	22881834	11.21	6.27041	4.31908	3.19817	1	NA	NA
Chr3	22886694	promoter-TSS (AT3G61826.1)	AT3G61826.1	AT3G61826	22886549	22887103	555	22886694	12.54	6.73206	4.54201	3.5661	1	NA	unknown protein; Has 30201 Blast hits to 17322 proteins in 780 species: Archae - 12; Bacteria - 1396; Metazoa - 17338; Fungi - 3422; Plants - 5037; Viruses - 0; Other Eukaryotes - 2996 (source: NCBI BLink).
Chr3	22910645	Intergenic	AT3G61880.2	AT3G61880	22910570	22910795	226	22910645	10.45	6.16963	4.52028	3.11619	1	CYP78A9	cytochrome p450 78a9
Chr3	22917456	Intergenic	AT3G61890.1	AT3G61890	22917111	22917540	430	22917456	12.54	7.62961	5.10762	4.23254	1	ATHB-12, ATHB12, HB-12	homeobox 12
Chr3	22991296	promoter-TSS (AT3G62090.1)	AT3G62090.1	AT3G62090	22990962	22991554	593	22991296	28.87	26.2155	11.7959	21.0447	1	PIL2, PIF6	phytochrome interacting factor 3-like 2
Chr3	22991291	promoter-TSS (AT3G62090.1)	AT3G62090.2	AT3G62090	22991065	22991487	423	22991291	25.43	24.5179	11.6928	19.175	2	PIL2, PIF6	phytochrome interacting factor 3-like 2
Chr3	23040793	promoter-TSS (AT3G62260.1)	AT3G62260.1	AT3G62260	23040569	23041098	530	23040793	14.43	9.68217	5.92267	5.81828	1	NA	Protein phosphatase 2C family protein
Chr3	23040962	promoter-TSS (AT3G62260.1)	AT3G62260.1	AT3G62260	23040652	23041036	385	23040962	11.99	5.86499	4.3298	2.18994	2	NA	Protein phosphatase 2C family protein
Chr3	23089292	promoter-TSS (AT3G62390.1)	AT3G62390.1	AT3G62390	23089100	23089554	455	23089292	15.76	6.9063	4.19099	3.71659	1	TBL6	TRICHOME BIREFRINGENCE-LIKE 6
Chr3	23093027	promoter-TSS (AT3G62420.1)	AT3G62422.1	AT3G62422	23092869	23093332	464	23093027	17.09	8.44714	4.52337	4.84282	1	CPuORF3	conserved peptide upstream open reading frame 3
Chr3	23167603	promoter-TSS (AT3G62640.1)	AT3G62650.2	AT3G62650	23167353	23167924	572	23167603	15.76	6.9063	4.19099	3.71659	1	NA	unknown protein; BEST Arabidopsis thaliana protein match is: unknown protein (TAIR:AT2G47485.1); Has 35333 Blast hits to 34131 proteins in 2444 species: Archae - 798; Bacteria - 22429; Metazoa - 974; Fungi - 991; Plants - 531; Viruses - 0; Other Eukaryotes - 9610 (source: NCBI BLink).
Chr3	23276648	promoter-TSS (AT3G62980.1)	AT3G62980.1	AT3G62980	23276407	23276827	421	23276648	14.24	8.41215	5.08152	4.8244	1	TIR1	F-box/RNI-like superfamily protein
Chr3	23276572	promoter-TSS (AT3G62980.1)	AT3G62980.1	AT3G62980	23276434	23276623	190	23276572	13.44	7.53305	4.81423	3.49353	2	TIR1	F-box/RNI-like superfamily protein
Chr3	23288237	Intergenic	AT3G63010.1	AT3G63010	23288116	23288409	294	23288237	16.14	11.0973	6.21153	6.94694	1	ATGID1B, GID1B	alpha/beta-Hydrolases superfamily protein
Chr3	23295230	promoter-TSS (AT3G63030.1)	AT3G63030.1	AT3G63030	23295124	23295346	223	23295230	9.88	5.30793	4.29526	2.48625	1	MBD4	methyl-CPG-binding domain 4
Chr3	23324420	promoter-TSS (AT3G63120.1)	AT3G63120.1	AT3G63120	23324255	23324509	255	23324420	16.14	9.62915	5.35744	5.77119	1	CYCP1;1	cyclin p1;1
Chr3	23355914	promoter-TSS (AT3G63210.1)	AT3G63210.1	AT3G63210	23355771	23356147	377	23355914	11.78	5.86499	4.2585	2.91987	1	MARD1	Protein of unknown function (DUF581)
Chr3	23450326	promoter-TSS (AT3G63500.1)	AT3G63500.2	AT3G63500	23450170	23450532	363	23450326	15	6.9063	4.00106	3.71659	1	TTA2	Protein of unknown function (DUF1423)
Chr4	56998	TTS (AT4G00150.1)	AT4G00150.1	AT4G00150	56849	57150	302	56998	11.02	7.06822	4.7453	3.77594	1	HAM3, ATHAM3, LOM3	GRAS family transcription factor
Chr4	148626	promoter-TSS (AT4G00340.1)	AT4G00340.1	AT4G00340	148485	148789	305	148626	13.48	8.96517	5.72039	5.24904	1	RLK4	receptor-like protein kinase 4
Chr4	161875	exon (AT4G00360.1, exon 2 of 2)	AT4G00360.1	AT4G00360	161760	162015	256	161875	14.05	9.52389	5.68099	5.6823	1	CYP86A2, ATT1	cytochrome P450, family 86, subfamily A, polypeptide 2
Chr4	233939	promoter-TSS (AT4G00530.1)	AT4G00530.1	AT4G00530	233770	234120	351	233939	11.97	7.06822	5.12034	3.77594	1	NA	unknown protein; FUNCTIONS IN: molecular_function unknown; INVOLVED IN: biological_process unknown; LOCATED IN: mitochondrion; EXPRESSED IN: 19 plant structures; EXPRESSED DURING: 9 growth stages; BEST Arabidopsis thaliana protein match is: unknown protein (TAIR:AT1G01725.1); Has 1807 Blast hits to 1807 proteins in 277 species: Archae - 0; Bacteria - 0; Metazoa - 736; Fungi - 347; Plants - 385; V…
Chr4	297428	promoter-TSS (AT4G00720.1)	AT4G00720.1	AT4G00720	297261	297568	308	297428	14.81	8.41215	5.27144	4.8244	1	ATSK32, ASKTHETA, SK32	shaggy-like protein kinase 32
Chr4	347477	promoter-TSS (AT4G00810.1)	AT4G00810.2	AT4G00810	347224	347639	416	347477	15	9.31879	5.33475	5.51021	1	NA	60S acidic ribosomal protein family
Chr4	484932	promoter-TSS (AT4G01120.1)	AT4G01120.1	AT4G01120	484581	485447	867	484932	15.57	7.18179	4.29379	3.88245	1	GBF2, ATBZIP54	G-box binding factor 2
Chr4	526577	Intergenic	AT4G01245.1	AT4G01245	526333	526848	516	526577	13.86	8.96517	5.8704	5.24904	1	NA	FUNCTIONS IN: molecular_function unknown; INVOLVED IN: biological_process unknown; LOCATED IN: endomembrane system; BEST Arabidopsis thaliana protein match is: RING/U-box superfamily protein (TAIR:AT4G01270.1); Has 30201 Blast hits to 17322 proteins in 780 species: Archae - 12; Bacteria - 1396; Metazoa - 17338; Fungi - 3422; Plants - 5037; Viruses - 0; Other Eukaryotes - 2996 (source: NCBI BLink).
Chr4	526498	Intergenic	AT4G01245.1	AT4G01245	526432	526638	207	526498	11.63	5.86499	4.2087	2.18994	2	NA	FUNCTIONS IN: molecular_function unknown; INVOLVED IN: biological_process unknown; LOCATED IN: endomembrane system; BEST Arabidopsis thaliana protein match is: RING/U-box superfamily protein (TAIR:AT4G01270.1); Has 30201 Blast hits to 17322 proteins in 780 species: Archae - 12; Bacteria - 1396; Metazoa - 17338; Fungi - 3422; Plants - 5037; Viruses - 0; Other Eukaryotes - 2996 (source: NCBI BLink).
Chr4	550356	promoter-TSS (AT4G01328.1)	AT4G01330.2	AT4G01330	550042	550504	463	550356	12.92	7.3092	5.04169	3.98472	1	NA	Protein kinase superfamily protein
Chr4	577901	promoter-TSS (AT4G01400.1)	AT4G01410.1	AT4G01410	577719	578063	345	577901	13.29	7.53305	4.76497	4.15377	1	NA	Late embryogenesis abundant (LEA) hydroxyproline-rich glycoprotein family
Chr4	652418	Intergenic	AT4G01516.1	AT4G01516	652278	652524	247	652418	11.21	7.04468	4.8054	3.77594	1	NA	unknown protein; Has 30201 Blast hits to 17322 proteins in 780 species: Archae - 12; Bacteria - 1396; Metazoa - 17338; Fungi - 3422; Plants - 5037; Viruses - 0; Other Eukaryotes - 2996 (source: NCBI BLink).
Chr4	694707	promoter-TSS (AT4G01610.1)	AT4G01610.1	AT4G01610	694522	694850	329	694707	11.97	5.86499	4.32181	2.91987	1	NA	Cysteine proteinases superfamily protein
Chr4	744114	promoter-TSS (AT4G01720.1)	AT4G01720.1	AT4G01720	743973	744396	424	744114	11.21	5.86499	4.06857	2.91987	1	WRKY47, AtWRKY47	WRKY family transcription factor
Chr4	810609	promoter-TSS (AT4G01870.1)	AT4G01870.1	AT4G01870	810493	810739	247	810609	12.16	6.73206	4.41455	3.5661	1	NA	tolB protein-related
Chr4	1329397	promoter-TSS (AT4G03010.1)	AT4G03010.1	AT4G03010	1329251	1329545	295	1329397	12.35	7.97514	5.25405	4.49694	1	NA	RNI-like superfamily protein
Chr4	1329467	promoter-TSS (AT4G03010.1)	AT4G03010.1	AT4G03010	1329306	1329562	257	1329467	12.35	8.96752	5.89004	4.76957	2	NA	RNI-like superfamily protein
Chr4	1382644	promoter-TSS (AT4G03113.1)	AT4G03113.1	AT4G03113	1382430	1382893	464	1382644	18.23	9.25272	4.80826	5.49112	1	NA	unknown protein; LOCATED IN: mitochondrion; Has 30201 Blast hits to 17322 proteins in 780 species: Archae - 12; Bacteria - 1396; Metazoa - 17338; Fungi - 3422; Plants - 5037; Viruses - 0; Other Eukaryotes - 2996 (source: NCBI BLink).
Chr4	1382563	TTS (AT4G03113.1)	AT4G03113.1	AT4G03113	1382480	1382718	239	1382563	11.26	6.78722	4.66443	2.88793	2	NA	unknown protein; LOCATED IN: mitochondrion; Has 30201 Blast hits to 17322 proteins in 780 species: Archae - 12; Bacteria - 1396; Metazoa - 17338; Fungi - 3422; Plants - 5037; Viruses - 0; Other Eukaryotes - 2996 (source: NCBI BLink).
Chr4	1495497	promoter-TSS (AT4G03390.1)	AT4G03390.1	AT4G03390	1495180	1495603	424	1495497	15.95	8.16452	4.95728	4.64422	1	SRF3	STRUBBELIG-receptor family 3
Chr4	1514844	TTS (AT4G03420.1)	AT4G03420.1	AT4G03420	1514713	1514942	230	1514844	10.64	6.16963	4.59529	3.11619	1	NA	Protein of unknown function (DUF789)
Chr4	2415605	Intergenic	AT4G04745.1	AT4G04745	2415403	2415751	349	2415605	10.45	6.16963	4.52028	3.11619	1	NA	unknown protein; BEST Arabidopsis thaliana protein match is: unknown protein (TAIR:AT4G21902.1); Has 32 Blast hits to 32 proteins in 9 species: Archae - 0; Bacteria - 0; Metazoa - 0; Fungi - 0; Plants - 32; Viruses - 0; Other Eukaryotes - 0 (source: NCBI BLink).
Chr4	2567155	promoter-TSS (AT4G05010.1)	AT4G05010.1	AT4G05010	2566996	2567276	281	2567155	11.97	6.43609	4.69762	3.33957	1	FBS3	F-box family protein
Chr4	4070405	TTS (AT4G06744.1)	AT4G06744.1	AT4G06744	4070126	4070554	429	4070405	12.35	6.6833	4.44843	3.52889	1	NA	Leucine-rich repeat (LRR) family protein
Chr4	5151041	promoter-TSS (AT4G08150.1)	AT4G08150.1	AT4G08150	5150900	5151229	330	5151041	9.5	5.30793	4.14525	2.48625	1	KNAT1, BP, BP1	KNOTTED-like from Arabidopsis thaliana
Chr4	5757999	promoter-TSS (AT4G08980.1)	AT4G08980.4	AT4G08980	5757785	5758094	310	5757999	12.92	8.00088	5.49537	4.49694	1	FBW2	F-BOX WITH WD-40 2
Chr4	6435202	promoter-TSS (AT4G10380.1)	AT4G10380.1	AT4G10380	6435109	6435334	226	6435202	9.69	5.30793	4.22026	2.48625	1	NIP5;1, NLM6, NLM8	NOD26-like intrinsic protein 5;1
Chr4	6649534	promoter-TSS (AT4G10820.1)	AT4G10820.1	AT4G10820	6649368	6649829	462	6649534	12.16	6.6833	4.38512	3.52889	1	NA	F-box family protein
Chr4	6723277	promoter-TSS (AT4G10980.1)	AT4G10980.1	AT4G10980	6723071	6723409	339	6723277	10.45	6.16963	4.52028	3.11619	1	NA	NA
Chr4	6839876	promoter-TSS (AT4G11220.1)	AT4G11220.1	AT4G11220	6839686	6840209	524	6839876	15.57	10.9481	6.52521	6.84737	1	BTI2, RTNLB2	VIRB2-interacting protein 2
Chr4	6892041	promoter-TSS (AT4G11330.1)	AT4G11330.1	AT4G11330	6891912	6892131	220	6892041	9.31	5.30793	4.07024	2.48625	1	ATMPK5, MPK5	MAP kinase 5
Chr4	7114120	Intergenic	AT4G11820.1	AT4G11820	7113949	7114234	286	7114120	11.78	7.06822	5.04533	3.77594	1	MVA1, FKP1	hydroxymethylglutaryl-CoA synthase / HMG-CoA synthase / 3-hydroxy-3-methylglutaryl coenzyme A synthase
Chr4	7355324	Intergenic	AT4G12423.1	AT4G12423	7355211	7355464	254	7355324	10.26	5.59693	4.07829	2.72	1	NA	NA
Chr4	7757237	Intergenic	AT4G13330.1	AT4G13330	7757097	7757504	408	7757237	15	10.1096	5.79864	6.14723	1	NA	S-adenosyl-L-methionine-dependent methyltransferases superfamily protein
Chr4	7787479	TTS (AT4G13400.1)	AT4G13395.1	AT4G13395	7787292	7787625	334	7787479	11.02	7.04468	4.73062	3.77594	1	DVL10, RTFL12	ROTUNDIFOLIA like 12
Chr4	8140121	Intergenic	AT4G14130.1	AT4G14130	8140033	8140223	191	8140121	13.81	10.0137	6.53109	5.71424	2	XTR7, XTH15	xyloglucan endotransglucosylase/hydrolase 15
Chr4	8255663	promoter-TSS (AT4G14342.1)	AT4G14345.1	AT4G14345	8255587	8255806	220	8255663	10.83	5.59693	4.28473	2.72	1	NA	NA
Chr4	8323888	Intergenic	AT4G14465.1	AT4G14465	8323654	8324201	548	8323888	23.74	13.5895	6.18523	9.11913	1	AHL20	AT-hook motif nuclear-localized protein 20
Chr4	8334036	promoter-TSS (AT4G14490.1)	AT4G14500.2	AT4G14500	8333689	8334257	569	8334036	16.14	12.0279	6.77048	7.74095	1	NA	Polyketide cyclase/dehydrase and lipid transport superfamily protein
Chr4	8687733	promoter-TSS (AT4G15233.1)	AT4G15233.2	AT4G15233	8687652	8688124	473	8687733	10.07	5.91746	4.21086	2.96017	1	ABCG42	ABC-2 and Plant PDR ABC-type transporter family protein
Chr4	8907852	promoter-TSS (AT4G15590.1)	AT4G15590.1	AT4G15590	8907667	8907890	224	8907852	13.86	7.53305	4.9549	4.15377	1	NA	NA
Chr4	8985852	TTS (AT4G15800.1)	AT4G15800.1	AT4G15800	8985670	8985994	325	8985852	12.92	6.6833	4.63835	3.52889	1	RALFL33	ralf-like 33
Chr4	9131346	TTS (AT4G16141.1)	AT4G16141.1	AT4G16141	9131203	9131470	268	9131346	11.97	7.06822	5.12034	3.77594	1	NA	GATA type zinc finger transcription factor family protein
Chr4	9254146	promoter-TSS (AT4G16380.1)	AT4G16380.2	AT4G16380	9254011	9254296	286	9254146	10.64	6.16963	4.59529	3.11619	1	NA	Heavy metal transport/detoxification superfamily protein
Chr4	9295830	promoter-TSS (AT4G16490.1)	AT4G16490.1	AT4G16490	9295614	9295961	348	9295830	13.67	8.96517	5.79539	5.24904	1	NA	ARM repeat superfamily protein
Chr4	9302122	promoter-TSS (AT4G16500.1)	AT4G16500.1	AT4G16500	9301942	9302324	383	9302122	17.66	9.29959	5.12726	5.51021	1	NA	Cystatin/monellin superfamily protein
Chr4	9442043	Intergenic	AT4G16770.1	AT4G16770	9441903	9442212	310	9442043	13.67	8.96517	5.79539	5.24904	1	NA	2-oxoglutarate (2OG) and Fe(II)-dependent oxygenase superfamily protein
Chr4	9440740	Intergenic	AT4G16770.1	AT4G16770	9440648	9440903	256	9440740	13.48	8.93723	5.70269	5.24904	1	NA	2-oxoglutarate (2OG) and Fe(II)-dependent oxygenase superfamily protein
Chr4	9442068	Intergenic	AT4G16770.1	AT4G16770	9441965	9442213	249	9442068	13.81	10.0422	6.54977	5.72676	2	NA	2-oxoglutarate (2OG) and Fe(II)-dependent oxygenase superfamily protein
Chr4	9446039	Intergenic	AT4G16780.1	AT4G16780	9445858	9446179	322	9446039	14.05	9.95898	5.94541	6.02666	1	ATHB-2, HAT4, ATHB2, HB-2	homeobox protein 2
Chr4	9443399	Intergenic	AT4G16780.1	AT4G16780	9443096	9443772	677	9443399	41.59	39.3523	14.198	32.7534	1	ATHB-2, HAT4, ATHB2, HB-2	homeobox protein 2
Chr4	9444276	Intergenic	AT4G16780.1	AT4G16780	9443981	9444493	513	9444276	19.18	15.3128	7.97058	10.7342	1	ATHB-2, HAT4, ATHB2, HB-2	homeobox protein 2
Chr4	9443415	Intergenic	AT4G16780.1	AT4G16780	9443181	9443639	459	9443415	37.42	41.4306	16.9966	33.3545	2	ATHB-2, HAT4, ATHB2, HB-2	homeobox protein 2
Chr4	9444255	Intergenic	AT4G16780.1	AT4G16780	9444115	9444374	260	9444255	13.44	10.0422	6.38905	5.72676	2	ATHB-2, HAT4, ATHB2, HB-2	homeobox protein 2
Chr4	9780078	promoter-TSS (AT4G17550.1)	AT4G17560.1	AT4G17560	9779929	9780179	251	9780078	11.78	5.86499	4.2585	2.91987	1	NA	Ribosomal protein L19 family protein
Chr4	9930317	TTS (AT4G17870.1)	AT4G17870.1	AT4G17870	9930180	9930527	348	9930317	11.59	7.06822	4.97032	3.77594	1	PYR1, RCAR11	Polyketide cyclase/dehydrase and lipid transport superfamily protein
Chr4	9995020	promoter-TSS (AT4G18010.1)	AT4G18010.1	AT4G18010	9994859	9995079	221	9995020	10.45	5.59693	4.1471	2.72	1	IP5PII, AT5PTASE2, 5PTASE2	myo-inositol polyphosphate 5-phosphatase 2
Chr4	10049612	promoter-TSS (AT4G18140.1)	AT4G18140.3	AT4G18140	10049419	10049726	308	10049612	13.48	6.54253	4.23533	3.43678	1	SSP4b	SCP1-like small phosphatase 4b
Chr4	10081967	promoter-TSS (AT4G18230.1)	AT4G18230.1	AT4G18230	10081859	10082131	273	10081967	9.5	5.30793	4.14525	2.48625	1	NA	FUNCTIONS IN: molecular_function unknown; INVOLVED IN: biological_process unknown; LOCATED IN: endomembrane system; EXPRESSED IN: 23 plant structures; EXPRESSED DURING: 13 growth stages; CONTAINS InterPro DOMAIN/s: Oligosaccharide biosynthesis protein Alg14 like (InterPro:IPR013969); Has 640 Blast hits to 640 proteins in 277 species: Archae - 4; Bacteria - 281; Metazoa - 94; Fungi - 127; Plants -…
Chr4	10296182	promoter-TSS (AT4G18710.1)	AT4G18710.1	AT4G18710	10296071	10296433	363	10296182	11.78	7.04468	5.02972	3.77594	1	BIN2, DWF12, UCU1, ATSK21, SK21	Protein kinase superfamily protein
Chr4	10352461	promoter-TSS (AT4G18890.1)	AT4G18890.1	AT4G18890	10352252	10352519	268	10352461	11.21	5.86499	4.06857	2.91987	1	BEH3	BES1/BZR1 homolog 3
Chr4	10594053	Intergenic	AT4G19420.1	AT4G19420	10593929	10594409	481	10594053	10.26	6.16963	4.44528	3.11619	1	NA	Pectinacetylesterase family protein
Chr4	10698797	promoter-TSS (AT4G19660.1)	AT4G19660.1	AT4G19660	10698584	10699010	427	10698797	11.78	6.6091	4.7422	3.49583	1	NPR4, ATNPR4	NPR1-like protein 4
Chr4	10698854	promoter-TSS (AT4G19660.1)	AT4G19660.1	AT4G19660	10698784	10698981	198	10698854	12.35	8.54671	5.62078	4.37329	2	NPR4, ATNPR4	NPR1-like protein 4
Chr4	10715981	Intergenic	AT4G19700.1	AT4G19700	10715865	10716196	332	10715981	10.64	6.16963	4.59529	3.11619	1	RING	SBP (S-ribonuclease binding protein) family protein
Chr4	10940427	promoter-TSS (AT4G20260.1)	AT4G20250.1	AT4G20250	10940219	10940721	503	10940427	13.86	8.96517	5.8704	5.24904	1	NA	unknown protein; Has 2 Blast hits to 2 proteins in 1 species: Archae - 0; Bacteria - 0; Metazoa - 0; Fungi - 0; Plants - 2; Viruses - 0; Other Eukaryotes - 0 (source: NCBI BLink).
Chr4	11462788	promoter-TSS (AT4G21550.1)	AT4G21550.1	AT4G21550	11462658	11462918	261	11462788	10.64	5.59693	4.21592	2.72	1	VAL3	VP1/ABI3-like 3
Chr4	11745558	TTS (AT4G22200.1)	AT4G22190.1	AT4G22190	11745156	11745761	606	11745558	11.97	6.9795	5.06066	3.77594	1	NA	unknown protein; Has 283 Blast hits to 154 proteins in 44 species: Archae - 0; Bacteria - 2; Metazoa - 24; Fungi - 12; Plants - 48; Viruses - 0; Other Eukaryotes - 197 (source: NCBI BLink).
Chr4	11903271	promoter-TSS (AT4G22610.1)	AT4G22610.1	AT4G22610	11903100	11903375	276	11903271	10.64	6.16963	4.59529	3.11619	1	NA	Bifunctional inhibitor/lipid-transfer protein/seed storage 2S albumin superfamily protein
Chr4	12029196	promoter-TSS (AT4G22960.1)	AT4G22960.1	AT4G22960	12029090	12029326	237	12029196	11.02	6.43609	4.35355	3.33957	1	NA	Protein of unknown function (DUF544)
Chr4	12289273	Intergenic	AT4G23550.1	AT4G23550	12289135	12289384	250	12289273	11.97	7.06822	5.12034	3.77594	1	WRKY29, ATWRKY29	WRKY family transcription factor
Chr4	12317726	exon (AT4G23630.1, exon 2 of 6)	AT4G23630.1	AT4G23630	12317415	12317934	520	12317726	18.8	14.1564	7.79638	9.66337	1	BTI1, RTNLB1	VIRB2-interacting protein 1
Chr4	12317629	promoter-TSS (AT4G23620.1)	AT4G23630.1	AT4G23630	12317501	12317781	281	12317629	11.99	7.95309	5.72978	3.8619	2	BTI1, RTNLB1	VIRB2-interacting protein 1
Chr4	12396373	TTS (AT4G23820.1)	AT4G23810.1	AT4G23810	12396122	12396491	370	12396373	9.88	5.30793	4.29526	2.48625	1	WRKY53, ATWRKY53	WRKY family transcription factor
Chr4	12686277	promoter-TSS (AT4G24570.1)	AT4G24565.1	AT4G24565	12686169	12686441	273	12686277	12.16	6.6833	4.38512	3.52889	1	NA	NA
Chr4	12864512	promoter-TSS (AT4G25030.1)	AT4G25030.1	AT4G25030	12864346	12864695	350	12864512	13.1	8.21385	5.1105	4.67491	1	NA	unknown protein; BEST Arabidopsis thaliana protein match is: unknown protein (TAIR:AT5G45410.3); Has 125 Blast hits to 125 proteins in 36 species: Archae - 2; Bacteria - 31; Metazoa - 0; Fungi - 4; Plants - 88; Viruses - 0; Other Eukaryotes - 0 (source: NCBI BLink).
Chr4	12883921	promoter-TSS (AT4G25090.1)	AT4G25090.2	AT4G25090	12883743	12883971	229	12883921	11.78	6.43609	4.6288	3.33957	1	NA	Riboflavin synthase-like superfamily protein
Chr4	13016384	promoter-TSS (AT4G25470.1)	AT4G25470.1	AT4G25470	13016230	13016469	240	13016384	11.02	5.86499	4.00526	2.91987	1	CBF2, DREB1C, FTQ4, ATCBF2	C-repeat/DRE binding factor 2
Chr4	13023959	promoter-TSS (AT4G25500.1)	AT4G25500.1	AT4G25500	13023507	13024064	558	13023959	12.16	6.6833	4.38512	3.52889	1	ATRSP35, ATRSP40, AT-SRP40, RSP35, RS40, At-RS40	arginine/serine-rich splicing factor 35
Chr4	13069653	promoter-TSS (AT4G25620.1)	AT4G25620.1	AT4G25620	13069600	13069821	222	13069653	12.16	6.6833	4.38512	3.52889	1	NA	hydroxyproline-rich glycoprotein family protein
Chr4	13383846	promoter-TSS (AT4G26500.1)	AT4G26500.1	AT4G26500	13383694	13384049	356	13383846	12.16	8.00088	5.19534	4.49694	1	EMB1374, CPSUFE, ATSUFE, SUFE1	chloroplast sulfur E
Chr4	13461073	Intergenic	AT4G26690.1	AT4G26690	13460932	13461305	374	13461073	12.54	6.6833	4.51173	3.52889	1	SHV3, MRH5, GPDL2	PLC-like phosphodiesterase family protein
Chr4	13461096	Intergenic	AT4G26690.1	AT4G26690	13460991	13461191	201	13461096	8.36	5.14448	4.13896	1.59486	2	SHV3, MRH5, GPDL2	PLC-like phosphodiesterase family protein
Chr4	13675056	promoter-TSS (AT4G27310.1)	AT4G27310.1	AT4G27310	13674210	13675367	1158	13675056	32.48	22.4566	8.36939	17.4836	1	BBX28	B-box type zinc finger family protein
Chr4	13675055	promoter-TSS (AT4G27310.1)	AT4G27310.1	AT4G27310	13674287	13675293	1007	13675055	29.07	24.2325	10.0217	18.9481	2	BBX28	B-box type zinc finger family protein
Chr4	13729254	promoter-TSS (AT4G27450.1)	AT4G27450.1	AT4G27450	13729137	13729396	260	13729254	11.59	5.86499	4.19519	2.91987	1	NA	Aluminium induced protein with YGL and LRDR motifs
Chr4	13921095	promoter-TSS (AT4G27970.1)	AT4G27980.1	AT4G27980	13920736	13921229	494	13921095	11.59	6.55059	4.63386	3.44247	1	NA	Domain of unknown function (DUF3444)
Chr4	13997454	promoter-TSS (AT4G28230.1)	AT4G28230.1	AT4G28230	13997295	13997765	471	13997454	12.35	7.8337	5.16458	4.40992	1	NA	unknown protein; Has 444 Blast hits to 358 proteins in 107 species: Archae - 0; Bacteria - 20; Metazoa - 179; Fungi - 26; Plants - 38; Viruses - 2; Other Eukaryotes - 179 (source: NCBI BLink).
Chr4	13998482	promoter-TSS (AT4G28240.1)	AT4G28240.1	AT4G28240	13998388	13998921	534	13998482	14.05	8.41215	5.01821	4.8244	1	NA	Wound-responsive family protein
Chr4	14251198	promoter-TSS (AT4G28880.1)	AT4G28880.1	AT4G28880	14251115	14251342	228	14251198	10.07	6.16963	4.37027	3.11619	1	ckl3	casein kinase I-like 3
Chr4	14331516	Intergenic	AT4G29090.1	AT4G29090	14331340	14331672	333	14331516	11.21	6.85219	4.6837	3.67857	1	NA	Ribonuclease H-like superfamily protein
Chr4	14358897	Intergenic	AT4G29130.1	AT4G29130	14358774	14359002	229	14358897	11.21	7.06822	4.82031	3.77594	1	ATHXK1, GIN2, HXK1	hexokinase 1
Chr4	14393569	promoter-TSS (AT4G29190.1)	AT4G29190.1	AT4G29190	14393493	14393716	224	14393569	13.67	7.53305	4.89159	4.15377	1	OZF2	Zinc finger C-x8-C-x5-C-x3-H type family protein
Chr4	14444256	promoter-TSS (AT4G29330.1)	AT4G29330.1	AT4G29330	14444182	14444425	244	14444256	9.69	5.30793	4.22026	2.48625	1	DER1	DERLIN-1
Chr4	14624852	Intergenic	AT4G29905.1	AT4G29905	14624717	14624936	220	14624852	10.45	6.14829	4.5063	3.11619	1	NA	unknown protein; BEST Arabidopsis thaliana protein match is: unknown protein (TAIR:AT5G57123.1); Has 73 Blast hits to 73 proteins in 13 species: Archae - 0; Bacteria - 0; Metazoa - 0; Fungi - 0; Plants - 73; Viruses - 0; Other Eukaryotes - 0 (source: NCBI BLink).
Chr4	14672716	promoter-TSS (AT4G30000.1)	AT4G30000.1	AT4G30000	14672601	14672865	265	14672716	10.07	6.16963	4.37027	3.11619	1	NA	Dihydropterin pyrophosphokinase / Dihydropteroate synthase
Chr4	14846846	promoter-TSS (AT4G30350.1)	AT4G30350.1	AT4G30350	14846716	14847018	303	14846846	11.59	7.06822	4.97032	3.77594	1	NA	Double Clp-N motif-containing P-loop nucleoside triphosphate hydrolases superfamily protein
Chr4	15231401	TTS (AT4G31380.1)	AT4G31380.1	AT4G31380	15231237	15231693	457	15231401	26.21	13.452	5.44199	8.99407	1	FLP1	FPF1-like protein 1
Chr4	15231492	TTS (AT4G31380.1)	AT4G31390.2	AT4G31390	15231225	15231671	447	15231492	26.89	24.3021	11.3911	18.9976	2	ACDO1	Protein kinase superfamily protein
Chr4	15259018	promoter-TSS (AT4G31450.1)	AT4G31450.1	AT4G31450	15258897	15259139	243	15259018	11.97	6.7288	4.89261	3.5661	1	NA	RING/U-box superfamily protein
Chr4	15382232	promoter-TSS (AT4G31800.1)	AT4G31800.2	AT4G31800	15382071	15382296	226	15382232	10.26	5.75357	4.1782	2.86572	1	WRKY18, ATWRKY18	WRKY DNA-binding protein 18
Chr4	15426982	intron (AT4G31890.2, intron 2 of 3)	AT4G31890.1	AT4G31890	15426780	15427148	369	15426982	12.35	6.6833	4.44843	3.52889	1	NA	ARM repeat superfamily protein
Chr4	15486588	Intergenic	AT4G32020.1	AT4G32020	15486458	15486726	269	15486588	11.59	6.00914	4.28664	3.04375	1	NA	unknown protein; FUNCTIONS IN: molecular_function unknown; INVOLVED IN: biological_process unknown; LOCATED IN: chloroplast; EXPRESSED IN: 24 plant structures; EXPRESSED DURING: 15 growth stages; BEST Arabidopsis thaliana protein match is: unknown protein (TAIR:AT2G25250.1); Has 65 Blast hits to 65 proteins in 19 species: Archae - 0; Bacteria - 0; Metazoa - 3; Fungi - 8; Plants - 54; Viruses - 0;…
Chr4	15491972	intron (AT4G32030.2, intron 1 of 2)	AT4G32030.2	AT4G32030	15491791	15492063	273	15491972	12.16	6.84138	4.4807	3.67014	1	NA	unknown protein; BEST Arabidopsis thaliana protein match is: unknown protein (TAIR:AT1G80610.1); Has 63 Blast hits to 59 proteins in 12 species: Archae - 0; Bacteria - 0; Metazoa - 6; Fungi - 0; Plants - 53; Viruses - 0; Other Eukaryotes - 4 (source: NCBI BLink).
Chr4	15591515	promoter-TSS (AT4G32290.1)	AT4G32290.1	AT4G32290	15591452	15591685	234	15591515	10.45	5.59693	4.1471	2.72	1	NA	Core-2/I-branching beta-1,6-N-acetylglucosaminyltransferase family protein
Chr4	15646761	promoter-TSS (AT4G32410.1)	AT4G32410.1	AT4G32410	15646472	15646941	470	15646761	17.09	11.2084	6.03115	7.02014	1	CESA1, RSW1, AtCESA1	cellulose synthase 1
Chr4	15959783	promoter-TSS (AT4G33080.1)	AT4G33080.2	AT4G33080	15959610	15959969	360	15959783	13.48	7.41326	4.75536	4.0791	1	NA	AGC (cAMP-dependent, cGMP-dependent and protein kinase C) kinase family protein
Chr4	15992202	promoter-TSS (AT4G33150.1)	AT4G33150.2	AT4G33150	15992001	15992649	649	15992202	17.66	8.44714	4.66581	4.84282	1	NA	lysine-ketoglutarate reductase/saccharopine dehydrogenase bifunctional enzyme
Chr4	16054271	intron (AT4G33300.2, intron 1 of 6)	AT4G33310.1	AT4G33310	16054082	16054405	324	16054271	12.16	6.6833	4.38512	3.52889	1	NA	unknown protein; Has 5 Blast hits to 5 proteins in 1 species: Archae - 0; Bacteria - 0; Metazoa - 0; Fungi - 0; Plants - 5; Viruses - 0; Other Eukaryotes - 0 (source: NCBI BLink).
Chr4	16090939	promoter-TSS (AT4G33430.1)	AT4G33430.2	AT4G33430	16090720	16091105	386	16090939	14.81	8.41215	5.27144	4.8244	1	BAK1	BRI1-associated receptor kinase
Chr4	16295358	promoter-TSS (AT4G34000.1)	AT4G34000.2	AT4G34000	16295259	16295505	247	16295358	12.35	6.6833	4.44843	3.52889	1	ABF3, DPBF5	abscisic acid responsive elements-binding factor 3
Chr4	16294598	promoter-TSS (AT4G34000.1)	AT4G34000.2	AT4G34000	16294446	16294709	264	16294598	11.78	5.86499	4.2585	2.91987	1	ABF3, DPBF5	abscisic acid responsive elements-binding factor 3
Chr4	16350198	promoter-TSS (AT4G34138.1)	AT4G34138.1	AT4G34138	16350039	16350547	509	16350198	11.78	6.6091	4.7422	3.49583	1	UGT73B1	UDP-glucosyl transferase 73B1
Chr4	16371555	promoter-TSS (AT4G34180.1)	AT4G34180.1	AT4G34180	16371453	16371713	261	16371555	12.16	6.67846	4.38219	3.52889	1	NA	Cyclase family protein
Chr4	16389236	promoter-TSS (AT4G34230.1)	AT4G34240.1	AT4G34240	16389023	16389423	401	16389236	13.67	7.53305	4.89159	4.15377	1	ALDH3I1, ALDH3	aldehyde dehydrogenase 3I1
Chr4	16440955	promoter-TSS (AT4G34390.1)	AT4G34390.1	AT4G34390	16440835	16441196	362	16440955	12.35	8.00088	5.27035	4.49694	1	XLG2	extra-large GTP-binding protein 2
Chr4	16482522	intron (AT4G34480.1, intron 3 of 5)	AT4G34480.1	AT4G34480	16482377	16482686	310	16482522	11.02	7.06822	4.7453	3.77594	1	NA	O-Glycosyl hydrolases family 17 protein
Chr4	16583032	promoter-TSS (AT4G34760.1)	AT4G34760.1	AT4G34760	16582823	16583134	312	16583032	10.83	5.86199	4.46259	2.91987	1	NA	SAUR-like auxin-responsive protein family
Chr4	16583023	promoter-TSS (AT4G34760.1)	AT4G34760.1	AT4G34760	16582770	16583151	382	16583023	11.63	7.62952	5.35571	3.57372	2	NA	SAUR-like auxin-responsive protein family
Chr4	16704248	promoter-TSS (AT4G35090.1)	AT4G35090.1	AT4G35090	16704142	16704410	269	16704248	11.59	5.86499	4.19519	2.91987	1	CAT2	catalase 2
Chr4	16942051	promoter-TSS (AT4G35750.1)	AT4G35750.1	AT4G35750	16941819	16942367	549	16942051	15.19	10.1096	5.86746	6.14723	1	NA	SEC14 cytosolic factor family protein / phosphoglyceride transfer family protein
Chr4	16944842	promoter-TSS (AT4G35760.1)	AT4G35770.1	AT4G35770	16944708	16945223	516	16944842	17.28	11.5982	6.32206	7.3702	1	SEN1, ATSEN1, DIN1	Rhodanese/Cell cycle control phosphatase superfamily protein
Chr4	17018677	promoter-TSS (AT4G35930.1)	AT4G35930.1	AT4G35930	17018486	17018866	381	17018677	14.81	7.33982	4.62407	4.0096	1	NA	F-box family protein
Chr4	17119746	TTS (AT4G36170.1)	AT4G36180.1	AT4G36180	17119508	17119854	347	17119746	10.45	6.16963	4.52028	3.11619	1	NA	Leucine-rich receptor-like protein kinase family protein
Chr4	17187425	TTS (AT4G36380.1)	AT4G36370.1	AT4G36370	17187279	17187824	546	17187425	11.97	7.04468	5.1045	3.77594	1	NA	unknown protein; Has 3 Blast hits to 3 proteins in 1 species: Archae - 0; Bacteria - 0; Metazoa - 0; Fungi - 0; Plants - 3; Viruses - 0; Other Eukaryotes - 0 (source: NCBI BLink).
Chr4	17236010	promoter-TSS (AT4G36520.1)	AT4G36520.1	AT4G36520	17235880	17236206	327	17236010	9.88	5.30793	4.29526	2.48625	1	NA	Chaperone DnaJ-domain superfamily protein
Chr4	17307535	promoter-TSS (AT4G36720.1)	AT4G36720.1	AT4G36720	17307360	17307583	224	17307535	9.5	5.28878	4.13243	2.48625	1	HVA22K	HVA22-like protein K
Chr4	17363693	Intergenic	AT4G36860.1	AT4G36860	17363548	17363888	341	17363693	18.23	11.4842	6.01032	7.26462	1	NA	LIM domain-containing protein
Chr4	17398823	Intergenic	AT4G36920.2	AT4G36920	17398588	17398910	323	17398823	14.43	9.95898	6.09542	6.02666	1	AP2, FLO2, FL1	Integrase-type DNA-binding superfamily protein
Chr4	17410522	Intergenic	AT4G36930.1	AT4G36930	17410324	17410728	405	17410522	11.59	5.90945	4.22334	2.95465	1	SPT	basic helix-loop-helix (bHLH) DNA-binding superfamily protein
Chr4	17432984	TTS (AT4G36980.1)	AT4G36970.1	AT4G36970	17432873	17433136	264	17432984	9.69	5.30793	4.22026	2.48625	1	NA	Remorin family protein
Chr4	17537927	Intergenic	AT4G37260.1	AT4G37260	17537796	17538174	379	17537927	9.31	5.30793	4.07024	2.48625	1	MYB73, ATMYB73	myb domain protein 73
Chr4	17634536	promoter-TSS (AT4G37530.1)	AT4G37530.2	AT4G37530	17634355	17634580	226	17634536	9.31	5.28878	4.05765	2.48625	1	NA	Peroxidase superfamily protein
Chr4	17672437	promoter-TSS (AT4G37610.1)	AT4G37610.1	AT4G37610	17672289	17672608	320	17672437	11.02	6.91534	4.65007	3.72163	1	BT5	BTB and TAZ domain protein 5
Chr4	17703203	promoter-TSS (AT4G37682.1)	AT4G37682.1	AT4G37682	17703097	17703356	260	17703203	18.99	10.788	5.84583	6.73551	1	NA	Protein of unknown function (DUF1399)
Chr4	17755022	TTS (AT4G37770.1)	AT4G37770.1	AT4G37770	17754877	17755217	341	17755022	17.09	13.1	7.14551	8.68801	1	ACS8	1-amino-cyclopropane-1-carboxylate synthase 8
Chr4	17755078	TTS (AT4G37770.1)	AT4G37770.1	AT4G37770	17754833	17755253	421	17755078	18.89	15.6938	8.79986	10.9492	2	ACS8	1-amino-cyclopropane-1-carboxylate synthase 8
Chr4	17770708	Intergenic	AT4G37790.1	AT4G37790	17770575	17770852	278	17770708	13.67	8.63477	5.58401	5.00734	1	HAT22	Homeobox-leucine zipper protein family
Chr4	17770737	Intergenic	AT4G37790.1	AT4G37790	17770512	17770784	273	17770737	11.63	7.69228	5.39715	3.62869	2	HAT22	Homeobox-leucine zipper protein family
Chr4	17774662	TTS (AT4G37800.1)	AT4G37800.1	AT4G37800	17774341	17774762	422	17774662	15.57	6.9063	4.14351	3.71659	1	XTH7	xyloglucan endotransglucosylase/hydrolase 7
Chr4	17828376	promoter-TSS (AT4G37910.1)	AT4G37910.1	AT4G37910	17828222	17828500	279	17828376	11.97	7.06822	5.12034	3.77594	1	mtHsc70-1	mitochondrial heat shock protein 70-1
Chr4	17947213	Intergenic	AT4G38310.1	AT4G38310	17947086	17947387	302	17947213	12.73	7.3092	4.97287	3.98472	1	NA	Galactosyl transferase GMA12/MNN10 family protein
Chr4	17986340	promoter-TSS (AT4G38430.1)	AT4G38430.1	AT4G38430	17986041	17986500	460	17986340	13.29	8.96517	5.64538	5.24904	1	ATROPGEF1, ROPGEF1	rho guanyl-nucleotide exchange factor 1
Chr4	18025498	promoter-TSS (AT4G38545.1)	AT4G38550.1	AT4G38550	18025328	18025718	391	18025498	12.92	6.6833	4.63835	3.52889	1	NA	Arabidopsis phospholipase-like protein (PEARLI 4) family
Chr4	18083035	promoter-TSS (AT4G38730.1)	AT4G38730.1	AT4G38730	18082572	18083213	642	18083035	12.73	6.22495	4.2891	3.15448	1	NA	Protein of unknown function (DUF803)
Chr4	18144228	Intergenic	AT4G38900.2	AT4G38900	18144136	18144451	316	18144228	13.48	8.93723	5.70269	5.24904	1	NA	Basic-leucine zipper (bZIP) transcription factor family protein
Chr4	18190807	promoter-TSS (AT4G39040.1)	AT4G39040.1	AT4G39040	18190475	18190950	476	18190807	11.21	6.43609	4.42236	3.33957	1	NA	RNA-binding CRS1 / YhbY (CRM) domain protein
Chr4	18217573	promoter-TSS (AT4G39090.1)	AT4G39090.1	AT4G39090	18217369	18217765	397	18217573	13.86	6.54253	4.3464	3.43678	1	RD19, RD19A	Papain family cysteine protease
Chr4	18215346	TTS (AT4G39080.1)	AT4G39090.1	AT4G39090	18215226	18215889	664	18215346	17.09	8.27403	4.43467	4.73318	1	RD19, RD19A	Papain family cysteine protease
Chr4	18220390	promoter-TSS (AT4G39100.1)	AT4G39100.2	AT4G39100	18220141	18220640	500	18220390	15.57	6.9063	4.14351	3.71659	1	SHL1	PHD finger family protein / bromo-adjacent homology (BAH) domain-containing protein
Chr4	18233424	TTS (AT4G39150.1)	AT4G39140.3	AT4G39140	18233189	18233611	423	18233424	14.24	9.14794	5.52339	5.40065	1	NA	RING/U-box superfamily protein
Chr4	18236228	promoter-TSS (AT4G39150.1)	AT4G39160.2	AT4G39160	18236072	18236353	282	18236228	12.16	6.22495	4.11105	3.15448	1	NA	Homeodomain-like superfamily protein
Chr4	18275209	promoter-TSS (AT4G39260.1)	AT4G39260.1	AT4G39260	18275018	18275324	307	18275209	13.48	7.82719	5.00859	4.40863	1	CCR1, ATGRP8, GR-RBP8, GRP8	cold, circadian rhythm, and RNA binding 1
Chr4	18302640	promoter-TSS (AT4G39360.1)	AT4G39360.1	AT4G39360	18302399	18302843	445	18302640	11.78	5.86499	4.2585	2.91987	1	NA	unknown protein; BEST Arabidopsis thaliana protein match is: unknown protein (TAIR:AT2G21780.1); Has 13 Blast hits to 13 proteins in 2 species: Archae - 0; Bacteria - 0; Metazoa - 0; Fungi - 0; Plants - 13; Viruses - 0; Other Eukaryotes - 0 (source: NCBI BLink).
Chr4	18319150	Intergenic	AT4G39390.2	AT4G39390	18319019	18319646	628	18319150	11.21	5.86499	4.06857	2.91987	1	ATNST-KT1, NST-K1	nucleotide sugar transporter-KT 1
Chr4	18318559	TTS (AT4G39390.1)	AT4G39390.2	AT4G39390	18318412	18318760	349	18318559	9.88	5.30793	4.29526	2.48625	1	ATNST-KT1, NST-K1	nucleotide sugar transporter-KT 1
Chr4	18322768	Intergenic	AT4G39400.1	AT4G39400	18322565	18322901	337	18322768	12.54	7.12772	4.78953	3.83011	1	BRI1, CBB2, DWF2, BIN1, ATBRI1	Leucine-rich receptor-like protein kinase family protein
Chr4	18321709	Intergenic	AT4G39400.1	AT4G39400	18321506	18321872	367	18321709	13.86	8.08141	5.30125	4.57025	1	BRI1, CBB2, DWF2, BIN1, ATBRI1	Leucine-rich receptor-like protein kinase family protein
Chr4	18406536	promoter-TSS (AT4G39660.1)	AT4G39660.1	AT4G39660	18406163	18406704	542	18406536	11.4	6.79002	4.71676	3.61894	1	AGT2	alanine:glyoxylate aminotransferase 2
Chr4	18410018	promoter-TSS (AT4G39670.1)	AT4G39670.1	AT4G39670	18409927	18410205	279	18410018	9.31	5.30793	4.07024	2.48625	1	NA	Glycolipid transfer protein (GLTP) family protein
Chr4	18461889	TTS (AT4G39790.1)	AT4G39780.1	AT4G39780	18461777	18462080	304	18461889	12.35	6.73206	4.47828	3.5661	1	NA	Integrase-type DNA-binding superfamily protein
Chr4	18472387	promoter-TSS (AT4G39800.1)	AT4G39800.1	AT4G39800	18472241	18472495	255	18472387	14.05	7.87199	4.70457	4.44059	1	MI-1-P SYNTHASE, MIPS1, ATMIPS1, ATIPS1	myo-inositol-1-phosphate synthase 1
Chr4	18557057	promoter-TSS (AT4G40030.1)	AT4G40030.1	AT4G40030	18557007	18557264	258	18557057	11.21	5.86499	4.06857	2.91987	1	NA	Histone superfamily protein
Chr4	18558958	promoter-TSS (AT4G40040.1)	AT4G40042.1	AT4G40042	18558754	18559147	394	18558958	17.09	11.2084	6.03115	7.02014	1	NA	Microsomal signal peptidase 12 kDa subunit (SPC12)
Chr4	18574300	TTS (AT4G40065.1)	AT4G40060.1	AT4G40060	18574114	18574587	474	18574300	14.81	9.95898	6.24543	6.02666	1	ATHB16, ATHB-16, HB16	homeobox protein 16
Chr4	18569728	Intergenic	AT4G40060.1	AT4G40060	18569564	18569851	288	18569728	13.67	7.53305	4.89159	4.15377	1	ATHB16, ATHB-16, HB16	homeobox protein 16
Chr5	97211	promoter-TSS (AT5G01240.1)	AT5G01240.1	AT5G01240	96981	97377	397	97211	15.38	6.9063	4.09603	3.71659	1	LAX1	like AUXIN RESISTANT 1
Chr5	206259	promoter-TSS (AT5G01520.1)	AT5G01520.1	AT5G01520	206116	206409	294	206259	9.88	5.30793	4.29526	2.48625	1	AIRP2	RING/U-box superfamily protein
Chr5	217731	TTS (AT5G01560.1)	AT5G01550.1	AT5G01550	217608	218048	441	217731	10.64	6.03103	4.50307	3.06133	1	LECRKA4.2	lectin receptor kinase a4.1
Chr5	229858	exon (AT5G01595.1, exon 3 of 3)	AT5G01600.1	AT5G01600	229706	230037	332	229858	12.16	7.97514	5.17927	4.49694	1	ATFER1, FER1	ferretin 1
Chr5	308972	promoter-TSS (AT5G01810.1)	AT5G01810.2	AT5G01810	308811	309208	398	308972	16.9	8.46211	4.91855	4.851	1	CIPK15, ATPK10, PKS3, SNRK3.1, SIP2	CBL-interacting protein kinase 15
Chr5	389005	promoter-TSS (AT5G02020.1)	AT5G02021.1	AT5G02021	388851	389048	198	389005	12.72	6.83962	4.67056	2.93656	2	NA	unknown protein; Has 30201 Blast hits to 17322 proteins in 780 species: Archae - 12; Bacteria - 1396; Metazoa - 17338; Fungi - 3422; Plants - 5037; Viruses - 0; Other Eukaryotes - 2996 (source: NCBI BLink).
Chr5	437257	promoter-TSS (AT5G02200.1)	AT5G02200.2	AT5G02200	436961	437567	607	437257	21.46	17.5641	8.84322	12.8458	1	FHL	far-red-elongated hypocotyl1-like
Chr5	437323	promoter-TSS (AT5G02200.1)	AT5G02200.2	AT5G02200	437134	437433	300	437323	18.17	15.6543	8.45425	10.9226	2	FHL	far-red-elongated hypocotyl1-like
Chr5	566072	promoter-TSS (AT5G02530.1)	AT5G02530.2	AT5G02530	565910	566262	353	566072	17.85	11.2788	6.32657	7.08051	1	NA	RNA-binding (RRM/RBD/RNP motifs) family protein
Chr5	566114	promoter-TSS (AT5G02530.1)	AT5G02530.2	AT5G02530	565927	566307	381	566114	21.44	15.2573	7.47854	10.5346	2	NA	RNA-binding (RRM/RBD/RNP motifs) family protein
Chr5	581253	TTS (AT5G02580.1)	AT5G02580.2	AT5G02580	581167	581407	241	581253	13.1	7.53305	4.70166	4.15377	1	BGH2	Plant protein 1589 of unknown function
Chr5	579320	promoter-TSS (AT5G02580.1)	AT5G02580.1	AT5G02580	578978	579728	751	579320	42.54	40.4727	14.3994	33.7768	1	BGH2	Plant protein 1589 of unknown function
Chr5	579311	promoter-TSS (AT5G02580.1)	AT5G02580.1	AT5G02580	579119	579550	432	579311	36.33	35.4822	13.9126	29.2573	2	BGH2	Plant protein 1589 of unknown function
Chr5	694796	promoter-TSS (AT5G02960.1)	AT5G02970.1	AT5G02970	694502	694995	494	694796	12.73	8.00088	5.42036	4.49694	1	NA	alpha/beta-Hydrolases superfamily protein
Chr5	763535	promoter-TSS (AT5G03210.1)	AT5G03210.1	AT5G03210	763383	763713	331	763535	12.16	6.89713	4.51453	3.71659	1	NA	unknown protein; FUNCTIONS IN: molecular_function unknown; INVOLVED IN: biological_process unknown; LOCATED IN: endomembrane system; EXPRESSED IN: 11 plant structures; EXPRESSED DURING: 7 growth stages; Has 6 Blast hits to 6 proteins in 2 species: Archae - 0; Bacteria - 0; Metazoa - 0; Fungi - 0; Plants - 6; Viruses - 0; Other Eukaryotes - 0 (source: NCBI BLink).
Chr5	903454	promoter-TSS (AT5G03560.1)	AT5G03570.2	AT5G03570	903034	903589	556	903454	10.07	6.16963	4.37027	3.11619	1	ATIREG2, FPN2, IREG2	iron regulated 2
Chr5	1118165	Intergenic	AT5G04120.1	AT5G04120	1118041	1118296	256	1118165	9.5	5.13224	4.02777	2.3869	1	NA	Phosphoglycerate mutase family protein
Chr5	1269830	Intergenic	AT5G04470.1	AT5G04470	1269723	1270139	417	1269830	13.67	8.01655	5.19277	4.50872	1	SIM	cyclin-dependent protein kinase inhibitors
Chr5	1265909	TTS (AT5G04470.1)	AT5G04470.1	AT5G04470	1265739	1266067	329	1265909	14.81	7.87199	4.94198	4.44059	1	SIM	cyclin-dependent protein kinase inhibitors
Chr5	1319149	promoter-TSS (AT5G04590.1)	AT5G04590.1	AT5G04590	1318792	1319219	428	1319149	12.16	7.97514	5.17927	4.49694	1	SIR	sulfite reductase
Chr5	1360617	promoter-TSS (AT5G04710.1)	AT5G04720.1	AT5G04720	1360430	1360902	473	1360617	13.67	8.96517	5.79539	5.24904	1	ADR1-L2	ADR1-like 2
Chr5	1371727	promoter-TSS (AT5G04740.1)	AT5G04740.1	AT5G04740	1371429	1371954	526	1371727	12.54	7.18737	4.82711	3.8858	1	ACR12	ACT domain-containing protein
Chr5	1380693	intron (AT5G04770.1, intron 3 of 3)	AT5G04770.1	AT5G04770	1380530	1381034	505	1380693	10.64	6.16963	4.59529	3.11619	1	ATCAT6, CAT6	cationic amino acid transporter 6
Chr5	1522849	TTS (AT5G05140.1)	AT5G05140.1	AT5G05140	1522624	1523062	439	1522849	12.73	7.43456	5.05344	4.09823	1	NA	Transcription elongation factor (TFIIS) family protein
Chr5	1608521	promoter-TSS (AT5G05440.1)	AT5G05440.1	AT5G05440	1608218	1608653	436	1608521	11.59	7.06822	4.97032	3.77594	1	PYL5, RCAR8	Polyketide cyclase/dehydrase and lipid transport superfamily protein
Chr5	1624391	promoter-TSS (AT5G05480.1)	AT5G05480.1	AT5G05480	1624207	1624593	387	1624391	12.92	8.00088	5.49537	4.49694	1	NA	Peptide-N4-(N-acetyl-beta-glucosaminyl)asparagine amidase A protein
Chr5	2010102	intron (AT5G06570.2, intron 1 of 2)	AT5G06570.1	AT5G06570	2010040	2010273	234	2010102	11.21	6.21671	4.28571	3.15448	1	NA	alpha/beta-Hydrolases superfamily protein
Chr5	2167440	promoter-TSS (AT5G06980.1)	AT5G06980.3	AT5G06980	2167080	2167580	501	2167440	18.04	9.25272	4.76077	5.49112	1	NA	unknown protein; FUNCTIONS IN: molecular_function unknown; INVOLVED IN: response to karrikin; LOCATED IN: cellular_component unknown; EXPRESSED IN: 21 plant structures; EXPRESSED DURING: 11 growth stages; BEST Arabidopsis thaliana protein match is: unknown protein (TAIR:AT3G12320.1).
Chr5	2167373	promoter-TSS (AT5G06970.1)	AT5G06980.3	AT5G06980	2167126	2167489	364	2167373	16.35	11.6149	6.59916	7.18787	2	NA	unknown protein; FUNCTIONS IN: molecular_function unknown; INVOLVED IN: response to karrikin; LOCATED IN: cellular_component unknown; EXPRESSED IN: 21 plant structures; EXPRESSED DURING: 11 growth stages; BEST Arabidopsis thaliana protein match is: unknown protein (TAIR:AT3G12320.1).
Chr5	2178272	Intergenic	AT5G07010.1	AT5G07010	2178115	2178484	370	2178272	18.42	14.1953	7.67056	9.68416	1	ATST2A, ST2A	sulfotransferase 2A
Chr5	2178273	Intergenic	AT5G07010.1	AT5G07010	2178130	2178481	352	2178273	23.62	21.9044	10.8892	16.7567	2	ATST2A, ST2A	sulfotransferase 2A
Chr5	2562033	exon (AT5G07990.1, exon 2 of 4)	AT5G08000.1	AT5G08000	2561958	2562218	261	2562033	10.45	5.80737	4.28368	2.9113	1	E13L3, PDCB2	glucan endo-1,3-beta-glucosidase-like protein 3
Chr5	2612966	Intergenic	AT5G08130.4	AT5G08130	2612788	2613105	318	2612966	15.57	10.9804	6.54546	6.84737	1	BIM1	basic helix-loop-helix (bHLH) DNA-binding superfamily protein
Chr5	2612975	Intergenic	AT5G08130.5	AT5G08130	2612872	2613134	263	2612975	16.35	13.3225	7.65293	8.78038	2	BIM1	basic helix-loop-helix (bHLH) DNA-binding superfamily protein
Chr5	2615649	promoter-TSS (AT5G08139.1)	AT5G08139.1	AT5G08139	2615431	2616316	886	2615649	17.09	13.1	7.14551	8.68801	1	NA	RING/U-box superfamily protein
Chr5	2614675	Intergenic	AT5G08139.1	AT5G08139	2614562	2614784	223	2614675	18.53	12.1886	6.5097	7.72723	2	NA	RING/U-box superfamily protein
Chr5	2665841	promoter-TSS (AT5G08280.1)	AT5G08280.1	AT5G08280	2665749	2665998	250	2665841	10.26	6.08918	4.39347	3.11248	1	HEMC	hydroxymethylbilane synthase
Chr5	2861890	TTS (AT5G09210.1)	AT5G08790.1	AT5G08790	2861356	2862103	748	2861890	12.35	8.00088	5.27035	4.49694	1	ATAF2, anac081	NAC (No Apical Meristem) domain transcriptional regulator superfamily protein
Chr5	2860480	promoter-TSS (AT5G08790.1)	AT5G08790.1	AT5G08790	2860352	2860600	249	2860480	11.02	6.43609	4.35355	3.33957	1	ATAF2, anac081	NAC (No Apical Meristem) domain transcriptional regulator superfamily protein
Chr5	2921262	promoter-TSS (AT5G09410.1)	AT5G09410.2	AT5G09410	2921102	2921342	241	2921262	10.26	5.59693	4.07829	2.72	1	EICBP.B	ethylene induced calmodulin binding protein
Chr5	2975336	promoter-TSS (AT5G09590.1)	AT5G09590.1	AT5G09590	2974955	2975487	533	2975336	13.86	6.54253	4.3464	3.43678	1	MTHSC70-2, HSC70-5	mitochondrial HSO70 2
Chr5	3051913	promoter-TSS (AT5G09810.1)	AT5G09810.1	AT5G09810	3051639	3052151	513	3051913	17.47	11.2084	6.15777	7.02014	1	ACT7	actin 7
Chr5	3051943	promoter-TSS (AT5G09810.1)	AT5G09810.1	AT5G09810	3051835	3052090	256	3051943	11.99	5.86499	4.3298	2.18994	2	ACT7	actin 7
Chr5	3140680	promoter-TSS (AT5G10030.1)	AT5G10030.1	AT5G10030	3140491	3140847	357	3140680	11.78	7.06822	5.04533	3.77594	1	TGA4, OBF4	TGACG motif-binding factor 4
Chr5	3286481	promoter-TSS (AT5G10450.1)	AT5G10450.2	AT5G10450	3286277	3286597	321	3286481	13.48	7.19254	4.62184	3.88922	1	GRF6	G-box regulating factor 6
Chr5	3335301	promoter-TSS (AT5G10550.1)	AT5G10550.1	AT5G10550	3335220	3335445	226	3335301	11.21	6.05999	4.18865	3.0875	1	GTE2	global transcription factor group E2
Chr5	3445255	TTS (AT5G10930.1)	AT5G10930.1	AT5G10930	3445111	3445360	250	3445255	11.02	7.06822	4.7453	3.77594	1	CIPK5, SnRK3.24	CBL-interacting protein kinase 5
Chr5	3526048	TTS (AT5G11090.1)	AT5G11090.1	AT5G11090	3525956	3526540	585	3526048	9.31	5.28878	4.05765	2.48625	1	NA	serine-rich protein-related
Chr5	3524443	promoter-TSS (AT5G11090.1)	AT5G11090.1	AT5G11090	3524292	3524976	685	3524443	15	10.9481	6.30089	6.84737	1	NA	serine-rich protein-related
Chr5	3535990	promoter-TSS (AT5G11110.1)	AT5G11110.1	AT5G11110	3535718	3536060	343	3535990	15	7.64898	4.39677	4.24867	1	SPS1, ATSPS2F, KNS2, SPS2F	sucrose phosphate synthase 2F
Chr5	3754135	promoter-TSS (AT5G11670.1)	AT5G11670.1	AT5G11670	3754038	3754370	333	3754135	10.07	6.16963	4.37027	3.11619	1	ATNADP-ME2, NADP-ME2	NADP-malic enzyme 2
Chr5	3771660	promoter-TSS (AT5G11700.1)	AT5G11700.2	AT5G11700	3771461	3771774	314	3771660	15.38	6.9063	4.09603	3.71659	1	NA	BEST Arabidopsis thaliana protein match is: glycine-rich protein (TAIR:AT4G32920.3); Has 8203 Blast hits to 3102 proteins in 389 species: Archae - 3; Bacteria - 5624; Metazoa - 852; Fungi - 139; Plants - 704; Viruses - 77; Other Eukaryotes - 804 (source: NCBI BLink).
Chr5	3783916	promoter-TSS (AT5G11740.1)	AT5G11740.1	AT5G11740	3783775	3784292	518	3783916	17.47	13.0632	7.27296	8.66913	1	AGP15, ATAGP15	arabinogalactan protein 15
Chr5	3919351	promoter-TSS (AT5G12120.1)	AT5G12130.1	AT5G12130	3919080	3919538	459	3919351	12.35	8.00088	5.27035	4.49694	1	PDE149, ATTERC	integral membrane TerC family protein
Chr5	4053764	promoter-TSS (AT5G12840.1)	AT5G12840.3	AT5G12840	4053614	4053920	307	4053764	12.73	6.6833	4.57504	3.52889	1	HAP2A, EMB2220, ATHAP2A, NF-YA1	nuclear factor Y, subunit A1
Chr5	4271906	promoter-TSS (AT5G13330.1)	AT5G13330.1	AT5G13330	4271768	4272019	252	4271906	10.26	6.14829	4.43153	3.11619	1	Rap2.6L	related to AP2 6l
Chr5	4359934	promoter-TSS (AT5G13550.1)	AT5G13550.1	AT5G13550	4359798	4360036	239	4359934	11.4	7.04468	4.88017	3.77594	1	SULTR4;1	sulfate transporter 4.1
Chr5	4431248	promoter-TSS (AT5G13730.1)	AT5G13730.1	AT5G13730	4431096	4431429	334	4431248	12.54	6.6833	4.51173	3.52889	1	SIG4, SIGD	sigma factor 4
Chr5	4431247	promoter-TSS (AT5G13730.1)	AT5G13730.1	AT5G13730	4431118	4431329	212	4431247	13.08	10.0137	6.21057	5.71424	2	SIG4, SIGD	sigma factor 4
Chr5	4441769	promoter-TSS (AT5G13760.1)	AT5G13760.1	AT5G13760	4441603	4442220	618	4441769	17.09	11.2084	6.03115	7.02014	1	NA	Plasma-membrane choline transporter family protein
Chr5	4471125	promoter-TSS (AT5G13840.1)	AT5G13845.1	AT5G13845	4471009	4471312	304	4471125	15	8.73763	5.00133	5.09609	1	NA	NA
Chr5	4986764	promoter-TSS (AT5G15350.1)	AT5G15350.1	AT5G15350	4986680	4986933	254	4986764	9.31	5.30793	4.07024	2.48625	1	ENODL17, AtENODL17	early nodulin-like protein 17
Chr5	5012017	promoter-TSS (AT5G15440.1)	AT5G15440.1	AT5G15440	5011894	5012119	226	5012017	12.16	6.6833	4.38512	3.52889	1	EDL1	EID1-like 1
Chr5	5121927	promoter-TSS (AT5G15700.1)	AT5G15700.1	AT5G15700	5121751	5122481	731	5121927	11.21	7.06822	4.82031	3.77594	1	NA	DNA/RNA polymerases superfamily protein
Chr5	5205466	promoter-TSS (AT5G15948.1)	AT5G15950.1	AT5G15950	5205256	5205723	468	5205466	14.24	9.95898	6.02041	6.02666	1	NA	Adenosylmethionine decarboxylase family protein
Chr5	5359049	promoter-TSS (AT5G16370.1)	AT5G16375.1	AT5G16375	5358714	5359206	493	5359049	14.62	7.59852	4.72036	4.20412	1	NA	NA
Chr5	5405304	promoter-TSS (AT5G16550.1)	AT5G16550.1	AT5G16550	5405150	5405489	340	5405304	11.59	7.04468	4.95495	3.77594	1	NA	unknown protein; Has 30201 Blast hits to 17322 proteins in 780 species: Archae - 12; Bacteria - 1396; Metazoa - 17338; Fungi - 3422; Plants - 5037; Viruses - 0; Other Eukaryotes - 2996 (source: NCBI BLink).
Chr5	5420103	Intergenic	AT5G16567.1	AT5G16567	5419968	5420227	260	5420103	11.21	7.04468	4.8054	3.77594	1	NA	unknown protein; Has 30201 Blast hits to 17322 proteins in 780 species: Archae - 12; Bacteria - 1396; Metazoa - 17338; Fungi - 3422; Plants - 5037; Viruses - 0; Other Eukaryotes - 2996 (source: NCBI BLink).
Chr5	5497505	promoter-TSS (AT5G16730.1)	AT5G16730.1	AT5G16730	5497381	5497620	240	5497505	14.24	8.41215	5.08152	4.8244	1	NA	Plant protein of unknown function (DUF827)
Chr5	5530146	promoter-TSS (AT5G16810.1)	AT5G16820.1	AT5G16820	5530013	5530242	230	5530146	10.07	6.14829	4.35675	3.11619	1	HSF3, HSFA1B, ATHSFA1B, ATHSF3	heat shock factor 3
Chr5	6202404	promoter-TSS (AT5G18620.1)	AT5G18630.2	AT5G18630	6202230	6202742	513	6202404	15.95	10.1096	6.14272	6.14723	1	NA	alpha/beta-Hydrolases superfamily protein
Chr5	6232833	TTS (AT5G18690.1)	AT5G18690.1	AT5G18690	6232667	6232934	268	6232833	9.5	5.30793	4.14525	2.48625	1	AGP25, ATAGP25	arabinogalactan protein 25
Chr5	6275081	promoter-TSS (AT5G18830.1)	AT5G18830.3	AT5G18830	6274804	6275202	399	6275081	10.64	6.03103	4.50307	3.06133	1	SPL7	squamosa promoter binding protein-like 7
Chr5	6309836	promoter-TSS (AT5G18910.1)	AT5G18920.1	AT5G18920	6309711	6309988	278	6309836	13.86	7.53305	4.9549	4.15377	1	NA	Cox19-like CHCH family protein
Chr5	6348341	promoter-TSS (AT5G19010.1)	AT5G19010.1	AT5G19010	6348225	6348472	248	6348341	10.64	5.80737	4.35476	2.9113	1	MPK16	mitogen-activated protein kinase 16
Chr5	6362085	exon (AT5G19040.1, exon 1 of 1)	AT5G19040.1	AT5G19040	6361872	6362296	425	6362085	14.05	9.14794	5.45457	5.40065	1	ATIPT5, IPT5	isopentenyltransferase 5
Chr5	6361954	exon (AT5G19040.1, exon 1 of 1)	AT5G19040.1	AT5G19040	6361935	6362129	195	6361954	11.26	5.86499	4.08759	2.18994	2	ATIPT5, IPT5	isopentenyltransferase 5
Chr5	6399667	Intergenic	AT5G19095.1	AT5G19095	6399479	6399771	293	6399667	17.47	8.44714	4.61833	4.84282	1	NA	NA
Chr5	6414306	promoter-TSS (AT5G19120.1)	AT5G19120.1	AT5G19120	6414088	6414565	478	6414306	13.67	8.93723	5.77747	5.24904	1	NA	Eukaryotic aspartyl protease family protein
Chr5	6423105	promoter-TSS (AT5G19140.1)	AT5G19140.2	AT5G19140	6423011	6423242	232	6423105	9.69	5.30793	4.22026	2.48625	1	ATAILP1, AILP1	Aluminium induced protein with YGL and LRDR motifs
Chr5	6739515	promoter-TSS (AT5G19930.1)	AT5G19940.2	AT5G19940	6739281	6739642	362	6739515	13.48	7.53305	4.82828	4.15377	1	NA	Plastid-lipid associated protein PAP / fibrillin family protein
Chr5	7008432	Intergenic	AT5G20700.1	AT5G20700	7008238	7008578	341	7008432	15.95	10.9804	6.69547	6.84737	1	NA	Protein of unknown function (DUF581)
Chr5	7981481	promoter-TSS (AT5G23665.1)	AT5G23665.1	AT5G23665	7981400	7981620	221	7981481	11.02	6.9795	4.69	3.77594	1	NA	NA
Chr5	8146577	Intergenic	AT5G24090.1	AT5G24090	8146280	8146719	440	8146577	11.02	5.86499	4.00526	2.91987	1	ATCHIA, CHIA	chitinase A
Chr5	8359997	Intergenic	AT5G24470.1	AT5G24470	8359677	8360176	500	8359997	12.54	8.00088	5.34536	4.49694	1	APRR5, PRR5	pseudo-response regulator 5
Chr5	8436236	promoter-TSS (AT5G24630.1)	AT5G24630.5	AT5G24630	8436060	8436324	265	8436236	13.1	8.96517	5.57037	5.24904	1	BIN4	double-stranded DNA binding
Chr5	8522896	promoter-TSS (AT5G24810.1)	AT5G24810.1	AT5G24810	8522776	8523056	281	8522896	11.21	7.06822	4.82031	3.77594	1	NA	ABC1 family protein
Chr5	8548595	promoter-TSS (AT5G24870.1)	AT5G24870.1	AT5G24870	8548438	8548988	551	8548595	13.29	7.53305	4.76497	4.15377	1	NA	RING/U-box superfamily protein
Chr5	8734996	Intergenic	AT5G25220.1	AT5G25220	8734849	8735169	321	8734996	12.54	8.00088	5.34536	4.49694	1	KNAT3	KNOTTED1-like homeobox gene 3
Chr5	8773592	promoter-TSS (AT5G25280.1)	AT5G25280.1	AT5G25280	8773490	8775798	2309	8773592	18.99	9.25272	4.99818	5.49112	1	NA	serine-rich protein-related
Chr5	8777643	promoter-TSS (AT5G25290.1)	AT5G25290.1	AT5G25290	8777406	8777916	511	8777643	11.97	5.86499	4.32181	2.91987	1	NA	F-box family protein with a domain of unknown function (DUF295)
Chr5	9515706	promoter-TSS (AT5G27030.1)	AT5G27030.2	AT5G27030	9515564	9515924	361	9515706	16.14	11.0973	6.21153	6.94694	1	TPR3	TOPLESS-related 3
Chr5	9945058	promoter-TSS (AT5G27920.1)	AT5G27920.1	AT5G27920	9944827	9945168	342	9945058	12.92	8.00088	5.49537	4.49694	1	NA	F-box family protein
Chr5	10297200	Intergenic	AT5G28300.1	AT5G28300	10297045	10297272	228	10297200	15.19	7.64898	4.44895	4.24867	1	NA	Duplicated homeodomain-like superfamily protein
Chr5	12079569	promoter-TSS (AT5G32450.1)	AT5G32450.1	AT5G32450	12079404	12079659	256	12079569	10.07	5.59693	4.00947	2.72	1	NA	RNA binding (RRM/RBD/RNP motifs) family protein
Chr5	13591350	promoter-TSS (AT5G35370.1)	AT5G35370.1	AT5G35370	13591191	13591457	267	13591350	11.59	7.06822	4.97032	3.77594	1	NA	S-locus lectin protein kinase family protein
Chr5	14753311	promoter-TSS (AT5G37260.1)	AT5G37260.1	AT5G37260	14753139	14753450	312	14753311	15	8.92252	5.10666	5.24904	1	RVE2, CIR1	Homeodomain-like superfamily protein
Chr5	15260877	promoter-TSS (AT5G38210.1)	AT5G38210.1	AT5G38210	15260754	15261016	263	15260877	11.21	7.04468	4.8054	3.77594	1	NA	Protein kinase family protein
Chr5	15863256	TTS (AT5G39620.1)	AT5G39620.1	AT5G39620	15863100	15863452	353	15863256	12.73	8.00088	5.42036	4.49694	1	AtRABG1, RABG1	RAB GTPase homolog G1
Chr5	16085551	promoter-TSS (AT5G40240.1)	AT5G40250.1	AT5G40250	16085266	16085707	442	16085551	13.86	8.78366	5.75259	5.13654	1	NA	RING/U-box superfamily protein
Chr5	16135225	promoter-TSS (AT5G40340.1)	AT5G40340.1	AT5G40340	16135013	16135467	455	16135225	17.85	8.44714	4.71329	4.84282	1	NA	Tudor/PWWP/MBT superfamily protein
Chr5	16200773	Intergenic	AT5G40460.1	AT5G40460	16200737	16200961	225	16200773	10.26	6.14829	4.43153	3.11619	1	NA	unknown protein; BEST Arabidopsis thaliana protein match is: unknown protein (TAIR:AT3G27630.1); Has 87 Blast hits to 87 proteins in 12 species: Archae - 0; Bacteria - 0; Metazoa - 0; Fungi - 0; Plants - 87; Viruses - 0; Other Eukaryotes - 0 (source: NCBI BLink).
Chr5	16440638	TTS (AT5G41070.1)	AT5G41071.1	AT5G41071	16440448	16440761	314	16440638	11.59	5.86499	4.19519	2.91987	1	NA	unknown protein; Has 30201 Blast hits to 17322 proteins in 780 species: Archae - 12; Bacteria - 1396; Metazoa - 17338; Fungi - 3422; Plants - 5037; Viruses - 0; Other Eukaryotes - 2996 (source: NCBI BLink).
Chr5	16441641	promoter-TSS (AT5G41080.1)	AT5G41080.1	AT5G41080	16441479	16441840	362	16441641	11.4	5.86499	4.13188	2.91987	1	GDPD2	PLC-like phosphodiesterases superfamily protein
Chr5	17242545	promoter-TSS (AT5G42980.1)	AT5G42980.1	AT5G42980	17242446	17242713	268	17242545	11.21	7.06822	4.82031	3.77594	1	ATTRX3, ATH3, ATTRXH3, TRXH3, TRX3	thioredoxin 3
Chr5	17246130	promoter-TSS (AT5G42990.1)	AT5G42990.1	AT5G42990	17246058	17246438	381	17246130	10.45	5.59693	4.1471	2.72	1	UBC18	ubiquitin-conjugating enzyme 18
Chr5	17550116	promoter-TSS (AT5G43700.1)	AT5G43700.1	AT5G43700	17549970	17550289	320	17550116	13.67	6.10159	4.03153	3.11619	1	ATAUX2-11, IAA4	AUX/IAA transcriptional regulator family protein
Chr5	17829055	TTS (AT5G44255.1)	AT5G44255.1	AT5G44255	17828970	17829209	240	17829055	15.99	6.76131	4.16627	2.86862	2	NA	NA
Chr5	17843810	promoter-TSS (AT5G44290.1)	AT5G44290.2	AT5G44290	17843635	17843907	273	17843810	15.38	9.95591	5.84312	6.02666	1	NA	Protein kinase superfamily protein
Chr5	17969861	promoter-TSS (AT5G44574.1)	AT5G44574.1	AT5G44574	17969674	17970121	448	17969861	11.02	7.06822	4.7453	3.77594	1	NA	unknown protein; FUNCTIONS IN: molecular_function unknown; INVOLVED IN: biological_process unknown; LOCATED IN: endomembrane system; Has 6 Blast hits to 6 proteins in 2 species: Archae - 0; Bacteria - 0; Metazoa - 0; Fungi - 0; Plants - 6; Viruses - 0; Other Eukaryotes - 0 (source: NCBI BLink).
Chr5	18221460	Intergenic	AT5G45100.1	AT5G45100	18221167	18221645	479	18221460	12.92	6.73206	4.66948	3.5661	1	BRG1	SBP (S-ribonuclease binding protein) family protein
Chr5	18215775	Intergenic	AT5G45100.2	AT5G45100	18215692	18215975	284	18215775	9.31	5.30793	4.07024	2.48625	1	BRG1	SBP (S-ribonuclease binding protein) family protein
Chr5	18228578	promoter-TSS (AT5G45110.1)	AT5G45110.1	AT5G45110	18228111	18228764	654	18228578	11.21	5.86499	4.06857	2.91987	1	NPR3, ATNPR3	NPR1-like protein 3
Chr5	18407255	promoter-TSS (AT5G45420.1)	AT5G45430.2	AT5G45430	18406856	18407321	466	18407255	11.02	5.86499	4.00526	2.91987	1	NA	Protein kinase superfamily protein
Chr5	18484226	TTS (AT5G45590.1)	AT5G45580.1	AT5G45580	18484073	18484389	317	18484226	11.59	7.06822	4.97032	3.77594	1	NA	Homeodomain-like superfamily protein
Chr5	18558964	promoter-TSS (AT5G45740.1)	AT5G45745.1	AT5G45745	18558863	18559105	243	18558964	11.59	6.38008	4.52393	3.30195	1	NA	NA
Chr5	19135864	promoter-TSS (AT5G47110.1)	AT5G47120.1	AT5G47120	19135501	19135977	477	19135864	13.29	6.54253	4.1798	3.43678	1	ATBI-1, BI-1, ATBI1, BI1	BAX inhibitor 1
Chr5	19166824	promoter-TSS (AT5G47190.1)	AT5G47200.1	AT5G47200	19166676	19166937	262	19166824	12.16	6.6833	4.38512	3.52889	1	ATRABD2B, ATRAB1A, RAB1A	RAB GTPase homolog 1A
Chr5	19308754	promoter-TSS (AT5G47635.1)	AT5G47640.1	AT5G47640	19308540	19309332	793	19308754	18.42	13.532	7.26907	9.07208	1	NF-YB2	nuclear factor Y, subunit B2
Chr5	19308905	promoter-TSS (AT5G47640.1)	AT5G47640.1	AT5G47640	19308647	19309161	515	19308905	13.44	9.55743	6.07959	5.28767	2	NF-YB2	nuclear factor Y, subunit B2
Chr5	19329147	promoter-TSS (AT5G47700.1)	AT5G47700.1	AT5G47700	19328978	19329466	489	19329147	10.64	6.16963	4.59529	3.11619	1	NA	60S acidic ribosomal protein family
Chr5	19440376	Intergenic	AT5G47990.1	AT5G47990	19440203	19440526	324	19440376	13.48	7.53305	4.82828	4.15377	1	CYP705A5, THAD, THAD1	cytochrome P450, family 705, subfamily A, polypeptide 5
Chr5	19451601	Intergenic	AT5G48000.1	AT5G48000	19451393	19451738	346	19451601	9.88	5.28878	4.28198	2.48625	1	CYP708A2, CYP708 A2, THAH, THAH1	cytochrome P450, family 708, subfamily A, polypeptide 2
Chr5	19545126	promoter-TSS (AT5G48200.1)	AT5G48200.1	AT5G48200	19545052	19545367	316	19545126	9.69	5.30793	4.22026	2.48625	1	NA	unknown protein; Has 1807 Blast hits to 1807 proteins in 277 species: Archae - 0; Bacteria - 0; Metazoa - 736; Fungi - 347; Plants - 385; Viruses - 0; Other Eukaryotes - 339 (source: NCBI BLink).
Chr5	19563866	promoter-TSS (AT5G48250.1)	AT5G48250.1	AT5G48250	19563729	19564041	313	19563866	13.86	6.10159	4.08371	3.11619	1	BBX8	B-box type zinc finger protein with CCT domain
Chr5	19896904	TTS (AT5G49100.1)	AT5G49100.1	AT5G49100	19896786	19897112	327	19896904	9.5	5.28878	4.13243	2.48625	1	NA	unknown protein; BEST Arabidopsis thaliana protein match is: unknown protein (TAIR:AT3G06868.1); Has 30201 Blast hits to 17322 proteins in 780 species: Archae - 12; Bacteria - 1396; Metazoa - 17338; Fungi - 3422; Plants - 5037; Viruses - 0; Other Eukaryotes - 2996 (source: NCBI BLink).
Chr5	19977998	promoter-TSS (AT5G49280.1)	AT5G49280.1	AT5G49280	19977834	19978167	334	19977998	10.83	6.03103	4.57657	3.06133	1	NA	hydroxyproline-rich glycoprotein family protein
Chr5	20020737	Intergenic	AT5G49370.1	AT5G49370	20020602	20020872	271	20020737	13.1	7.53305	4.70166	4.15377	1	NA	Pleckstrin homology (PH) domain superfamily protein
Chr5	20200617	promoter-TSS (AT5G49720.1)	AT5G49720.1	AT5G49720	20200462	20200817	356	20200617	13.67	7.58612	4.92442	4.19202	1	ATGH9A1, TSD1, DEC, KOR, RSW2, IRX2, KOR1, GH9A1	glycosyl hydrolase 9A1
Chr5	20216051	promoter-TSS (AT5G49760.1)	AT5G49760.1	AT5G49760	20215926	20216372	447	20216051	11.4	7.06822	4.89532	3.77594	1	NA	Leucine-rich repeat protein kinase family protein
Chr5	20519019	promoter-TSS (AT5G50380.1)	AT5G50380.1	AT5G50380	20518819	20519203	385	20519019	11.21	5.86499	4.06857	2.91987	1	ATEXO70F1, EXO70F1	exocyst subunit exo70 family protein F1
Chr5	20706945	promoter-TSS (AT5G50900.1)	AT5G50900.1	AT5G50900	20706840	20707100	261	20706945	13.1	7.53305	4.70166	4.15377	1	NA	ARM repeat superfamily protein
Chr5	20833904	promoter-TSS (AT5G51260.1)	AT5G51260.1	AT5G51260	20833704	20834037	334	20833904	10.45	6.08918	4.4676	3.11248	1	NA	HAD superfamily, subfamily IIIB acid phosphatase
Chr5	20862123	promoter-TSS (AT5G51330.1)	AT5G51330.1	AT5G51330	20861950	20862298	349	20862123	9.88	5.28878	4.28198	2.48625	1	SWI1, DYAD	SWITCH1
Chr5	20900403	promoter-TSS (AT5G51460.1)	AT5G51460.1	AT5G51460	20900285	20900472	188	20900403	10.17	5.91492	4.24984	2.22338	2	ATTPPA	Haloacid dehalogenase-like hydrolase (HAD) superfamily protein
Chr5	20943264	Intergenic	AT5G51550.1	AT5G51550	20943121	20943427	307	20943264	13.44	7.53305	4.81423	3.49353	2	EXL3	EXORDIUM like 3
Chr5	20943335	Intergenic	AT5G51560.1	AT5G51560	20942968	20943606	639	20943335	17.47	8.44714	4.61833	4.84282	1	NA	Leucine-rich repeat protein kinase family protein
Chr5	21071866	promoter-TSS (AT5G51840.1)	AT5G51840.1	AT5G51840	21071749	21071994	246	21071866	10.83	5.59693	4.28473	2.72	1	NA	unknown protein; Has 30201 Blast hits to 17322 proteins in 780 species: Archae - 12; Bacteria - 1396; Metazoa - 17338; Fungi - 3422; Plants - 5037; Viruses - 0; Other Eukaryotes - 2996 (source: NCBI BLink).
Chr5	21177767	intron (AT5G52120.1, intron 2 of 2)	AT5G52120.1	AT5G52120	21177644	21177863	220	21177767	9.69	5.30793	4.22026	2.48625	1	AtPP2-A14, PP2-A14	phloem protein 2-A14
Chr5	21330463	promoter-TSS (AT5G52550.1)	AT5G52560.1	AT5G52560	21330167	21330504	338	21330463	10.64	5.70058	4.28422	2.81761	1	ATUSP, USP	UDP-sugar pyrophosphorylase
Chr5	21483823	promoter-TSS (AT5G52980.1)	AT5G52980.1	AT5G52980	21483714	21483952	239	21483823	11.21	5.90945	4.09588	2.95465	1	NA	CONTAINS InterPro DOMAIN/s: ATPase, vacuolar ER assembly factor, Vma12 (InterPro:IPR021013); Has 1807 Blast hits to 1807 proteins in 277 species: Archae - 0; Bacteria - 0; Metazoa - 736; Fungi - 347; Plants - 385; Viruses - 0; Other Eukaryotes - 339 (source: NCBI BLink).
Chr5	21634424	promoter-TSS (AT5G53300.1)	AT5G53310.1	AT5G53310	21634290	21634603	314	21634424	10.07	5.80737	4.14152	2.9113	1	NA	myosin heavy chain-related
Chr5	21688418	promoter-TSS (AT5G53440.1)	AT5G53450.2	AT5G53450	21688250	21688706	457	21688418	13.48	8.14717	5.20663	4.6338	1	ORG1	OBP3-responsive gene 1
Chr5	21751573	promoter-TSS (AT5G53540.1)	AT5G53540.1	AT5G53540	21751374	21751694	321	21751573	11.02	5.86057	4.00259	2.91987	1	NA	P-loop containing nucleoside triphosphate hydrolases superfamily protein
Chr5	21913248	promoter-TSS (AT5G53980.1)	AT5G53980.1	AT5G53980	21912937	21913406	470	21913248	11.21	5.86499	4.06857	2.91987	1	ATHB52, HB52	homeobox protein 52
Chr5	22114137	TTS (AT5G54470.1)	AT5G54470.1	AT5G54470	22113994	22114267	274	22114137	11.59	6.91534	4.87058	3.72163	1	BBX29	B-box type zinc finger family protein
Chr5	22115976	promoter-TSS (AT5G54470.1)	AT5G54470.1	AT5G54470	22115418	22116263	846	22115976	42.92	33.5372	10.9809	27.9703	1	BBX29	B-box type zinc finger family protein
Chr5	22115962	promoter-TSS (AT5G54470.1)	AT5G54470.1	AT5G54470	22115654	22116261	608	22115962	38.87	35.4158	13.2916	29.203	2	BBX29	B-box type zinc finger family protein
Chr5	22123596	promoter-TSS (AT5G54500.1)	AT5G54500.1	AT5G54500	22123426	22123736	311	22123596	9.31	5.30793	4.07024	2.48625	1	FQR1	flavodoxin-like quinone reductase 1
Chr5	22151213	Intergenic	AT5G54530.1	AT5G54530	22151017	22151492	476	22151213	11.97	5.86499	4.32181	2.91987	1	NA	Protein of unknown function, DUF538
Chr5	23001218	Intergenic	AT5G56870.1	AT5G56870	23001009	23001339	331	23001218	11.21	6.6685	4.56801	3.52889	1	BGAL4	beta-galactosidase 4
Chr5	23054646	TTS (AT5G56975.1)	AT5G56975.1	AT5G56975	23054484	23054904	421	23054646	11.02	5.86499	4.00526	2.91987	1	NA	NA
Chr5	23343396	promoter-TSS (AT5G57630.1)	AT5G57630.1	AT5G57630	23343182	23343547	366	23343396	11.4	6.21671	4.3524	3.15448	1	CIPK21, SnRK3.4	CBL-interacting protein kinase 21
Chr5	23350529	TTS (AT5G57655.1)	AT5G57655.1	AT5G57655	23350402	23350621	220	23350529	11.4	6.6091	4.6012	3.49583	1	NA	xylose isomerase family protein
Chr5	23346713	promoter-TSS (AT5G57650.1)	AT5G57655.2	AT5G57655	23346590	23346880	291	23346713	11.02	6.05999	4.12347	3.0875	1	NA	xylose isomerase family protein
Chr5	23355552	promoter-TSS (AT5G57660.1)	AT5G57660.1	AT5G57660	23355348	23355733	386	23355552	10.83	5.59693	4.28473	2.72	1	ATCOL5, COL5	CONSTANS-like 5
Chr5	23359553	TTS (AT5G57670.2)	AT5G57660.1	AT5G57660	23359383	23359867	485	23359553	22.41	12.6839	5.85286	8.31475	1	ATCOL5, COL5	CONSTANS-like 5
Chr5	23359534	TTS (AT5G57670.2)	AT5G57660.1	AT5G57660	23359452	23359664	213	23359534	18.89	9.25272	4.9731	5.01297	2	ATCOL5, COL5	CONSTANS-like 5
Chr5	23426389	promoter-TSS (AT5G57810.1)	AT5G57815.1	AT5G57815	23426280	23426601	322	23426389	10.26	6.16963	4.44528	3.11619	1	NA	Cytochrome c oxidase, subunit Vib family protein
Chr5	23431325	promoter-TSS (AT5G57830.1)	AT5G57830.1	AT5G57830	23431077	23431470	394	23431325	11.4	7.06822	4.89532	3.77594	1	NA	Protein of unknown function, DUF593
Chr5	23626922	promoter-TSS (AT5G58440.1)	AT5G58450.1	AT5G58450	23626761	23627093	333	23626922	11.97	6.6091	4.8127	3.49583	1	NA	Tetratricopeptide repeat (TPR)-like superfamily protein
Chr5	23673779	promoter-TSS (AT5G58570.1)	AT5G58575.1	AT5G58575	23673353	23673894	542	23673779	11.59	5.86499	4.19519	2.91987	1	NA	CONTAINS InterPro DOMAIN/s: Sgf11, transcriptional regulation (InterPro:IPR013246); Has 30201 Blast hits to 17322 proteins in 780 species: Archae - 12; Bacteria - 1396; Metazoa - 17338; Fungi - 3422; Plants - 5037; Viruses - 0; Other Eukaryotes - 2996 (source: NCBI BLink).
Chr5	23723393	promoter-TSS (AT5G58720.1)	AT5G58720.2	AT5G58720	23723128	23723560	433	23723393	11.97	5.44741	4.05169	2.60048	1	NA	smr (Small MutS Related) domain-containing protein
Chr5	23733930	promoter-TSS (AT5G58760.1)	AT5G58760.1	AT5G58760	23733746	23734210	465	23733930	13.29	7.03383	4.46716	3.77594	1	DDB2	damaged DNA binding 2
Chr5	23762588	TTS (AT5G58840.1)	AT5G58850.1	AT5G58850	23762376	23762681	306	23762588	12.54	7.97514	5.32882	4.49694	1	ATMYB119, MYB119	myb domain protein 119
Chr5	23898487	Intergenic	AT5G59220.1	AT5G59220	23898187	23898824	638	23898487	14.62	9.95898	6.17043	6.02666	1	HAI1	highly ABA-induced PP2C gene 1
Chr5	23896678	promoter-TSS (AT5G59220.1)	AT5G59220.1	AT5G59220	23896547	23896942	396	23896678	11.59	7.06822	4.97032	3.77594	1	HAI1	highly ABA-induced PP2C gene 1
Chr5	23901180	promoter-TSS (AT5G59230.1)	AT5G59230.1	AT5G59230	23900976	23901358	383	23901180	16.14	11.9934	6.74954	7.72713	1	NA	transcription factor-related
Chr5	23999900	promoter-TSS (AT5G59550.1)	AT5G59550.1	AT5G59550	23999757	24000096	340	23999900	16.52	7.66459	4.38092	4.25464	1	BTL09	zinc finger (C3HC4-type RING finger) family protein
Chr5	24101861	Intergenic	AT5G59820.1	AT5G59820	24101666	24102093	428	24101861	12.35	6.6833	4.44843	3.52889	1	RHL41, ZAT12	C2H2-type zinc finger family protein
Chr5	24257373	promoter-TSS (AT5G60270.1)	AT5G60270.1	AT5G60270	24257225	24257583	359	24257373	12.16	7.62961	4.96428	4.23254	1	NA	Concanavalin A-like lectin protein kinase family protein
Chr5	24264471	promoter-TSS (AT5G60300.1)	AT5G60300.2	AT5G60300	24264299	24264625	327	24264471	11.4	6.43609	4.49117	3.33957	1	LecRK-I.9	Concanavalin A-like lectin protein kinase family protein
Chr5	24384378	Intergenic	AT5G60680.1	AT5G60680	24384017	24384528	512	24384378	15.76	10.5134	6.32603	6.48935	1	NA	Protein of unknown function, DUF584
Chr5	24482623	TTS (AT5G60850.1)	AT5G60860.1	AT5G60860	24482355	24482783	429	24482623	12.73	7.3092	4.97287	3.98472	1	AtRABA1f, RABA1f	RAB GTPase homolog A1F
Chr5	24783459	promoter-TSS (AT5G61670.1)	AT5G61670.1	AT5G61670	24783315	24783544	230	24783459	10.45	6.14829	4.5063	3.11619	1	NA	Encodes a close homolog of the Cauliflower OR (Orange) protein. The function of OR is to induce the differentiation of proplastids or other noncolored plastids into chromoplasts for carotenoid accumulation. Both proteins contain a Cysteine-rich zinc finger domain that is highly specific to DnaJ-like molecular chaperons.
Chr5	24887238	Intergenic	AT5G61970.1	AT5G61970	24886939	24887449	511	24887238	19.75	10.0802	5.18811	6.13597	1	NA	signal recognition particle-related / SRP-related
Chr5	24905034	Intergenic	AT5G61990.1	AT5G61990	24904875	24905198	324	24905034	9.69	5.18358	4.13556	2.43384	1	NA	Pentatricopeptide repeat (PPR) superfamily protein
Chr5	24939332	promoter-TSS (AT5G62090.1)	AT5G62090.2	AT5G62090	24939151	24939646	496	24939332	15.38	10.0322	5.88933	6.09519	1	SLK2	SEUSS-like 2
Chr5	24953275	promoter-TSS (AT5G62130.1)	AT5G62130.2	AT5G62130	24953129	24953535	407	24953275	12.16	7.97514	5.17927	4.49694	1	NA	Per1-like family protein
Chr5	24963393	TTS (AT5G62162.1)	AT5G62162.1	AT5G62162	24963182	24963545	364	24963393	11.21	5.86499	4.06857	2.91987	1	MIR399C	NA
Chr5	24973148	exon (AT5G62170.1, exon 4 of 4)	AT5G62170.1	AT5G62170	24972769	24973243	475	24973148	12.16	7.3092	4.76643	3.98472	1	TRM25	LOW protein: M-phase inducer phosphatase-like protein
Chr5	25087200	Intergenic	AT5G62480.2	AT5G62480	25086811	25087359	549	25087200	12.92	6.6833	4.63835	3.52889	1	ATGSTU9, GST14, GST14B, GSTU9	glutathione S-transferase tau 9
Chr5	25103761	promoter-TSS (AT5G62530.1)	AT5G62540.1	AT5G62540	25103600	25103936	337	25103761	12.73	8.00088	5.42036	4.49694	1	UBC3	ubiquitin-conjugating enzyme 3
Chr5	25379578	promoter-TSS (AT5G63320.1)	AT5G63320.3	AT5G63320	25379428	25379713	286	25379578	15.57	6.9063	4.14351	3.71659	1	NPX1	nuclear protein X1
Chr5	25423274	promoter-TSS (AT5G63500.1)	AT5G63500.1	AT5G63500	25423149	25423560	412	25423274	13.29	8.85984	5.57959	5.20957	1	NA	Protein of unknown function (DUF 3339)
Chr5	25437044	Intergenic	AT5G63530.2	AT5G63530	25436835	25437280	446	25437044	19.56	13.1909	6.85417	8.76334	1	ATFP3, FP3	farnesylated protein 3
Chr5	25462635	promoter-TSS (AT5G63600.1)	AT5G63600.1	AT5G63600	25462509	25462898	390	25462635	13.1	8.96517	5.57037	5.24904	1	FLS5, ATFLS5	flavonol synthase 5
Chr5	25477468	promoter-TSS (AT5G63630.1)	AT5G63640.1	AT5G63640	25477272	25477646	375	25477468	11.78	7.04468	5.02972	3.77594	1	NA	ENTH/VHS/GAT family protein
Chr5	25528324	promoter-TSS (AT5G63790.1)	AT5G63790.1	AT5G63790	25528097	25528478	382	25528324	14.24	8.46955	5.11562	4.851	1	ANAC102, NAC102	NAC domain containing protein 102
Chr5	25609291	promoter-TSS (AT5G63970.1)	AT5G63970.1	AT5G63970	25609171	25609613	443	25609291	17.28	8.44714	4.57085	4.84282	1	RGLG3	Copine (Calcium-dependent phospholipid-binding protein) family
Chr5	25676897	promoter-TSS (AT5G64170.1)	AT5G64170.1	AT5G64170	25676762	25677136	375	25676897	13.29	8.21385	5.17932	4.67491	1	NA	dentin sialophosphoprotein-related
Chr5	25753128	intron (AT5G64410.1, intron 2 of 4)	AT5G64410.1	AT5G64410	25752974	25753252	279	25753128	10.07	6.16963	4.37027	3.11619	1	ATOPT4, OPT4	oligopeptide transporter 4
Chr5	25792634	Intergenic	AT5G64530.1	AT5G64530	25792517	25792773	257	25792634	11.02	5.86499	4.00526	2.91987	1	ANAC104, XND1	xylem NAC domain 1
Chr5	25816647	TTS (AT5G64580.1)	AT5G64570.1	AT5G64570	25816328	25816986	659	25816647	10.26	6.16963	4.44528	3.11619	1	XYL4, ATBXL4	beta-D-xylosidase 4
Chr5	25841173	promoter-TSS (AT5G64650.1)	AT5G64650.1	AT5G64650	25841007	25841407	401	25841173	10.26	6.16963	4.44528	3.11619	1	NA	Ribosomal protein L17 family protein
Chr5	25932172	promoter-TSS (AT5G64870.1)	AT5G64880.1	AT5G64880	25932095	25932318	224	25932172	9.69	5.13224	4.10065	2.3869	1	NA	unknown protein; Has 30201 Blast hits to 17322 proteins in 780 species: Archae - 12; Bacteria - 1396; Metazoa - 17338; Fungi - 3422; Plants - 5037; Viruses - 0; Other Eukaryotes - 2996 (source: NCBI BLink).
Chr5	25940442	promoter-TSS (AT5G64910.1)	AT5G64910.2	AT5G64910	25940234	25940671	438	25940442	13.29	7.53305	4.76497	4.15377	1	NA	unknown protein; BEST Arabidopsis thaliana protein match is: unknown protein (TAIR:AT5G10010.1); Has 1807 Blast hits to 1807 proteins in 277 species: Archae - 0; Bacteria - 0; Metazoa - 736; Fungi - 347; Plants - 385; Viruses - 0; Other Eukaryotes - 339 (source: NCBI BLink).
Chr5	26054331	Intergenic	AT5G65207.1	AT5G65207	26054167	26054483	317	26054331	9.88	5.30793	4.29526	2.48625	1	NA	unknown protein; BEST Arabidopsis thaliana protein match is: unknown protein (TAIR:AT5G10040.1); Has 30201 Blast hits to 17322 proteins in 780 species: Archae - 12; Bacteria - 1396; Metazoa - 17338; Fungi - 3422; Plants - 5037; Viruses - 0; Other Eukaryotes - 2996 (source: NCBI BLink).
Chr5	26057186	promoter-TSS (AT5G65210.1)	AT5G65210.6	AT5G65210	26057004	26057857	854	26057186	13.1	8.96517	5.57037	5.24904	1	TGA1	bZIP transcription factor family protein
Chr5	26078308	promoter-TSS (AT5G65240.1)	AT5G65240.1	AT5G65240	26078216	26078478	263	26078308	12.16	6.6833	4.38512	3.52889	1	NA	Leucine-rich repeat protein kinase family protein
Chr5	26083207	promoter-TSS (AT5G65260.1)	AT5G65270.1	AT5G65270	26083031	26083364	334	26083207	14.62	9.14794	5.66102	5.40065	1	AtRABA4a, RABA4a	RAB GTPase homolog A4A
Chr5	26088973	promoter-TSS (AT5G65280.1)	AT5G65290.1	AT5G65290	26088812	26089113	302	26088973	14.81	6.42872	4.09698	3.33957	1	NA	LMBR1-like membrane protein
Chr5	26096660	promoter-TSS (AT5G65300.1)	AT5G65300.1	AT5G65300	26096466	26096832	367	26096660	11.97	7.04468	5.1045	3.77594	1	NA	unknown protein; Has 30201 Blast hits to 17322 proteins in 780 species: Archae - 12; Bacteria - 1396; Metazoa - 17338; Fungi - 3422; Plants - 5037; Viruses - 0; Other Eukaryotes - 2996 (source: NCBI BLink).
Chr5	26100612	Intergenic	AT5G65305.1	AT5G65305	26100382	26100962	581	26100612	17.47	11.2084	6.15777	7.02014	1	NA	NA
Chr5	26100547	Intergenic	AT5G65305.1	AT5G65305	26100496	26100692	197	26100547	13.08	7.53305	4.69312	3.49353	2	NA	NA
Chr5	26221811	promoter-TSS (AT5G65615.1)	AT5G65615.1	AT5G65615	26221698	26221958	261	26221811	10.07	6.03103	4.28257	3.06133	1	NA	NA
Chr5	26228635	promoter-TSS (AT5G65630.1)	AT5G65630.1	AT5G65630	26228477	26229003	527	26228635	16.52	9.01503	5.12388	5.29073	1	GTE7	global transcription factor group E7
Chr5	26253473	promoter-TSS (AT5G65670.1)	AT5G65670.2	AT5G65670	26253294	26253683	390	26253473	13.48	7.53305	4.82828	4.15377	1	IAA9	indole-3-acetic acid inducible 9
Chr5	26250839	Intergenic	AT5G65670.2	AT5G65670	26250761	26251037	277	26250839	9.31	5.30793	4.07024	2.48625	1	IAA9	indole-3-acetic acid inducible 9
Chr5	26263767	TTS (AT5G65683.1)	AT5G65683.1	AT5G65683	26263486	26263900	415	26263767	9.88	5.28878	4.28198	2.48625	1	WAVH2	Zinc finger (C3HC4-type RING finger) family protein
Chr5	26265249	Intergenic	AT5G65690.1	AT5G65690	26265122	26265349	228	26265249	9.31	5.28878	4.05765	2.48625	1	PCK2, PEPCK	phosphoenolpyruvate carboxykinase 2
Chr5	26294523	exon (AT5G65710.1, exon 1 of 2)	AT5G65720.2	AT5G65720	26294359	26294674	316	26294523	10.26	5.59693	4.07829	2.72	1	ATNIFS1, NIFS1, NFS1, ATNFS1	nitrogen fixation S (NIFS)-like 1
Chr5	26363692	promoter-TSS (AT5G65910.1)	AT5G65910.1	AT5G65910	26363589	26363889	301	26363692	15.76	9.31879	5.58799	5.51021	1	NA	BSD domain-containing protein
Chr5	26411266	TTS (AT5G66040.1)	AT5G66045.1	AT5G66045	26410868	26411381	514	26411266	10.26	6.16963	4.44528	3.11619	1	MIR170	NA
Chr5	26421727	promoter-TSS (AT5G66070.1)	AT5G66070.1	AT5G66070	26421607	26421905	299	26421727	12.73	8.00088	5.42036	4.49694	1	NA	RING/U-box superfamily protein
Chr5	26447411	promoter-TSS (AT5G66170.1)	AT5G66170.3	AT5G66170	26447201	26447734	534	26447411	13.86	8.21385	5.38576	4.67491	1	STR18	sulfurtransferase 18
Chr5	26447428	promoter-TSS (AT5G66170.1)	AT5G66170.3	AT5G66170	26447358	26447652	295	26447428	13.08	9.27472	5.75137	5.03351	2	STR18	sulfurtransferase 18
Chr5	26500351	TTS (AT5G66330.1)	AT5G66330.1	AT5G66330	26500099	26500525	427	26500351	12.16	6.6833	4.38512	3.52889	1	NA	Leucine-rich repeat (LRR) family protein
Chr5	26572342	promoter-TSS (AT5G66580.1)	AT5G66580.1	AT5G66580	26572167	26572504	338	26572342	13.67	8.01655	5.19277	4.50872	1	NA	unknown protein; FUNCTIONS IN: molecular_function unknown; INVOLVED IN: N-terminal protein myristoylation; LOCATED IN: cellular_component unknown; BEST Arabidopsis thaliana protein match is: unknown protein (TAIR:AT3G50800.1); Has 1807 Blast hits to 1807 proteins in 277 species: Archae - 0; Bacteria - 0; Metazoa - 736; Fungi - 347; Plants - 385; Viruses - 0; Other Eukaryotes - 339 (source: NCBI B…
Chr5	26688222	promoter-TSS (AT5G66820.1)	AT5G66820.1	AT5G66820	26688007	26688414	408	26688222	15.38	8.67741	5.08508	5.04945	1	NA	unknown protein; Has 35333 Blast hits to 34131 proteins in 2444 species: Archae - 798; Bacteria - 22429; Metazoa - 974; Fungi - 991; Plants - 531; Viruses - 0; Other Eukaryotes - 9610 (source: NCBI BLink).
Chr5	26710060	promoter-TSS (AT5G66880.1)	AT5G66880.1	AT5G66880	26709940	26710159	220	26710060	13.86	7.53305	4.9549	4.15377	1	SNRK2-3, SNRK2.3, SRK2I	sucrose nonfermenting 1(SNF1)-related protein kinase 2.3
Chr5	26721457	promoter-TSS (AT5G66910.1)	AT5G66910.1	AT5G66910	26721243	26721586	344	26721457	11.02	5.86499	4.00526	2.91987	1	NA	Disease resistance protein (CC-NBS-LRR class) family
Chr5	26822269	promoter-TSS (AT5G67220.1)	AT5G67230.1	AT5G67230	26822010	26822472	463	26822269	15.76	9.38051	5.62549	5.55204	1	IRX14-L, I14H	Nucleotide-diphospho-sugar transferases superfamily protein
Chr5	26833506	promoter-TSS (AT5G67250.1)	AT5G67250.1	AT5G67250	26833388	26833771	384	26833506	11.59	7.06822	4.97032	3.77594	1	SKIP2, VFB4	SKP1/ASK1-interacting protein 2
Chr5	26853794	promoter-TSS (AT5G67300.1)	AT5G67300.1	AT5G67300	26853695	26854111	417	26853794	16.14	10.2513	5.71461	6.2481	1	ATMYBR1, ATMYB44, MYBR1, MYB44	myb domain protein r1
Chr5	26906836	promoter-TSS (AT5G67420.1)	AT5G67420.1	AT5G67420	26906638	26906943	306	26906836	9.31	5.30793	4.07024	2.48625	1	LBD37, ASL39	LOB domain-containing protein 37
Chr5	26950039	promoter-TSS (AT5G67550.1)	AT5G67560.1	AT5G67560	26949866	26950321	456	26950039	15.19	6.9063	4.04855	3.71659	1	ATARLA1D, ARLA1D	ADP-ribosylation factor-like A1D

## Sheet: PHYB-GFP_AbCDE_all_peaks
Chr	Mean_position	Annotation	Nearest.PromoterID	AT_number	start	end	length	abs_summit	pileup	X.log10.pvalue	fold_enrichment	X.log10.qvalue	parallel	gene	description
Chr1	469336	promoter-TSS (AT1G02350.1)	AT1G02350.1	AT1G02350	468798	469372	575	469336	16.19	7.66459	4.29703	3.82641	2	NA	protoporphyrinogen oxidase-related
Chr1	1838253	promoter-TSS (AT1G06070.1)	AT1G06070.1	AT1G06070	1838065	1838299	235	1838253	16.65	8.84835	5.06481	4.6446	1	NA	Basic-leucine zipper (bZIP) transcription factor family protein
Chr1	4540690	Intergenic	AT1G13260.1	AT1G13260	4540598	4540848	251	4540690	12.7	8.07054	5.45532	3.98458	1	RAV1, EDF4	related to ABI3/VP1 1
Chr1	4540784	Intergenic	AT1G13260.1	AT1G13260	4540608	4540915	308	4540784	14.11	10.4154	6.24906	6.32339	2	RAV1, EDF4	related to ABI3/VP1 1
Chr1	4901270	Intergenic	AT1G14345.1	AT1G14345	4901115	4901332	218	4901270	11.62	7.58004	5.32143	3.75102	2	NA	NAD(P)-linked oxidoreductase superfamily protein
Chr1	7221113	TTS (AT1G20780.1)	AT1G20790.1	AT1G20790	7220960	7221281	322	7221113	23.34	17.071	7.92783	12.1622	1	NA	F-box family protein
Chr1	7221129	TTS (AT1G20780.1)	AT1G20790.1	AT1G20790	7220917	7221393	477	7221129	44.83	43.3808	15.2762	37.4051	2	NA	F-box family protein
Chr1	12421244	exon (AT1G34110.1, exon 1 of 2)	AT1G34110.1	AT1G34110	12420977	12421285	309	12421244	13.28	7.53305	4.76085	3.73734	2	NA	Leucine-rich receptor-like protein kinase family protein
Chr1	20599569	promoter-TSS (AT1G55210.1)	AT1G55210.1	AT1G55210	20599436	20599673	238	20599569	14.53	8.41215	5.17593	4.52984	2	NA	Disease resistance-responsive (dirigent-like protein) family protein
Chr1	21700080	promoter-TSS (AT1G58400.1)	AT1G58400.1	AT1G58400	21699984	21700251	268	21700080	9.61	5.53715	4.34548	1.76855	1	NA	Disease resistance protein (CC-NBS-LRR class) family
Chr1	21700021	promoter-TSS (AT1G58400.1)	AT1G58400.1	AT1G58400	21699909	21700217	309	21700021	14.11	10.6135	6.37139	6.46544	2	NA	Disease resistance protein (CC-NBS-LRR class) family
Chr1	28319086	promoter-TSS (AT1G75450.1)	AT1G75450.2	AT1G75450	28318790	28319151	362	28319086	12.87	6.6833	4.62249	2.9348	2	CKX5, ATCKX5, ATCKX6	cytokinin oxidase 5
Chr1	28367880	TTS (AT1G75540.1)	AT1G75540.1	AT1G75540	28367771	28368013	243	28367880	13.28	7.53305	4.76085	3.73734	2	STH2	salt tolerance homolog2
Chr2	5199991	Intergenic	AT2G12690.1	AT2G12690	5199803	5200271	469	5199991	29.69	26.5472	11.5542	20.9365	1	NA	NA
Chr2	5198972	Intergenic	AT2G12690.1	AT2G12690	5198841	5199135	295	5198972	13.56	7.53305	4.8523	3.48505	1	NA	NA
Chr2	5201629	Intergenic	AT2G12690.1	AT2G12690	5201261	5201812	552	5201629	12.45	8.5602	5.67142	4.60709	2	NA	NA
Chr2	5200015	Intergenic	AT2G12690.1	AT2G12690	5198778	5200602	1825	5200015	28.64	25.8785	11.5064	20.7718	2	NA	NA
Chr2	5203275	Intergenic	AT2G12695.1	AT2G12695	5203031	5203624	594	5203275	21.28	11.7967	5.56979	7.27351	1	NA	NA
Chr2	5203226	Intergenic	AT2G12695.1	AT2G12695	5202969	5203814	846	5203226	32.38	22.4566	8.34406	17.5275	2	NA	NA
Chr2	9520951	Intergenic	AT2G22426.1	AT2G22426	9520850	9521069	220	9520951	11.5	7.32596	5.10315	3.3249	1	NA	unknown protein; Has 30201 Blast hits to 17322 proteins in 780 species: Archae - 12; Bacteria - 1396; Metazoa - 17338; Fungi - 3422; Plants - 5037; Viruses - 0; Other Eukaryotes - 2996 (source: NCBI BLink).
Chr2	12152473	TTS (AT2G28405.1)	AT2G28405.1	AT2G28405	12152240	12152561	322	12152473	21.79	11.7967	5.6985	7.27351	1	LCR32	low-molecular-weight cysteine-rich 32
Chr2	12152379	TTS (AT2G28405.1)	AT2G28405.1	AT2G28405	12152210	12152547	338	12152379	17.43	11.2084	6.14445	7.01105	2	LCR32	low-molecular-weight cysteine-rich 32
Chr2	17220591	Intergenic	AT2G41310.1	AT2G41310	17220386	17220711	326	17220591	14.59	10.3191	6.38372	5.89924	1	ATRR3, ARR8, RR3	response regulator 3
Chr2	17220575	Intergenic	AT2G41310.1	AT2G41310	17220314	17220839	526	17220575	18.26	15.0407	8.12134	10.5886	2	ATRR3, ARR8, RR3	response regulator 3
Chr2	17838406	Intergenic	AT2G42870.1	AT2G42870	17838163	17838583	421	17838406	18.71	9.25272	4.92627	5.01641	1	PAR1, HLH1	phy rapidly regulated 1
Chr2	17838433	Intergenic	AT2G42870.1	AT2G42870	17838210	17838588	379	17838433	18.26	9.25272	4.81588	5.2757	2	PAR1, HLH1	phy rapidly regulated 1
Chr2	17907240	Intergenic	AT2G43060.1	AT2G43060	17907068	17907442	375	17907240	13.9	7.53305	4.9667	3.48505	1	IBH1	ILI1 binding bHLH 1
Chr2	17907217	Intergenic	AT2G43060.1	AT2G43060	17907142	17907339	198	17907217	13.7	9.09137	5.88565	5.12571	2	IBH1	ILI1 binding bHLH 1
Chr2	18724400	Intergenic	AT2G45430.1	AT2G45430	18724271	18724490	220	18724400	13.9	9.11631	5.98302	4.89393	1	AHL22	AT-hook motif nuclear-localized protein 22
Chr2	18724340	Intergenic	AT2G45430.1	AT2G45430	18724219	18724540	322	18724340	13.7	9.46548	6.12734	5.46659	2	AHL22	AT-hook motif nuclear-localized protein 22
Chr2	19101038	TTS (AT2G46520.1)	AT2G46530.1	AT2G46530	19100922	19101179	258	19101038	17.33	8.44714	4.58306	4.2688	1	ARF11	auxin response factor 11
Chr2	19101124	TTS (AT2G46520.1)	AT2G46530.1	AT2G46530	19100953	19101239	287	19101124	16.6	11.1227	6.39349	6.95248	2	ARF11	auxin response factor 11
Chr2	19298981	TTS (AT2G46980.2)	AT2G46970.1	AT2G46970	19298896	19299242	347	19298981	17.68	10.3076	5.69894	5.89924	1	PIL1	phytochrome interacting factor 3-like 1
Chr2	19299029	TTS (AT2G46980.2)	AT2G46970.1	AT2G46970	19298880	19299112	233	19299029	17.85	12.0573	6.79713	7.80329	2	PIL1	phytochrome interacting factor 3-like 1
Chr3	1291797	TTS (AT3G04732.1)	AT3G04732.1	AT3G04732	1291642	1291928	287	1291797	11.84	5.86499	4.28028	2.05952	1	NA	unknown protein; Has 30201 Blast hits to 17322 proteins in 780 species: Archae - 12; Bacteria - 1396; Metazoa - 17338; Fungi - 3422; Plants - 5037; Viruses - 0; Other Eukaryotes - 2996 (source: NCBI BLink).
Chr3	4124425	promoter-TSS (AT3G12920.1)	AT3G12920.1	AT3G12920	4124278	4124532	255	4124425	13.56	6.85554	4.44214	2.91092	1	BRG3	SBP (S-ribonuclease binding protein) family protein
Chr3	7503445	Intergenic	AT3G21320.1	AT3G21320	7503302	7503596	295	7503445	12.04	8.5602	5.49642	4.60709	2	NA	BEST Arabidopsis thaliana protein match is: hydroxyproline-rich glycoprotein family protein (TAIR:AT2G25930.1); Has 63 Blast hits to 58 proteins in 21 species: Archae - 0; Bacteria - 0; Metazoa - 3; Fungi - 0; Plants - 58; Viruses - 0; Other Eukaryotes - 2 (source: NCBI BLink).
Chr3	8181830	promoter-TSS (AT3G23030.1)	AT3G23030.1	AT3G23030	8181760	8181984	225	8181830	12.87	6.6833	4.62249	2.9348	2	IAA2	indole-3-acetic acid inducible 2
Chr3	13598656	Intergenic	AT3G33058.1	AT3G33058	13598535	13598745	211	13598656	17.16	13.5391	7.43798	8.9012	1	NA	NA
Chr3	13598634	Intergenic	AT3G33058.1	AT3G33058	13598543	13598754	212	13598634	17.02	13.8976	7.59635	9.50157	2	NA	NA
Chr3	13751483	Intergenic	AT3G33076.1	AT3G33076	13751007	13751604	598	13751483	23.34	17.4005	8.11282	12.4739	1	NA	NA
Chr3	13709882	Intergenic	AT3G33076.1	AT3G33076	13709604	13710237	634	13709882	27.29	25.6404	11.5847	20.1372	1	NA	NA
Chr3	13751411	Intergenic	AT3G33076.1	AT3G33076	13750967	13751626	660	13751411	26.98	20.7457	9.32673	15.9449	2	NA	NA
Chr3	13709813	Intergenic	AT3G33076.1	AT3G33076	13709567	13710522	956	13709813	39.02	36.7173	13.3392	31.0742	2	NA	NA
Chr3	13814817	Intergenic	AT3G33080.1	AT3G33080	13814699	13814929	231	13814817	18.36	14.6607	7.92997	9.93528	1	NA	NA
Chr3	13816235	TTS (AT3G33080.1)	AT3G33080.1	AT3G33080	13816100	13816384	285	13816235	23.24	17.4005	8.08149	12.7788	2	NA	NA
Chr3	13814813	Intergenic	AT3G33080.1	AT3G33080	13814699	13814952	254	13814813	21.17	18.5984	9.3463	13.8897	2	NA	NA
Chr3	13815438	Intergenic	AT3G33080.1	AT3G33080	13815339	13815568	230	13815438	17.02	13.8976	7.59635	9.50157	2	NA	NA
Chr3	13706939	Intergenic	AT3G33084.1	AT3G33084	13706809	13707067	259	13706939	15.27	11.3669	6.66485	6.85296	1	NA	NA
Chr3	13705940	Intergenic	AT3G33084.1	AT3G33084	13705496	13706572	1077	13705940	41.01	45.0874	17.2075	37.0113	1	NA	NA
Chr3	13708854	Intergenic	AT3G33084.1	AT3G33084	13708350	13708978	629	13708854	15.77	11.6826	7.07137	7.44689	2	NA	NA
Chr3	13706988	Intergenic	AT3G33084.1	AT3G33084	13706807	13707132	326	13706988	19.51	16.2059	8.64632	11.6764	2	NA	NA
Chr3	13707475	Intergenic	AT3G33084.1	AT3G33084	13707330	13707528	199	13707475	11.21	7.58004	5.14643	3.75102	2	NA	NA
Chr3	13705950	Intergenic	AT3G33084.1	AT3G33084	13705405	13706639	1235	13705950	50.64	51.6897	17.2133	45.076	2	NA	NA
Chr3	13838858	Intergenic	AT3G33100.1	AT3G33100	13838728	13839045	318	13838858	12.87	8.5602	5.84641	4.60709	2	NA	NA
Chr3	13835261	Intergenic	AT3G33100.1	AT3G33100	13835157	13835369	213	13835261	16.19	12.7778	7.24637	8.46709	2	NA	NA
Chr3	13853914	Intergenic	AT3G33106.1	AT3G33106	13853735	13854049	315	13853914	24.02	21.8208	10.2493	16.614	1	NA	NA
Chr3	13866806	Intergenic	AT3G33106.1	AT3G33106	13866684	13866916	233	13866806	15.77	11.6826	7.07137	7.44689	2	NA	NA
Chr3	13853924	Intergenic	AT3G33106.1	AT3G33106	13853747	13854115	369	13853924	25.73	23.6079	11.2712	18.6157	2	NA	NA
Chr3	14181341	Intergenic	AT3G41345.1	AT3G41345	14181230	14181662	433	14181341	15.1	11.3669	6.59457	6.85296	1	NA	NA
Chr3	14175635	Intergenic	AT3G41345.1	AT3G41345	14175472	14175741	270	14175635	15.27	9.31879	5.42432	5.02173	1	NA	NA
Chr3	14180461	Intergenic	AT3G41345.1	AT3G41345	14180358	14180640	283	14180461	14.94	8.41215	5.31429	4.52984	2	NA	NA
Chr3	14181361	Intergenic	AT3G41345.1	AT3G41345	14181221	14181672	452	14181361	17.85	13.8976	7.94634	9.50157	2	NA	NA
Chr3	14175661	Intergenic	AT3G41345.1	AT3G41345	14175415	14175819	405	14175661	18.68	15.0407	8.29633	10.5886	2	NA	NA
Chr3	14186561	Intergenic	AT3G41761.1	AT3G41761	14186235	14186662	428	14186561	12.01	8.30853	5.32946	4.16406	1	NA	NA
Chr3	14185300	Intergenic	AT3G41761.1	AT3G41761	14185101	14185455	355	14185300	17.85	11.2084	6.28281	7.01105	2	NA	NA
Chr3	14186529	Intergenic	AT3G41761.1	AT3G41761	14186136	14186674	539	14186529	15.36	9.31879	5.45265	5.32714	2	NA	NA
Chr3	14215568	Intergenic	AT3G41979.1	AT3G41979	14215453	14215707	255	14215568	17.5	13.5391	7.57855	8.9012	1	NA	NA
Chr3	14213929	Intergenic	AT3G41979.1	AT3G41979	14213747	14214096	350	14213929	15.27	11.3669	6.66485	6.85296	1	NA	NA
Chr3	14214845	Intergenic	AT3G41979.1	AT3G41979	14214422	14215118	697	14214845	15.79	9.31879	5.59592	5.02173	1	NA	NA
Chr3	14212891	Intergenic	AT3G41979.1	AT3G41979	14212366	14213122	757	14212891	15.44	9.31879	5.48152	5.02173	1	NA	NA
Chr3	14211308	Intergenic	AT3G41979.1	AT3G41979	14211217	14211566	350	14211308	11.84	5.86499	4.28028	2.05952	1	NA	NA
Chr3	14215577	Intergenic	AT3G41979.1	AT3G41979	14215415	14216184	770	14215577	25.73	23.6079	11.2712	18.6157	2	NA	NA
Chr3	14214938	Intergenic	AT3G41979.1	AT3G41979	14214408	14215118	711	14214938	20.34	16.2119	8.28374	11.6794	2	NA	NA
Chr3	14213988	Intergenic	AT3G41979.1	AT3G41979	14213706	14214145	440	14213988	17.43	13.8976	7.77135	9.50157	2	NA	NA
Chr3	14212922	Intergenic	AT3G41979.1	AT3G41979	14212305	14213137	833	14212922	21.58	15.2573	7.52805	10.7723	2	NA	NA
Chr3	14211288	Intergenic	AT3G41979.1	AT3G41979	14211186	14211444	259	14211288	19.92	15.0857	8.12261	10.6175	2	NA	NA
Chr3	14223222	Intergenic	AT3G42050.1	AT3G42050	14223082	14223326	245	14223222	22.48	19.3583	9.61679	14.318	1	NA	vacuolar ATP synthase subunit H family protein
Chr3	14225053	Intergenic	AT3G42050.1	AT3G42050	14224876	14225134	259	14225053	19.92	7.99138	4.18477	4.1395	2	NA	vacuolar ATP synthase subunit H family protein
Chr3	14219960	Intergenic	AT3G42050.1	AT3G42050	14219852	14220068	217	14219960	13.28	9.57206	6.02141	5.52969	2	NA	vacuolar ATP synthase subunit H family protein
Chr3	14218382	Intergenic	AT3G42050.1	AT3G42050	14218291	14218504	214	14218382	17.02	8.44714	4.50457	4.55802	2	NA	vacuolar ATP synthase subunit H family protein
Chr3	14223235	Intergenic	AT3G42050.1	AT3G42050	14222907	14223364	458	14223235	26.15	24.8458	11.4124	19.8075	2	NA	vacuolar ATP synthase subunit H family protein
Chr3	14223802	Intergenic	AT3G42050.1	AT3G42050	14223682	14223970	289	14223802	23.24	21.0175	10.191	16.2036	2	NA	vacuolar ATP synthase subunit H family protein
Chr3	21413768	Intergenic	AT3G57810.2	AT3G57810	21413549	21413907	359	21413768	17.02	8.44714	4.50457	4.55802	2	NA	Cysteine proteinases superfamily protein
Chr3	22886866	promoter-TSS (AT3G61826.1)	AT3G61826.1	AT3G61826	22886717	22887038	322	22886866	12.87	6.6833	4.62249	2.9348	2	NA	unknown protein; Has 30201 Blast hits to 17322 proteins in 780 species: Archae - 12; Bacteria - 1396; Metazoa - 17338; Fungi - 3422; Plants - 5037; Viruses - 0; Other Eukaryotes - 2996 (source: NCBI BLink).
Chr3	22991192	promoter-TSS (AT3G62090.1)	AT3G62090.1	AT3G62090	22991003	22991385	383	22991192	17.33	13.5391	7.50826	8.9012	1	PIL2, PIF6	phytochrome interacting factor 3-like 2
Chr3	22991220	promoter-TSS (AT3G62090.1)	AT3G62090.2	AT3G62090	22990969	22991435	467	22991220	22	18.5984	9.69628	13.8897	2	PIL2, PIF6	phytochrome interacting factor 3-like 2
Chr4	5736715	Intergenic	AT4G08949.1	AT4G08949	5736565	5736908	344	5736715	13.9	7.90945	5.20437	3.83558	1	NA	unknown protein; Has 30201 Blast hits to 17322 proteins in 780 species: Archae - 12; Bacteria - 1396; Metazoa - 17338; Fungi - 3422; Plants - 5037; Viruses - 0; Other Eukaryotes - 2996 (source: NCBI BLink).
Chr4	5736754	Intergenic	AT4G08949.1	AT4G08949	5736537	5736913	377	5736754	28.23	25.8785	11.3453	20.7718	2	NA	unknown protein; Has 30201 Blast hits to 17322 proteins in 780 species: Archae - 12; Bacteria - 1396; Metazoa - 17338; Fungi - 3422; Plants - 5037; Viruses - 0; Other Eukaryotes - 2996 (source: NCBI BLink).
Chr4	6370058	promoter-TSS (AT4G10240.1)	AT4G10250.1	AT4G10250	6369957	6370208	252	6370058	18.68	15.0014	8.2718	10.5708	2	ATHSP22.0	HSP20-like chaperones superfamily protein
Chr4	6999755	promoter-TSS (AT4G11550.1)	AT4G11550.1	AT4G11550	6999687	6999912	226	6999755	11.21	7.58004	5.14643	3.75102	2	NA	Cysteine/Histidine-rich C1 domain family protein
Chr4	8140072	Intergenic	AT4G14130.1	AT4G14130	8139938	8140223	286	8140072	13.56	9.29905	5.96201	5.01641	1	XTR7, XTH15	xyloglucan endotransglucosylase/hydrolase 15
Chr4	8140095	Intergenic	AT4G14130.1	AT4G14130	8139949	8140221	273	8140095	13.28	9.54379	6.0036	5.52969	2	XTR7, XTH15	xyloglucan endotransglucosylase/hydrolase 15
Chr4	8323944	Intergenic	AT4G14465.1	AT4G14465	8323827	8324069	243	8323944	13.9	7.53305	4.9667	3.48505	1	AHL20	AT-hook motif nuclear-localized protein 20
Chr4	9441990	Intergenic	AT4G16770.1	AT4G16770	9441837	9442224	388	9441990	13.7	9.57206	6.1964	5.52969	2	NA	2-oxoglutarate (2OG) and Fe(II)-dependent oxygenase superfamily protein
Chr4	9446048	Intergenic	AT4G16780.1	AT4G16780	9445902	9446145	244	9446048	13.39	9.29905	5.89173	5.01641	1	ATHB-2, HAT4, ATHB2, HB-2	homeobox protein 2
Chr4	9443444	Intergenic	AT4G16780.1	AT4G16780	9443242	9443652	411	9443444	29.52	24.2325	10.1721	18.8715	1	ATHB-2, HAT4, ATHB2, HB-2	homeobox protein 2
Chr4	9443439	Intergenic	AT4G16780.1	AT4G16780	9443272	9443697	426	9443439	29.47	24.2325	10.1569	19.2253	2	ATHB-2, HAT4, ATHB2, HB-2	homeobox protein 2
Chr4	13675031	promoter-TSS (AT4G27310.1)	AT4G27310.1	AT4G27310	13674275	13675262	988	13675031	25.74	15.4524	6.68523	10.6726	1	BBX28	B-box type zinc finger family protein
Chr4	13675031	promoter-TSS (AT4G27310.1)	AT4G27310.1	AT4G27310	13674289	13675352	1064	13675031	27.4	17.3804	7.09882	12.7788	2	BBX28	B-box type zinc finger family protein
Chr4	13725318	promoter-TSS (AT4G27440.1)	AT4G27440.2	AT4G27440	13725161	13725496	336	13725318	15.36	10.0638	5.89901	6.00095	2	PORB	protochlorophyllide oxidoreductase B
Chr4	15227473	Intergenic	AT4G31380.1	AT4G31380	15227351	15227573	223	15227473	13.21	8.96639	5.61406	4.75778	1	FLP1	FPF1-like protein 1
Chr4	15227405	Intergenic	AT4G31380.1	AT4G31380	15227338	15227576	239	15227405	14.94	9.79287	6.18901	5.73524	2	FLP1	FPF1-like protein 1
Chr4	15231473	TTS (AT4G31380.1)	AT4G31390.2	AT4G31390	15231249	15231668	420	15231473	18.68	12.1886	6.55953	7.92108	2	ACDO1	Protein kinase superfamily protein
Chr4	16582998	promoter-TSS (AT4G34760.1)	AT4G34760.1	AT4G34760	16582831	16583119	289	16582998	13.56	9.04078	5.79702	4.8285	1	NA	SAUR-like auxin-responsive protein family
Chr4	16582987	promoter-TSS (AT4G34760.1)	AT4G34760.1	AT4G34760	16582803	16583148	346	16582987	16.19	12.551	7.10723	8.28098	2	NA	SAUR-like auxin-responsive protein family
Chr4	17363769	Intergenic	AT4G36860.1	AT4G36860	17363588	17363846	259	17363769	15.27	9.31879	5.42432	5.02173	1	NA	LIM domain-containing protein
Chr4	17748700	Intergenic	AT4G37770.1	AT4G37770	17748532	17748903	372	17748700	14.93	10.3191	6.52429	5.89924	1	ACS8	1-amino-cyclopropane-1-carboxylate synthase 8
Chr4	17755061	TTS (AT4G37770.1)	AT4G37770.1	AT4G37770	17754831	17755138	308	17755061	14.94	10.6135	6.72138	6.46544	2	ACS8	1-amino-cyclopropane-1-carboxylate synthase 8
Chr4	17748642	Intergenic	AT4G37770.1	AT4G37770	17748567	17748826	260	17748642	13.28	9.57206	6.02141	5.52969	2	ACS8	1-amino-cyclopropane-1-carboxylate synthase 8
Chr4	17770758	Intergenic	AT4G37790.1	AT4G37790	17770621	17770880	260	17770758	12.36	8.07054	5.31864	3.98458	1	HAT22	Homeobox-leucine zipper protein family
Chr4	17770706	Intergenic	AT4G37790.1	AT4G37790	17770594	17770824	231	17770706	13.28	9.23766	5.81112	5.26295	2	HAT22	Homeobox-leucine zipper protein family
Chr4	18569766	Intergenic	AT4G40060.1	AT4G40060	18569658	18569880	223	18569766	15.79	9.75625	5.8637	5.43954	1	ATHB16, ATHB-16, HB16	homeobox protein 16
Chr5	566121	promoter-TSS (AT5G02530.1)	AT5G02530.2	AT5G02530	565951	566253	303	566121	14.93	8.41215	5.30991	4.24203	1	NA	RNA-binding (RRM/RBD/RNP motifs) family protein
Chr5	566114	promoter-TSS (AT5G02530.1)	AT5G02530.2	AT5G02530	565978	566273	296	566114	19.09	13.1909	6.69789	8.85585	2	NA	RNA-binding (RRM/RBD/RNP motifs) family protein
Chr5	579301	promoter-TSS (AT5G02580.1)	AT5G02580.2	AT5G02580	579080	579600	521	579301	31.58	27.1277	11.1366	21.3569	1	BGH2	Plant protein 1589 of unknown function
Chr5	579335	promoter-TSS (AT5G02580.1)	AT5G02580.1	AT5G02580	579130	579621	492	579335	27.4	23.0122	10.0965	18.0822	2	BGH2	Plant protein 1589 of unknown function
Chr5	2178316	Intergenic	AT5G07010.1	AT5G07010	2178200	2178434	235	2178316	9.96	5.72502	4.62145	2.08717	2	ATST2A, ST2A	sulfotransferase 2A
Chr5	2935248	Intergenic	AT5G09430.1	AT5G09430	2935149	2935400	252	2935248	15.77	11.6826	7.07137	7.44689	2	NA	alpha/beta-Hydrolases superfamily protein
Chr5	2935289	Intergenic	AT5G09440.1	AT5G09440	2935156	2935395	240	2935289	13.21	9.29905	5.82144	5.01641	1	EXL4	EXORDIUM like 4
Chr5	4629585	promoter-TSS (AT5G14350.1)	AT5G14350.1	AT5G14350	4629479	4629740	262	4629585	12.18	7.73791	5.04247	3.66924	1	NA	Pentatricopeptide repeat (PPR) superfamily protein
Chr5	4629668	promoter-TSS (AT5G14350.1)	AT5G14350.1	AT5G14350	4629418	4629801	384	4629668	14.11	9.86684	5.91195	5.80842	2	NA	Pentatricopeptide repeat (PPR) superfamily protein
Chr5	7464413	Intergenic	AT5G22490.1	AT5G22490	7464297	7464564	268	7464413	9.96	5.72502	4.62145	2.08717	2	NA	O-acyltransferase (WSD1-like) family protein
Chr5	17829014	TTS (AT5G44255.1)	AT5G44255.1	AT5G44255	17828890	17829325	436	17829014	21.97	10.4863	5.08201	6.06245	1	NA	NA
Chr5	17829134	TTS (AT5G44255.1)	AT5G44255.1	AT5G44255	17828847	17829278	432	17829134	21.58	11.3872	5.43934	7.1889	2	NA	NA
Chr5	17913427	TTS (AT5G44450.1)	AT5G44440.1	AT5G44440	17913266	17913651	386	17913427	15.1	10.897	6.30807	6.46723	1	NA	FAD-binding Berberine family protein
Chr5	17913466	TTS (AT5G44450.1)	AT5G44440.1	AT5G44440	17913229	17913686	458	17913466	22.83	19.2534	9.69542	14.5409	2	NA	FAD-binding Berberine family protein
Chr5	18213766	Intergenic	AT5G45100.2	AT5G45100	18213549	18213957	409	18213766	15.27	9.31879	5.42432	5.02173	1	BRG1	SBP (S-ribonuclease binding protein) family protein
Chr5	18213765	Intergenic	AT5G45100.2	AT5G45100	18213609	18213950	342	18213765	20.34	14.2141	7.11297	9.79993	2	BRG1	SBP (S-ribonuclease binding protein) family protein
Chr5	20819934	promoter-TSS (AT5G51210.1)	AT5G51210.1	AT5G51210	20819817	20820094	278	20819934	13.28	9.57206	6.02141	5.52969	2	OLEO3	oleosin3
Chr5	21794338	promoter-TSS (AT5G53660.1)	AT5G53660.1	AT5G53660	21794257	21794453	197	21794338	10.79	6.63403	4.97144	2.90748	2	AtGRF7, GRF7	growth-regulating factor 7
Chr5	22115964	promoter-TSS (AT5G54470.1)	AT5G54470.1	AT5G54470	22115815	22116169	355	22115964	26.43	13.452	5.48547	8.83531	1	BBX29	B-box type zinc finger family protein
Chr5	22115948	promoter-TSS (AT5G54470.1)	AT5G54470.1	AT5G54470	22115685	22116196	512	22115948	22.83	12.6839	5.95735	8.40899	2	BBX29	B-box type zinc finger family protein
Chr5	23359588	TTS (AT5G57670.2)	AT5G57660.1	AT5G57660	23359340	23359860	521	23359588	25.91	18.2649	8.21255	13.2752	1	ATCOL5, COL5	CONSTANS-like 5
Chr5	23359550	TTS (AT5G57670.2)	AT5G57660.1	AT5G57660	23359384	23359823	440	23359550	20.34	10.9285	5.33473	6.76482	2	ATCOL5, COL5	CONSTANS-like 5
Chr5	23700542	promoter-TSS (AT5G58650.1)	AT5G58650.1	AT5G58650	23700349	23700599	251	23700542	12.04	6.6833	4.34577	2.9348	2	PSY1	plant peptide containing sulfated tyrosine 1

## Sheet: PHYD-YFP_abcde_replicated_peaks
Chr	Mean_position	Annotation	Nearest.PromoterID	AT_number	start	end	length	abs_summit	pileup	X.log10.pvalue	fold_enrichment	X.log10.qvalue	parallel	gene	description
Chr2	12152441	TTS (AT2G28405.1)	AT2G28405.1	AT2G28405	12152271	12152557	287	12152441	21.56	15.2573	7.51934	9.87147	1	LCR32	low-molecular-weight cysteine-rich 32
Chr2	12152407	TTS (AT2G28405.1)	AT2G28405.1	AT2G28405	12152214	12152621	408	12152407	28.54	23.0554	9.84699	17.7814	2	LCR32	low-molecular-weight cysteine-rich 32
Chr2	19299060	TTS (AT2G46980.2)	AT2G46970.1	AT2G46970	19298913	19299167	255	19299060	19.76	13.1909	6.92141	7.87218	1	PIL1	phytochrome interacting factor 3-like 1
Chr2	19299089	TTS (AT2G46980.2)	AT2G46970.1	AT2G46970	19298873	19299325	453	19299089	31.11	21.4139	8.02806	16.2106	2	PIL1	phytochrome interacting factor 3-like 1
Chr3	11384178	promoter-TSS (AT3G29575.1)	AT3G29575.1	AT3G29575	11384046	11384267	222	11384178	19.08	13.8924	7.09636	8.49941	1	AFP3	ABI five binding protein 3
Chr3	11384198	promoter-TSS (AT3G29575.1)	AT3G29575.1	AT3G29575	11384001	11384375	375	11384198	22.11	17.2892	8.25458	12.2651	2	AFP3	ABI five binding protein 3
Chr3	22991355	promoter-TSS (AT3G62090.1)	AT3G62090.3	AT3G62090	22991112	22991488	377	22991355	14.65	11.0542	6.88197	5.94523	1	PIL2, PIF6	phytochrome interacting factor 3-like 2
Chr3	22991185	promoter-TSS (AT3G62090.1)	AT3G62090.3	AT3G62090	22991040	22991457	418	22991185	17.48	13.788	7.72489	8.90921	2	PIL2, PIF6	phytochrome interacting factor 3-like 2
Chr4	9443416	Intergenic	AT4G16780.1	AT4G16780	9443243	9443623	381	9443416	32.45	32.1721	13.6215	24.096	1	ATHB-2, HAT4, ATHB2, HB-2	homeobox protein 2
Chr4	9443436	Intergenic	AT4G16780.1	AT4G16780	9443166	9443692	527	9443436	43.45	42.0281	14.8181	35.5955	2	ATHB-2, HAT4, ATHB2, HB-2	homeobox protein 2
Chr4	13675029	promoter-TSS (AT4G27310.1)	AT4G27310.1	AT4G27310	13674957	13675189	233	13675029	16.89	7.66459	4.47271	2.87136	1	BBX28	B-box type zinc finger family protein
Chr4	13675012	promoter-TSS (AT4G27310.1)	AT4G27310.1	AT4G27310	13674798	13675244	447	13675012	24.68	14.5125	6.42102	9.57915	2	BBX28	B-box type zinc finger family protein
Chr5	579329	promoter-TSS (AT5G02580.1)	AT5G02580.1	AT5G02580	579168	579447	280	579329	24.19	20.2369	9.38819	14.3963	1	BGH2	Plant protein 1589 of unknown function
Chr5	579311	promoter-TSS (AT5G02580.1)	AT5G02580.1	AT5G02580	579073	579559	487	579311	37.54	35.2636	13.4757	29.3114	2	BGH2	Plant protein 1589 of unknown function
Chr5	22116009	promoter-TSS (AT5G54470.1)	AT5G54470.1	AT5G54470	22115806	22116162	357	22116009	24.53	14.5125	6.38373	9.03524	1	BBX29	B-box type zinc finger family protein
Chr5	22115984	promoter-TSS (AT5G54470.1)	AT5G54470.1	AT5G54470	22115690	22116305	616	22115984	38.83	28.9709	9.9565	23.4501	2	BBX29	B-box type zinc finger family protein
8 unique genes (targets) are associated with replicated peaks.
	AT_number
	AT2G28405
	AT2G46970
	AT3G29575
	AT3G62090
	AT4G16780
	AT4G27310
	AT5G02580
	AT5G54470

## Sheet: PHYD-YFP_abCde_replicated_peak.
Chr	Mean_position	Annotation	Nearest.PromoterID	AT_number	start	end	length	abs_summit	pileup	X.log10.pvalue	fold_enrichment	X.log10.qvalue	parallel	gene	description
Chr1	957034	TTS (AT1G03790.1)	AT1G03800.1	AT1G03800	956617	957223	607	957034	14.43	8.41215	5.14483	4.8244	1	ERF10, ATERF10	ERF domain protein 10
Chr1	957031	TTS (AT1G03790.1)	AT1G03800.1	AT1G03800	956931	957183	253	957031	11.63	7.97717	5.58544	3.86356	2	ERF10, ATERF10	ERF domain protein 10
Chr1	4010633	promoter-TSS (AT1G11880.1)	AT1G11890.1	AT1G11890	4010453	4010827	375	4010633	18.61	9.25272	4.90322	5.49112	1	SEC22, ATSEC22	Synaptobrevin family protein
Chr1	4010613	promoter-TSS (AT1G11880.1)	AT1G11890.1	AT1G11890	4010528	4010747	220	4010613	18.53	9.25272	4.88227	5.01297	2	SEC22, ATSEC22	Synaptobrevin family protein
Chr1	4578057	promoter-TSS (AT1G13360.1)	AT1G13360.2	AT1G13360	4577704	4578304	601	4578057	17.09	12.1095	6.5556	7.81213	1	NA	unknown protein; BEST Arabidopsis thaliana protein match is: unknown protein (TAIR:AT3G25870.1); Has 69 Blast hits to 69 proteins in 16 species: Archae - 0; Bacteria - 0; Metazoa - 6; Fungi - 0; Plants - 63; Viruses - 0; Other Eukaryotes - 0 (source: NCBI BLink).
Chr1	4577995	promoter-TSS (AT1G13360.1)	AT1G13360.2	AT1G13360	4577911	4578094	184	4577995	11.63	7.32916	5.15772	3.32194	2	NA	unknown protein; BEST Arabidopsis thaliana protein match is: unknown protein (TAIR:AT3G25870.1); Has 69 Blast hits to 69 proteins in 16 species: Archae - 0; Bacteria - 0; Metazoa - 6; Fungi - 0; Plants - 63; Viruses - 0; Other Eukaryotes - 0 (source: NCBI BLink).
Chr1	7267582	promoter-TSS (AT1G20890.1)	AT1G20890.1	AT1G20890	7267366	7267762	397	7267582	16.33	7.66459	4.33344	4.25464	1	caveolin-1	unknown protein; FUNCTIONS IN: molecular_function unknown; INVOLVED IN: biological_process unknown; LOCATED IN: endomembrane system; EXPRESSED IN: 24 plant structures; EXPRESSED DURING: 14 growth stages; BEST Arabidopsis thaliana protein match is: unknown protein (TAIR:AT1G76480.2); Has 33 Blast hits to 33 proteins in 11 species: Archae - 0; Bacteria - 0; Metazoa - 2; Fungi - 0; Plants - 31; Viru…
Chr1	7267502	promoter-TSS (AT1G20890.1)	AT1G20890.1	AT1G20890	7267416	7267596	181	7267502	14.53	11.0895	6.85162	6.70817	2	caveolin-1	unknown protein; FUNCTIONS IN: molecular_function unknown; INVOLVED IN: biological_process unknown; LOCATED IN: endomembrane system; EXPRESSED IN: 24 plant structures; EXPRESSED DURING: 14 growth stages; BEST Arabidopsis thaliana protein match is: unknown protein (TAIR:AT1G76480.2); Has 33 Blast hits to 33 proteins in 11 species: Archae - 0; Bacteria - 0; Metazoa - 2; Fungi - 0; Plants - 31; Viru…
Chr1	8060853	promoter-TSS (AT1G22770.1)	AT1G22767.1	AT1G22767	8060596	8061204	609	8060853	30.2	12.3086	4.45692	7.97674	1	NA	unknown protein; Has 30201 Blast hits to 17322 proteins in 780 species: Archae - 12; Bacteria - 1396; Metazoa - 17338; Fungi - 3422; Plants - 5037; Viruses - 0; Other Eukaryotes - 2996 (source: NCBI BLink).
Chr1	8060845	promoter-TSS (AT1G22770.1)	AT1G22767.1	AT1G22767	8060605	8061147	543	8060845	31.25	15.1537	5.37419	10.4572	2	NA	unknown protein; Has 30201 Blast hits to 17322 proteins in 780 species: Archae - 12; Bacteria - 1396; Metazoa - 17338; Fungi - 3422; Plants - 5037; Viruses - 0; Other Eukaryotes - 2996 (source: NCBI BLink).
Chr1	21364768	promoter-TSS (AT1G57680.1)	AT1G57680.1	AT1G57680	21364527	21365001	475	21364768	21.27	14.4295	6.95996	9.89144	1	Cand1	FUNCTIONS IN: molecular_function unknown; INVOLVED IN: biological_process unknown; LOCATED IN: endomembrane system; EXPRESSED IN: 24 plant structures; EXPRESSED DURING: 15 growth stages; CONTAINS InterPro DOMAIN/s: Uncharacterised conserved protein UCP031277 (InterPro:IPR016971); Has 70 Blast hits to 70 proteins in 19 species: Archae - 0; Bacteria - 0; Metazoa - 1; Fungi - 0; Plants - 66; Viruses…
Chr1	21364752	promoter-TSS (AT1G57680.1)	AT1G57680.1	AT1G57680	21364681	21364896	216	21364752	14.9	8.4379	5.31459	4.27783	2	Cand1	FUNCTIONS IN: molecular_function unknown; INVOLVED IN: biological_process unknown; LOCATED IN: endomembrane system; EXPRESSED IN: 24 plant structures; EXPRESSED DURING: 15 growth stages; CONTAINS InterPro DOMAIN/s: Uncharacterised conserved protein UCP031277 (InterPro:IPR016971); Has 70 Blast hits to 70 proteins in 19 species: Archae - 0; Bacteria - 0; Metazoa - 1; Fungi - 0; Plants - 66; Viruses…
Chr1	25941537	promoter-TSS (AT1G68990.1)	AT1G69010.1	AT1G69010	25941106	25941762	657	25941537	17.09	13.1	7.14551	8.68801	1	BIM2	BES1-interacting Myc-like protein 2
Chr1	25941571	promoter-TSS (AT1G68990.1)	AT1G69010.1	AT1G69010	25941126	25941703	578	25941571	18.17	15.6543	8.45425	10.9226	2	BIM2	BES1-interacting Myc-like protein 2
Chr1	28319084	promoter-TSS (AT1G75450.1)	AT1G75450.2	AT1G75450	28318711	28319248	538	28319084	18.99	12.1886	6.66424	7.87197	1	CKX5, ATCKX5, ATCKX6	cytokinin oxidase 5
Chr1	28319009	promoter-TSS (AT1G75450.1)	AT1G75450.2	AT1G75450	28318800	28319225	426	28319009	22.89	12.6839	5.97222	8.17454	2	CKX5, ATCKX5, ATCKX6	cytokinin oxidase 5
Chr1	29504505	promoter-TSS (AT1G78420.1)	AT1G78420.2	AT1G78420	29504216	29504700	485	29504505	14.81	9.37024	5.8702	5.55204	1	DA2	RING/U-box superfamily protein
Chr1	29504387	promoter-TSS (AT1G78420.1)	AT1G78420.2	AT1G78420	29504332	29504565	234	29504387	9.81	5.66524	4.51582	2.03291	2	DA2	RING/U-box superfamily protein
Chr1	29625403	promoter-TSS (AT1G78790.1)	AT1G78790.2	AT1G78790	29625151	29625717	567	29625403	20.51	13.4274	6.72255	8.98001	1	AT1G78790	unknown protein; CONTAINS InterPro DOMAIN/s: Protein of unknown function DUF2008 (InterPro:IPR018552); Has 69 Blast hits to 69 proteins in 28 species: Archae - 0; Bacteria - 0; Metazoa - 33; Fungi - 0; Plants - 33; Viruses - 0; Other Eukaryotes - 3 (source: NCBI BLink).
Chr1	29625312	promoter-TSS (AT1G78790.1)	AT1G78790.1	AT1G78790	29625208	29625505	298	29625312	14.9	8.41215	5.29865	4.25683	2	ATMHF2	unknown protein; CONTAINS InterPro DOMAIN/s: Protein of unknown function DUF2008 (InterPro:IPR018552); Has 69 Blast hits to 69 proteins in 28 species: Archae - 0; Bacteria - 0; Metazoa - 33; Fungi - 0; Plants - 33; Viruses - 0; Other Eukaryotes - 3 (source: NCBI BLink).
Chr2	259114	Intergenic	AT2G01570.1	AT2G01570	258877	259329	453	259114	15.19	10.9481	6.37566	6.84737	1	RGA1, RGA	GRAS family transcription factor family protein
Chr2	259047	Intergenic	AT2G01570.1	AT2G01570	258981	259180	200	259047	12.72	8.96752	6.05031	4.76957	2	RGA1, RGA	GRAS family transcription factor family protein
Chr2	9002918	promoter-TSS (AT2G20940.1)	AT2G20940.1	AT2G20940	9002771	9003168	398	9002918	13.48	8.70865	5.55827	5.07861	1	NA	Protein of unknown function (DUF1279)
Chr2	9002907	promoter-TSS (AT2G20940.1)	AT2G20940.1	AT2G20940	9002828	9003129	302	9002907	11.26	7.75599	5.28272	3.69009	2	NA	Protein of unknown function (DUF1279)
Chr2	9014119	promoter-TSS (AT2G20980.1)	AT2G20980.1	AT2G20980	9013921	9014289	369	9014119	16.9	12.0279	7.07051	7.74095	1	MCM10	minichromosome maintenance 10
Chr2	9014089	promoter-TSS (AT2G20980.1)	AT2G20980.1	AT2G20980	9013970	9014243	274	9014089	12.35	8.99381	5.90689	4.7744	2	MCM10	minichromosome maintenance 10
Chr2	11947500	Intergenic	AT2G28056.1	AT2G28056	11947329	11947711	383	11947500	19.75	14.5072	7.70321	9.96524	1	NA	NA
Chr2	11947523	Intergenic	AT2G28056.1	AT2G28056	11947324	11947655	332	11947523	19.26	16.0783	8.4621	11.3203	2	NA	NA
Chr2	12152414	TTS (AT2G28405.1)	AT2G28405.1	AT2G28405	12152177	12152713	537	12152414	34.57	30.322	11.8556	24.8894	1	LCR32	low-molecular-weight cysteine-rich 32
Chr2	12152428	TTS (AT2G28405.1)	AT2G28405.1	AT2G28405	12152197	12152605	409	12152428	29.79	24.2325	10.264	18.9481	2	LCR32	low-molecular-weight cysteine-rich 32
Chr2	12634300	promoter-TSS (AT2G29500.1)	AT2G29510.1	AT2G29510	12634040	12634483	444	12634300	19.18	11.4339	5.75332	7.23126	1	NA	Protein of unknown function (DUF3527)
Chr2	12634275	promoter-TSS (AT2G29500.1)	AT2G29510.1	AT2G29510	12634160	12634403	244	12634275	12.72	6.5324	4.47739	2.68614	2	NA	Protein of unknown function (DUF3527)
Chr2	15104578	promoter-TSS (AT2G35950.1)	AT2G35950.1	AT2G35950	15104434	15104716	283	15104578	13.48	8.08141	5.16578	4.57025	1	EDA12	embryo sac development arrest 12
Chr2	15104565	promoter-TSS (AT2G35950.1)	AT2G35950.1	AT2G35950	15104469	15104673	205	15104565	14.17	10.1467	6.10631	5.82188	2	EDA12	embryo sac development arrest 12
Chr2	17907247	Intergenic	AT2G43060.1	AT2G43060	17906876	17907616	741	17907247	24.69	18.4988	8.56352	13.7339	1	IBH1	ILI1 binding bHLH 1
Chr2	17907274	Intergenic	AT2G43060.1	AT2G43060	17907124	17907519	396	17907274	13.44	7.53305	4.81423	3.49353	2	IBH1	ILI1 binding bHLH 1
Chr2	18236929	promoter-TSS (AT2G44080.1)	AT2G44080.1	AT2G44080	18236720	18237121	402	18236929	13.29	8.96517	5.64538	5.24904	1	ARL	ARGOS-like
Chr2	18236889	promoter-TSS (AT2G44080.1)	AT2G44080.1	AT2G44080	18236823	18237003	181	18236889	10.54	6.99474	5.10328	3.02141	2	ARL	ARGOS-like
Chr2	18521485	Intergenic	AT2G44910.1	AT2G44910	18521324	18521703	380	18521485	18.04	14.1564	7.49728	9.66337	1	ATHB4, ATHB-4, HB4	homeobox-leucine zipper protein 4
Chr2	18521601	Intergenic	AT2G44910.1	AT2G44910	18521434	18521700	267	18521601	19.26	15.7687	8.2744	11.0206	2	ATHB4, ATHB-4, HB4	homeobox-leucine zipper protein 4
Chr2	18523560	promoter-TSS (AT2G44920.1)	AT2G44920.2	AT2G44920	18523313	18523733	421	18523560	15.76	10.1096	6.0739	6.14723	1	NA	Tetratricopeptide repeat (TPR)-like superfamily protein
Chr2	18523568	promoter-TSS (AT2G44920.1)	AT2G44920.1	AT2G44920	18523352	18523684	333	18523568	17.44	13.5071	7.53233	8.94873	2	NA	Tetratricopeptide repeat (TPR)-like superfamily protein
Chr2	18663550	TTS (AT2G45250.1)	AT2G45250.1	AT2G45250	18663425	18663673	249	18663550	15	9.17944	5.25419	5.43202	1	NA	Integral membrane protein hemolysin-III homolog
Chr2	18663510	TTS (AT2G45250.1)	AT2G45250.2	AT2G45250	18663428	18663662	235	18663510	16.35	11.395	6.46562	6.9748	2	NA	Integral membrane protein hemolysin-III homolog
Chr2	18867037	exon (AT2G45830.1, exon 2 of 6)	AT2G45830.2	AT2G45830	18866703	18867191	489	18867037	16.33	10.3174	5.81669	6.30208	1	DTA2	downstream target of AGL15 2
Chr2	18865414	promoter-TSS (AT2G45820.1)	AT2G45830.2	AT2G45830	18865278	18865478	201	18865414	11.99	5.86499	4.3298	2.18994	2	DTA2	downstream target of AGL15 2
Chr2	18999347	promoter-TSS (AT2G46270.1)	AT2G46270.2	AT2G46270	18998762	18999737	976	18999347	21.08	15.2573	7.36064	10.6899	1	GBF3	G-box binding factor 3
Chr2	18999352	promoter-TSS (AT2G46270.1)	AT2G46270.1	AT2G46270	18999188	18999645	458	18999352	13.81	9.85699	6.42844	5.57908	2	GBF3	G-box binding factor 3
Chr2	19232480	promoter-TSS (AT2G46790.1)	AT2G46787.1	AT2G46787	19231883	19232652	770	19232480	22.98	15.4506	7.49413	10.8435	1	NA	unknown protein; Has 30201 Blast hits to 17322 proteins in 780 species: Archae - 12; Bacteria - 1396; Metazoa - 17338; Fungi - 3422; Plants - 5037; Viruses - 0; Other Eukaryotes - 2996 (source: NCBI BLink).
Chr2	19232491	promoter-TSS (AT2G46790.1)	AT2G46787.1	AT2G46787	19232373	19232592	220	19232491	20.71	14.2141	7.23633	9.60902	2	NA	unknown protein; Has 30201 Blast hits to 17322 proteins in 780 species: Archae - 12; Bacteria - 1396; Metazoa - 17338; Fungi - 3422; Plants - 5037; Viruses - 0; Other Eukaryotes - 2996 (source: NCBI BLink).
Chr2	19299063	TTS (AT2G46980.2)	AT2G46970.1	AT2G46970	19298800	19299346	547	19299063	34.38	24.5802	8.84421	19.5135	1	PIL1	phytochrome interacting factor 3-like 1
Chr2	19299064	TTS (AT2G46980.2)	AT2G46970.1	AT2G46970	19298846	19299278	433	19299064	34.88	30.322	11.9594	24.6188	2	PIL1	phytochrome interacting factor 3-like 1
Chr3	295663	promoter-TSS (AT3G01820.1)	AT3G01820.1	AT3G01820	295497	295879	383	295663	14.62	9.95898	6.17043	6.02666	1	NA	P-loop containing nucleoside triphosphate hydrolases superfamily protein
Chr3	295682	promoter-TSS (AT3G01820.1)	AT3G01820.1	AT3G01820	295556	295813	258	295682	11.26	7.97717	5.42472	3.86356	2	NA	P-loop containing nucleoside triphosphate hydrolases superfamily protein
Chr3	995113	promoter-TSS (AT3G03870.1)	AT3G03870.1	AT3G03870	994972	995486	515	995113	11.21	7.06822	4.82031	3.77594	1	NA	unknown protein; BEST Arabidopsis thaliana protein match is: unknown protein (TAIR:AT5G18130.1); Has 47 Blast hits to 47 proteins in 13 species: Archae - 0; Bacteria - 0; Metazoa - 2; Fungi - 0; Plants - 45; Viruses - 0; Other Eukaryotes - 0 (source: NCBI BLink).
Chr3	995174	promoter-TSS (AT3G03870.1)	AT3G03870.2	AT3G03870	995063	995252	190	995174	13.08	10.0137	6.21057	5.71424	2	NA	unknown protein; BEST Arabidopsis thaliana protein match is: unknown protein (TAIR:AT5G18130.1); Has 47 Blast hits to 47 proteins in 13 species: Archae - 0; Bacteria - 0; Metazoa - 2; Fungi - 0; Plants - 45; Viruses - 0; Other Eukaryotes - 0 (source: NCBI BLink).
Chr3	2011695	promoter-TSS (AT3G06500.1)	AT3G06500.1	AT3G06500	2011520	2011953	434	2011695	15.76	9.31879	5.58799	5.51021	1	A/N-InvC	Plant neutral invertase family protein
Chr3	2011702	promoter-TSS (AT3G06500.1)	AT3G06500.1	AT3G06500	2011615	2011849	235	2011702	15.99	9.31879	5.66196	5.06502	2	A/N-InvC	Plant neutral invertase family protein
Chr3	3923499	promoter-TSS (AT3G12300.1)	AT3G12320.1	AT3G12320	3923171	3923763	593	3923499	23.74	11.0053	4.94818	6.87039	1	LNK3	unknown protein; BEST Arabidopsis thaliana protein match is: unknown protein (TAIR:AT5G06980.4); Has 102 Blast hits to 102 proteins in 16 species: Archae - 0; Bacteria - 0; Metazoa - 0; Fungi - 0; Plants - 98; Viruses - 0; Other Eukaryotes - 4 (source: NCBI BLink).
Chr3	3923540	promoter-TSS (AT3G12300.1)	AT3G12320.1	AT3G12320	3923301	3923689	389	3923540	18.17	13.7293	7.29014	9.14601	2	LNK3	unknown protein; BEST Arabidopsis thaliana protein match is: unknown protein (TAIR:AT5G06980.4); Has 102 Blast hits to 102 proteins in 16 species: Archae - 0; Bacteria - 0; Metazoa - 0; Fungi - 0; Plants - 98; Viruses - 0; Other Eukaryotes - 4 (source: NCBI BLink).
Chr3	4004385	promoter-TSS (AT3G12590.1)	AT3G12600.1	AT3G12600	4004249	4004655	407	4004385	20.7	10.9285	5.42552	6.84737	1	atnudt16, NUDT16	nudix hydrolase homolog 16
Chr3	4004410	promoter-TSS (AT3G12590.1)	AT3G12600.1	AT3G12600	4004311	4004588	278	4004410	13.81	7.10047	4.66772	3.12117	2	atnudt16, NUDT16	nudix hydrolase homolog 16
Chr3	4312322	promoter-TSS (AT3G13310.1)	AT3G13310.1	AT3G13310	4312063	4312640	578	4312322	12.73	8.00088	5.42036	4.49694	1	DJC66	Chaperone DnaJ-domain superfamily protein
Chr3	4312428	promoter-TSS (AT3G13310.1)	AT3G13310.1	AT3G13310	4312314	4312533	220	4312428	11.63	7.95309	5.56952	3.8619	2	DJC66	Chaperone DnaJ-domain superfamily protein
Chr3	5731040	promoter-TSS (AT3G16830.1)	AT3G16830.1	AT3G16830	5730869	5731446	578	5731040	16.33	11.5289	6.54104	7.30175	1	TPR2	TOPLESS-related 2
Chr3	5731090	promoter-TSS (AT3G16830.1)	AT3G16830.1	AT3G16830	5731004	5731232	229	5731090	11.99	7.62952	5.50983	3.57372	2	TPR2	TOPLESS-related 2
Chr3	7063548	promoter-TSS (AT3G20250.1)	AT3G20250.1	AT3G20250	7063311	7063735	425	7063548	18.23	12.2633	6.45403	7.93256	1	APUM5, PUM5	pumilio 5
Chr3	7063565	promoter-TSS (AT3G20250.1)	AT3G20250.1	AT3G20250	7063473	7063655	183	7063565	13.08	8.63144	5.35541	4.45283	2	APUM5, PUM5	pumilio 5
Chr3	7503437	Intergenic	AT3G21320.1	AT3G21320	7503228	7503557	330	7503437	14.24	9.95898	6.02041	6.02666	1	NA	BEST Arabidopsis thaliana protein match is: hydroxyproline-rich glycoprotein family protein (TAIR:AT2G25930.1); Has 63 Blast hits to 58 proteins in 21 species: Archae - 0; Bacteria - 0; Metazoa - 3; Fungi - 0; Plants - 58; Viruses - 0; Other Eukaryotes - 2 (source: NCBI BLink).
Chr3	7503484	Intergenic	AT3G21320.1	AT3G21320	7503245	7503595	351	7503484	12.35	8.96752	5.89004	4.76957	2	NA	BEST Arabidopsis thaliana protein match is: hydroxyproline-rich glycoprotein family protein (TAIR:AT2G25930.1); Has 63 Blast hits to 58 proteins in 21 species: Archae - 0; Bacteria - 0; Metazoa - 3; Fungi - 0; Plants - 58; Viruses - 0; Other Eukaryotes - 2 (source: NCBI BLink).
Chr3	8181955	promoter-TSS (AT3G23030.1)	AT3G23030.1	AT3G23030	8181757	8182172	416	8181955	14.62	9.95898	6.17043	6.02666	1	IAA2	indole-3-acetic acid inducible 2
Chr3	8181990	promoter-TSS (AT3G23030.1)	AT3G23030.1	AT3G23030	8181879	8182067	189	8181990	13.08	10.0422	6.22833	5.72676	2	IAA2	indole-3-acetic acid inducible 2
Chr3	11384175	promoter-TSS (AT3G29575.1)	AT3G29575.1	AT3G29575	11383825	11384506	682	11384175	30.77	24.2245	9.92757	19.1754	1	AFP3	ABI five binding protein 3
Chr3	11384221	promoter-TSS (AT3G29575.1)	AT3G29575.1	AT3G29575	11384006	11384455	450	11384221	26.89	25.7922	12.3006	20.3713	2	AFP3	ABI five binding protein 3
Chr3	18478564	Intergenic	AT3G49810.1	AT3G49810	18478373	18478780	408	18478564	15.38	10.1096	5.93627	6.14723	1	NA	ARM repeat superfamily protein
Chr3	18478597	Intergenic	AT3G49810.1	AT3G49810	18478476	18478717	242	18478597	12.72	8.22322	5.56184	4.10177	2	NA	ARM repeat superfamily protein
Chr3	19121048	promoter-TSS (AT3G51550.1)	AT3G51550.1	AT3G51550	19120763	19121319	557	19121048	16.71	10.2513	5.90453	6.2481	1	FER	Malectin/receptor-like protein kinase family protein
Chr3	19121085	promoter-TSS (AT3G51550.1)	AT3G51550.1	AT3G51550	19121048	19121250	203	19121085	10.9	6.99474	5.264	3.02141	2	FER	Malectin/receptor-like protein kinase family protein
Chr3	21036255	promoter-TSS (AT3G56800.1)	AT3G56800.1	AT3G56800	21036098	21036423	326	21036255	18.61	12.1886	6.53763	7.87197	1	CAM3, acam-3	calmodulin 3
Chr3	21036224	promoter-TSS (AT3G56800.1)	AT3G56800.1	AT3G56800	21036145	21036396	252	21036224	13.81	7.53305	4.93533	3.49353	2	CAM3, acam-3	calmodulin 3
Chr3	21344037	promoter-TSS (AT3G57630.1)	AT3G57630.1	AT3G57630	21343831	21344301	471	21344037	15.76	10.9481	6.59999	6.84737	1	NA	exostosin family protein
Chr3	21344009	promoter-TSS (AT3G57630.1)	AT3G57630.1	AT3G57630	21343876	21344119	244	21344009	10.9	6.99474	5.264	3.02141	2	NA	exostosin family protein
Chr3	21413767	Intergenic	AT3G57810.2	AT3G57810	21413550	21413926	377	21413767	19.18	10.0802	5.04566	6.13597	1	NA	Cysteine proteinases superfamily protein
Chr3	21413760	Intergenic	AT3G57810.2	AT3G57810	21413595	21413954	360	21413760	17.44	8.44714	4.60979	4.27783	2	NA	Cysteine proteinases superfamily protein
Chr3	21430501	promoter-TSS (AT3G57870.1)	AT3G57870.1	AT3G57870	21430177	21430702	526	21430501	16.14	10.2513	5.71461	6.2481	1	AHUS5, EMB1637, SCE1, SCE1A, ATSCE1	sumo conjugation enzyme 1
Chr3	21430450	promoter-TSS (AT3G57870.1)	AT3G57870.1	AT3G57870	21430310	21430620	311	21430450	11.26	7.32916	5.00931	3.32194	2	AHUS5, EMB1637, SCE1, SCE1A, ATSCE1	sumo conjugation enzyme 1
Chr3	22328158	promoter-TSS (AT3G60400.1)	AT3G60400.1	AT3G60400	22327877	22328541	665	22328158	21.84	11.7967	5.71041	7.55279	1	SHOT1	Mitochondrial transcription termination factor family protein
Chr3	22326178	Intergenic	AT3G60400.1	AT3G60400	22326054	22326281	228	22326178	10.17	6.7938	4.81318	2.89123	2	SHOT1	Mitochondrial transcription termination factor family protein
Chr3	22326244	Intergenic	AT3G60400.1	AT3G60400	22326055	22326393	339	22326244	13.29	8.78366	5.53209	5.13654	1	SHOT1	Mitochondrial transcription termination factor family protein
Chr3	22328109	promoter-TSS (AT3G60400.1)	AT3G60400.1	AT3G60400	22327904	22328269	366	22328109	19.62	10.0802	5.15476	5.75699	2	SHOT1	Mitochondrial transcription termination factor family protein
Chr3	22991296	promoter-TSS (AT3G62090.1)	AT3G62090.1	AT3G62090	22990962	22991554	593	22991296	28.87	26.2155	11.7959	21.0447	1	PIL2, PIF6	phytochrome interacting factor 3-like 2
Chr3	22991291	promoter-TSS (AT3G62090.1)	AT3G62090.2	AT3G62090	22991065	22991487	423	22991291	25.43	24.5179	11.6928	19.175	2	PIL2, PIF6	phytochrome interacting factor 3-like 2
Chr3	23040793	promoter-TSS (AT3G62260.1)	AT3G62260.1	AT3G62260	23040569	23041098	530	23040793	14.43	9.68217	5.92267	5.81828	1	PP2C49	Protein phosphatase 2C family protein
Chr3	23040962	promoter-TSS (AT3G62260.1)	AT3G62260.1	AT3G62260	23040652	23041036	385	23040962	11.99	5.86499	4.3298	2.18994	2	PP2C49	Protein phosphatase 2C family protein
Chr3	23276648	promoter-TSS (AT3G62980.1)	AT3G62980.1	AT3G62980	23276407	23276827	421	23276648	14.24	8.41215	5.08152	4.8244	1	TIR1	F-box/RNI-like superfamily protein
Chr3	23276572	promoter-TSS (AT3G62980.1)	AT3G62980.1	AT3G62980	23276434	23276623	190	23276572	13.44	7.53305	4.81423	3.49353	2	TIR1	F-box/RNI-like superfamily protein
Chr4	526577	Intergenic	AT4G01245.1	AT4G01245	526333	526848	516	526577	13.86	8.96517	5.8704	5.24904	1	NA	FUNCTIONS IN: molecular_function unknown; INVOLVED IN: biological_process unknown; LOCATED IN: endomembrane system; BEST Arabidopsis thaliana protein match is: RING/U-box superfamily protein (TAIR:AT4G01270.1); Has 30201 Blast hits to 17322 proteins in 780 species: Archae - 12; Bacteria - 1396; Metazoa - 17338; Fungi - 3422; Plants - 5037; Viruses - 0; Other Eukaryotes - 2996 (source: NCBI BLink).
Chr4	526498	Intergenic	AT4G01245.1	AT4G01245	526432	526638	207	526498	11.63	5.86499	4.2087	2.18994	2	NA	FUNCTIONS IN: molecular_function unknown; INVOLVED IN: biological_process unknown; LOCATED IN: endomembrane system; BEST Arabidopsis thaliana protein match is: RING/U-box superfamily protein (TAIR:AT4G01270.1); Has 30201 Blast hits to 17322 proteins in 780 species: Archae - 12; Bacteria - 1396; Metazoa - 17338; Fungi - 3422; Plants - 5037; Viruses - 0; Other Eukaryotes - 2996 (source: NCBI BLink).
Chr4	1329397	promoter-TSS (AT4G03010.1)	AT4G03010.1	AT4G03010	1329251	1329545	295	1329397	12.35	7.97514	5.25405	4.49694	1	NA	RNI-like superfamily protein
Chr4	1329467	promoter-TSS (AT4G03010.1)	AT4G03010.1	AT4G03010	1329306	1329562	257	1329467	12.35	8.96752	5.89004	4.76957	2	NA	RNI-like superfamily protein
Chr4	1382644	promoter-TSS (AT4G03113.1)	AT4G03113.1	AT4G03113	1382430	1382893	464	1382644	18.23	9.25272	4.80826	5.49112	1	NA	unknown protein; LOCATED IN: mitochondrion; Has 30201 Blast hits to 17322 proteins in 780 species: Archae - 12; Bacteria - 1396; Metazoa - 17338; Fungi - 3422; Plants - 5037; Viruses - 0; Other Eukaryotes - 2996 (source: NCBI BLink).
Chr4	1382563	TTS (AT4G03113.1)	AT4G03113.1	AT4G03113	1382480	1382718	239	1382563	11.26	6.78722	4.66443	2.88793	2	NA	unknown protein; LOCATED IN: mitochondrion; Has 30201 Blast hits to 17322 proteins in 780 species: Archae - 12; Bacteria - 1396; Metazoa - 17338; Fungi - 3422; Plants - 5037; Viruses - 0; Other Eukaryotes - 2996 (source: NCBI BLink).
Chr4	9442043	Intergenic	AT4G16770.1	AT4G16770	9441903	9442212	310	9442043	13.67	8.96517	5.79539	5.24904	1	NA	2-oxoglutarate (2OG) and Fe(II)-dependent oxygenase superfamily protein
Chr4	9442068	Intergenic	AT4G16770.1	AT4G16770	9441965	9442213	249	9442068	13.81	10.0422	6.54977	5.72676	2	NA	2-oxoglutarate (2OG) and Fe(II)-dependent oxygenase superfamily protein
Chr4	9443399	Intergenic	AT4G16780.1	AT4G16780	9443096	9443772	677	9443399	41.59	39.3523	14.198	32.7534	1	ATHB-2, HAT4, ATHB2, HB-2	homeobox protein 2
Chr4	9443415	Intergenic	AT4G16780.1	AT4G16780	9443181	9443639	459	9443415	37.42	41.4306	16.9966	33.3545	2	ATHB-2, HAT4, ATHB2, HB-2	homeobox protein 2
Chr4	9444276	Intergenic	AT4G16780.1	AT4G16780	9443981	9444493	513	9444276	19.18	15.3128	7.97058	10.7342	1	ATHB-2, HAT4, ATHB2, HB-2	homeobox protein 2
Chr4	9444255	Intergenic	AT4G16780.1	AT4G16780	9444115	9444374	260	9444255	13.44	10.0422	6.38905	5.72676	2	ATHB-2, HAT4, ATHB2, HB-2	homeobox protein 2
Chr4	10698797	promoter-TSS (AT4G19660.1)	AT4G19660.1	AT4G19660	10698584	10699010	427	10698797	11.78	6.6091	4.7422	3.49583	1	NPR4, ATNPR4	NPR1-like protein 4
Chr4	10698854	promoter-TSS (AT4G19660.1)	AT4G19660.1	AT4G19660	10698784	10698981	198	10698854	12.35	8.54671	5.62078	4.37329	2	NPR4, ATNPR4	NPR1-like protein 4
Chr4	12317726	exon (AT4G23630.1, exon 2 of 6)	AT4G23630.1	AT4G23630	12317415	12317934	520	12317726	18.8	14.1564	7.79638	9.66337	1	BTI1, RTNLB1	VIRB2-interacting protein 1
Chr4	12317629	promoter-TSS (AT4G23620.1)	AT4G23630.1	AT4G23630	12317501	12317781	281	12317629	11.99	7.95309	5.72978	3.8619	2	BTI1, RTNLB1	VIRB2-interacting protein 1
Chr4	13461073	Intergenic	AT4G26690.1	AT4G26690	13460932	13461305	374	13461073	12.54	6.6833	4.51173	3.52889	1	SHV3, MRH5, GPDL2	PLC-like phosphodiesterase family protein
Chr4	13461096	Intergenic	AT4G26690.1	AT4G26690	13460991	13461191	201	13461096	8.36	5.14448	4.13896	1.59486	2	SHV3, MRH5, GPDL2	PLC-like phosphodiesterase family protein
Chr4	13675056	promoter-TSS (AT4G27310.1)	AT4G27310.1	AT4G27310	13674210	13675367	1158	13675056	32.48	22.4566	8.36939	17.4836	1	BBX28	B-box type zinc finger family protein
Chr4	13675055	promoter-TSS (AT4G27310.1)	AT4G27310.1	AT4G27310	13674287	13675293	1007	13675055	29.07	24.2325	10.0217	18.9481	2	BBX28	B-box type zinc finger family protein
Chr4	16583032	promoter-TSS (AT4G34760.1)	AT4G34760.1	AT4G34760	16582823	16583134	312	16583032	10.83	5.86199	4.46259	2.91987	1	NA	SAUR-like auxin-responsive protein family
Chr4	16583023	promoter-TSS (AT4G34760.1)	AT4G34760.1	AT4G34760	16582770	16583151	382	16583023	11.63	7.62952	5.35571	3.57372	2	NA	SAUR-like auxin-responsive protein family
Chr4	17755022	TTS (AT4G37770.1)	AT4G37770.1	AT4G37770	17754877	17755217	341	17755022	17.09	13.1	7.14551	8.68801	1	ACS8	1-amino-cyclopropane-1-carboxylate synthase 8
Chr4	17755078	TTS (AT4G37770.1)	AT4G37770.1	AT4G37770	17754833	17755253	421	17755078	18.89	15.6938	8.79986	10.9492	2	ACS8	1-amino-cyclopropane-1-carboxylate synthase 8
Chr4	17770708	Intergenic	AT4G37790.1	AT4G37790	17770575	17770852	278	17770708	13.67	8.63477	5.58401	5.00734	1	HAT22	Homeobox-leucine zipper protein family
Chr4	17770737	Intergenic	AT4G37790.1	AT4G37790	17770512	17770784	273	17770737	11.63	7.69228	5.39715	3.62869	2	HAT22	Homeobox-leucine zipper protein family
Chr5	437257	promoter-TSS (AT5G02200.1)	AT5G02200.2	AT5G02200	436961	437567	607	437257	21.46	17.5641	8.84322	12.8458	1	FHL	far-red-elongated hypocotyl1-like
Chr5	437323	promoter-TSS (AT5G02200.1)	AT5G02200.2	AT5G02200	437134	437433	300	437323	18.17	15.6543	8.45425	10.9226	2	FHL	far-red-elongated hypocotyl1-like
Chr5	566072	promoter-TSS (AT5G02530.1)	AT5G02530.2	AT5G02530	565910	566262	353	566072	17.85	11.2788	6.32657	7.08051	1	NA	RNA-binding (RRM/RBD/RNP motifs) family protein
Chr5	566114	promoter-TSS (AT5G02530.1)	AT5G02530.2	AT5G02530	565927	566307	381	566114	21.44	15.2573	7.47854	10.5346	2	NA	RNA-binding (RRM/RBD/RNP motifs) family protein
Chr5	579320	promoter-TSS (AT5G02580.1)	AT5G02580.1	AT5G02580	578978	579728	751	579320	42.54	40.4727	14.3994	33.7768	1	BGH2	Plant protein 1589 of unknown function
Chr5	579311	promoter-TSS (AT5G02580.1)	AT5G02580.1	AT5G02580	579119	579550	432	579311	36.33	35.4822	13.9126	29.2573	2	BGH2	Plant protein 1589 of unknown function
Chr5	2167440	promoter-TSS (AT5G06980.1)	AT5G06980.3	AT5G06980	2167080	2167580	501	2167440	18.04	9.25272	4.76077	5.49112	1	NA	unknown protein; FUNCTIONS IN: molecular_function unknown; INVOLVED IN: response to karrikin; LOCATED IN: cellular_component unknown; EXPRESSED IN: 21 plant structures; EXPRESSED DURING: 11 growth stages; BEST Arabidopsis thaliana protein match is: unknown protein (TAIR:AT3G12320.1).
Chr5	2167373	promoter-TSS (AT5G06970.1)	AT5G06980.3	AT5G06980	2167126	2167489	364	2167373	16.35	11.6149	6.59916	7.18787	2	NA	unknown protein; FUNCTIONS IN: molecular_function unknown; INVOLVED IN: response to karrikin; LOCATED IN: cellular_component unknown; EXPRESSED IN: 21 plant structures; EXPRESSED DURING: 11 growth stages; BEST Arabidopsis thaliana protein match is: unknown protein (TAIR:AT3G12320.1).
Chr5	2178272	Intergenic	AT5G07010.1	AT5G07010	2178115	2178484	370	2178272	18.42	14.1953	7.67056	9.68416	1	ATST2A, ST2A	sulfotransferase 2A
Chr5	2178273	Intergenic	AT5G07010.1	AT5G07010	2178130	2178481	352	2178273	23.62	21.9044	10.8892	16.7567	2	ATST2A, ST2A	sulfotransferase 2A
Chr5	2612966	Intergenic	AT5G08130.4	AT5G08130	2612788	2613105	318	2612966	15.57	10.9804	6.54546	6.84737	1	BIM1	basic helix-loop-helix (bHLH) DNA-binding superfamily protein
Chr5	2612975	Intergenic	AT5G08130.5	AT5G08130	2612872	2613134	263	2612975	16.35	13.3225	7.65293	8.78038	2	BIM1	basic helix-loop-helix (bHLH) DNA-binding superfamily protein
Chr5	2615649	promoter-TSS (AT5G08139.1)	AT5G08139.1	AT5G08139	2615431	2616316	886	2615649	17.09	13.1	7.14551	8.68801	1	NA	RING/U-box superfamily protein
Chr5	2614675	Intergenic	AT5G08139.1	AT5G08139	2614562	2614784	223	2614675	18.53	12.1886	6.5097	7.72723	2	NA	RING/U-box superfamily protein
Chr5	3051913	promoter-TSS (AT5G09810.1)	AT5G09810.1	AT5G09810	3051639	3052151	513	3051913	17.47	11.2084	6.15777	7.02014	1	ACT7	actin 7
Chr5	3051943	promoter-TSS (AT5G09810.1)	AT5G09810.1	AT5G09810	3051835	3052090	256	3051943	11.99	5.86499	4.3298	2.18994	2	ACT7	actin 7
Chr5	4431248	promoter-TSS (AT5G13730.1)	AT5G13730.1	AT5G13730	4431096	4431429	334	4431248	12.54	6.6833	4.51173	3.52889	1	SIG4, SIGD	sigma factor 4
Chr5	4431247	promoter-TSS (AT5G13730.1)	AT5G13730.1	AT5G13730	4431118	4431329	212	4431247	13.08	10.0137	6.21057	5.71424	2	SIG4, SIGD	sigma factor 4
Chr5	6362085	exon (AT5G19040.1, exon 1 of 1)	AT5G19040.1	AT5G19040	6361872	6362296	425	6362085	14.05	9.14794	5.45457	5.40065	1	ATIPT5, IPT5	isopentenyltransferase 5
Chr5	6361954	exon (AT5G19040.1, exon 1 of 1)	AT5G19040.1	AT5G19040	6361935	6362129	195	6361954	11.26	5.86499	4.08759	2.18994	2	ATIPT5, IPT5	isopentenyltransferase 5
Chr5	19308754	promoter-TSS (AT5G47635.1)	AT5G47640.1	AT5G47640	19308540	19309332	793	19308754	18.42	13.532	7.26907	9.07208	1	NF-YB2	nuclear factor Y, subunit B2
Chr5	19308905	promoter-TSS (AT5G47640.1)	AT5G47640.1	AT5G47640	19308647	19309161	515	19308905	13.44	9.55743	6.07959	5.28767	2	NF-YB2	nuclear factor Y, subunit B2
Chr5	22115976	promoter-TSS (AT5G54470.1)	AT5G54470.1	AT5G54470	22115418	22116263	846	22115976	42.92	33.5372	10.9809	27.9703	1	BBX29	B-box type zinc finger family protein
Chr5	22115962	promoter-TSS (AT5G54470.1)	AT5G54470.1	AT5G54470	22115654	22116261	608	22115962	38.87	35.4158	13.2916	29.203	2	BBX29	B-box type zinc finger family protein
Chr5	23359553	TTS (AT5G57670.2)	AT5G57660.1	AT5G57660	23359383	23359867	485	23359553	22.41	12.6839	5.85286	8.31475	1	ATCOL5, COL5	CONSTANS-like 5
Chr5	23359534	TTS (AT5G57670.2)	AT5G57660.1	AT5G57660	23359452	23359664	213	23359534	18.89	9.25272	4.9731	5.01297	2	ATCOL5, COL5	CONSTANS-like 5
Chr5	26100612	Intergenic	AT5G65305.1	AT5G65305	26100382	26100962	581	26100612	17.47	11.2084	6.15777	7.02014	1	pre-tRNA tRNA-Met	NA
Chr5	26100547	Intergenic	AT5G65305.1	AT5G65305	26100496	26100692	197	26100547	13.08	7.53305	4.69312	3.49353	2	pre-tRNA tRNA-Met	NA
Chr5	26447411	promoter-TSS (AT5G66170.1)	AT5G66170.3	AT5G66170	26447201	26447734	534	26447411	13.86	8.21385	5.38576	4.67491	1	STR18	sulfurtransferase 18
Chr5	26447428	promoter-TSS (AT5G66170.1)	AT5G66170.3	AT5G66170	26447358	26447652	295	26447428	13.08	9.27472	5.75137	5.03351	2	STR18	sulfurtransferase 18
74 unique genes (targets) are associated with replicated peaks.
	AT_number
	AT1G03800
	AT1G11890
	AT1G13360
	AT1G20890
	AT1G22767
	AT1G57680
	AT1G69010
	AT1G75450
	AT1G78420
	AT1G78790
	AT2G01570
	AT2G20940
	AT2G20980
	AT2G28056
	AT2G28405
	AT2G29510
	AT2G35950
	AT2G43060
	AT2G44080
	AT2G44910
	AT2G44920
	AT2G45250
	AT2G45830
	AT2G46270
	AT2G46787
	AT2G46970
	AT3G01820
	AT3G03870
	AT3G06500
	AT3G12320
	AT3G12600
	AT3G13310
	AT3G16830
	AT3G20250
	AT3G21320
	AT3G23030
	AT3G29575
	AT3G49810
	AT3G51550
	AT3G56800
	AT3G57630
	AT3G57810
	AT3G57870
	AT3G60400
	AT3G62090
	AT3G62260
	AT3G62980
	AT4G01245
	AT4G03010
	AT4G03113
	AT4G16770
	AT4G16780
	AT4G19660
	AT4G23630
	AT4G26690
	AT4G27310
	AT4G34760
	AT4G37770
	AT4G37790
	AT5G02200
	AT5G02530
	AT5G02580
	AT5G06980
	AT5G07010
	AT5G08130
	AT5G08139
	AT5G09810
	AT5G13730
	AT5G19040
	AT5G47640
	AT5G54470
	AT5G57660
	AT5G65305
	AT5G66170

## Sheet: PHYB-GFP_AbCDE_replicated_peaks
Chr	Mean_position	Annotation	Nearest.PromoterID	AT_number	start	end	length	abs_summit	pileup	X.log10.pvalue	fold_enrichment	X.log10.qvalue	parallel	gene	description
Chr1	4540690	Intergenic	AT1G13260.1	AT1G13260	4540598	4540848	251	4540690	12.7	8.07054	5.45532	3.98458	1	RAV1, EDF4	related to ABI3/VP1 1
Chr1	4540784	Intergenic	AT1G13260.1	AT1G13260	4540608	4540915	308	4540784	14.11	10.4154	6.24906	6.32339	2	RAV1, EDF4	related to ABI3/VP1 1
Chr1	7221113	TTS (AT1G20780.1)	AT1G20790.1	AT1G20790	7220960	7221281	322	7221113	23.34	17.071	7.92783	12.1622	1	NA	F-box family protein
Chr1	7221129	TTS (AT1G20780.1)	AT1G20790.1	AT1G20790	7220917	7221393	477	7221129	44.83	43.3808	15.2762	37.4051	2	NA	F-box family protein
Chr1	21700080	promoter-TSS (AT1G58400.1)	AT1G58400.1	AT1G58400	21699984	21700251	268	21700080	9.61	5.53715	4.34548	1.76855	1	NA	Disease resistance protein (CC-NBS-LRR class) family
Chr1	21700021	promoter-TSS (AT1G58400.1)	AT1G58400.1	AT1G58400	21699909	21700217	309	21700021	14.11	10.6135	6.37139	6.46544	2	NA	Disease resistance protein (CC-NBS-LRR class) family
Chr2	5198972	Intergenic	AT2G12690.1	AT2G12690	5198841	5199135	295	5198972	13.56	7.53305	4.8523	3.48505	1	NA	NA
Chr2	5201629	Intergenic	AT2G12690.1	AT2G12690	5201261	5201812	552	5201629	12.45	8.5602	5.67142	4.60709	2	NA	NA
Chr2	5199991	Intergenic	AT2G12690.1	AT2G12690	5199803	5200271	469	5199991	29.69	26.5472	11.5542	20.9365	1	NA	NA
Chr2	5200015	Intergenic	AT2G12690.1	AT2G12690	5198778	5200602	1825	5200015	28.64	25.8785	11.5064	20.7718	2	NA	NA
Chr2	5203275	Intergenic	AT2G12695.1	AT2G12695	5203031	5203624	594	5203275	21.28	11.7967	5.56979	7.27351	1	NA	NA
Chr2	5203226	Intergenic	AT2G12695.1	AT2G12695	5202969	5203814	846	5203226	32.38	22.4566	8.34406	17.5275	2	NA	NA
Chr2	12152473	TTS (AT2G28405.1)	AT2G28405.1	AT2G28405	12152240	12152561	322	12152473	21.79	11.7967	5.6985	7.27351	1	LCR32	low-molecular-weight cysteine-rich 32
Chr2	12152379	TTS (AT2G28405.1)	AT2G28405.1	AT2G28405	12152210	12152547	338	12152379	17.43	11.2084	6.14445	7.01105	2	LCR32	low-molecular-weight cysteine-rich 32
Chr2	17220591	Intergenic	AT2G41310.1	AT2G41310	17220386	17220711	326	17220591	14.59	10.3191	6.38372	5.89924	1	ATRR3, ARR8, RR3	response regulator 3
Chr2	17220575	Intergenic	AT2G41310.1	AT2G41310	17220314	17220839	526	17220575	18.26	15.0407	8.12134	10.5886	2	ATRR3, ARR8, RR3	response regulator 3
Chr2	17838406	Intergenic	AT2G42870.1	AT2G42870	17838163	17838583	421	17838406	18.71	9.25272	4.92627	5.01641	1	PAR1, HLH1	phy rapidly regulated 1
Chr2	17838433	Intergenic	AT2G42870.1	AT2G42870	17838210	17838588	379	17838433	18.26	9.25272	4.81588	5.2757	2	PAR1, HLH1	phy rapidly regulated 1
Chr2	17907240	Intergenic	AT2G43060.1	AT2G43060	17907068	17907442	375	17907240	13.9	7.53305	4.9667	3.48505	1	IBH1	ILI1 binding bHLH 1
Chr2	17907217	Intergenic	AT2G43060.1	AT2G43060	17907142	17907339	198	17907217	13.7	9.09137	5.88565	5.12571	2	IBH1	ILI1 binding bHLH 1
Chr2	18724400	Intergenic	AT2G45430.1	AT2G45430	18724271	18724490	220	18724400	13.9	9.11631	5.98302	4.89393	1	AHL22	AT-hook motif nuclear-localized protein 22
Chr2	18724340	Intergenic	AT2G45430.1	AT2G45430	18724219	18724540	322	18724340	13.7	9.46548	6.12734	5.46659	2	AHL22	AT-hook motif nuclear-localized protein 22
Chr2	19101038	TTS (AT2G46520.1)	AT2G46530.1	AT2G46530	19100922	19101179	258	19101038	17.33	8.44714	4.58306	4.2688	1	ARF11	auxin response factor 11
Chr2	19101124	TTS (AT2G46520.1)	AT2G46530.1	AT2G46530	19100953	19101239	287	19101124	16.6	11.1227	6.39349	6.95248	2	ARF11	auxin response factor 11
Chr2	19298981	TTS (AT2G46980.2)	AT2G46970.1	AT2G46970	19298896	19299242	347	19298981	17.68	10.3076	5.69894	5.89924	1	PIL1	phytochrome interacting factor 3-like 1
Chr2	19299029	TTS (AT2G46980.2)	AT2G46970.1	AT2G46970	19298880	19299112	233	19299029	17.85	12.0573	6.79713	7.80329	2	PIL1	phytochrome interacting factor 3-like 1
Chr3	13598656	Intergenic	AT3G33058.1	AT3G33058	13598535	13598745	211	13598656	17.16	13.5391	7.43798	8.9012	1	NA	NA
Chr3	13598634	Intergenic	AT3G33058.1	AT3G33058	13598543	13598754	212	13598634	17.02	13.8976	7.59635	9.50157	2	NA	NA
Chr3	13709882	Intergenic	AT3G33076.1	AT3G33076	13709604	13710237	634	13709882	27.29	25.6404	11.5847	20.1372	1	NA	NA
Chr3	13709813	Intergenic	AT3G33076.1	AT3G33076	13709567	13710522	956	13709813	39.02	36.7173	13.3392	31.0742	2	NA	NA
Chr3	13751483	Intergenic	AT3G33076.1	AT3G33076	13751007	13751604	598	13751483	23.34	17.4005	8.11282	12.4739	1	NA	NA
Chr3	13751411	Intergenic	AT3G33076.1	AT3G33076	13750967	13751626	660	13751411	26.98	20.7457	9.32673	15.9449	2	NA	NA
Chr3	13814817	Intergenic	AT3G33080.1	AT3G33080	13814699	13814929	231	13814817	18.36	14.6607	7.92997	9.93528	1	NA	NA
Chr3	13814813	Intergenic	AT3G33080.1	AT3G33080	13814699	13814952	254	13814813	21.17	18.5984	9.3463	13.8897	2	NA	NA
Chr3	13705940	Intergenic	AT3G33084.1	AT3G33084	13705496	13706572	1077	13705940	41.01	45.0874	17.2075	37.0113	1	NA	NA
Chr3	13705950	Intergenic	AT3G33084.1	AT3G33084	13705405	13706639	1235	13705950	50.64	51.6897	17.2133	45.076	2	NA	NA
Chr3	13706939	Intergenic	AT3G33084.1	AT3G33084	13706809	13707067	259	13706939	15.27	11.3669	6.66485	6.85296	1	NA	NA
Chr3	13706988	Intergenic	AT3G33084.1	AT3G33084	13706807	13707132	326	13706988	19.51	16.2059	8.64632	11.6764	2	NA	NA
Chr3	13853914	Intergenic	AT3G33106.1	AT3G33106	13853735	13854049	315	13853914	24.02	21.8208	10.2493	16.614	1	NA	NA
Chr3	13853924	Intergenic	AT3G33106.1	AT3G33106	13853747	13854115	369	13853924	25.73	23.6079	11.2712	18.6157	2	NA	NA
Chr3	14175635	Intergenic	AT3G41345.1	AT3G41345	14175472	14175741	270	14175635	15.27	9.31879	5.42432	5.02173	1	NA	NA
Chr3	14175661	Intergenic	AT3G41345.1	AT3G41345	14175415	14175819	405	14175661	18.68	15.0407	8.29633	10.5886	2	NA	NA
Chr3	14181341	Intergenic	AT3G41345.1	AT3G41345	14181230	14181662	433	14181341	15.1	11.3669	6.59457	6.85296	1	NA	NA
Chr3	14181361	Intergenic	AT3G41345.1	AT3G41345	14181221	14181672	452	14181361	17.85	13.8976	7.94634	9.50157	2	NA	NA
Chr3	14186561	Intergenic	AT3G41761.1	AT3G41761	14186235	14186662	428	14186561	12.01	8.30853	5.32946	4.16406	1	NA	NA
Chr3	14186529	Intergenic	AT3G41761.1	AT3G41761	14186136	14186674	539	14186529	15.36	9.31879	5.45265	5.32714	2	NA	NA
Chr3	14211308	Intergenic	AT3G41979.1	AT3G41979	14211217	14211566	350	14211308	11.84	5.86499	4.28028	2.05952	1	NA	NA
Chr3	14211288	Intergenic	AT3G41979.1	AT3G41979	14211186	14211444	259	14211288	19.92	15.0857	8.12261	10.6175	2	NA	NA
Chr3	14212891	Intergenic	AT3G41979.1	AT3G41979	14212366	14213122	757	14212891	15.44	9.31879	5.48152	5.02173	1	NA	NA
Chr3	14212922	Intergenic	AT3G41979.1	AT3G41979	14212305	14213137	833	14212922	21.58	15.2573	7.52805	10.7723	2	NA	NA
Chr3	14213929	Intergenic	AT3G41979.1	AT3G41979	14213747	14214096	350	14213929	15.27	11.3669	6.66485	6.85296	1	NA	NA
Chr3	14213988	Intergenic	AT3G41979.1	AT3G41979	14213706	14214145	440	14213988	17.43	13.8976	7.77135	9.50157	2	NA	NA
Chr3	14214845	Intergenic	AT3G41979.1	AT3G41979	14214422	14215118	697	14214845	15.79	9.31879	5.59592	5.02173	1	NA	NA
Chr3	14214938	Intergenic	AT3G41979.1	AT3G41979	14214408	14215118	711	14214938	20.34	16.2119	8.28374	11.6794	2	NA	NA
Chr3	14215568	Intergenic	AT3G41979.1	AT3G41979	14215453	14215707	255	14215568	17.5	13.5391	7.57855	8.9012	1	NA	NA
Chr3	14215577	Intergenic	AT3G41979.1	AT3G41979	14215415	14216184	770	14215577	25.73	23.6079	11.2712	18.6157	2	NA	NA
Chr3	14223222	Intergenic	AT3G42050.1	AT3G42050	14223082	14223326	245	14223222	22.48	19.3583	9.61679	14.318	1	VHA-H	vacuolar ATP synthase subunit H family protein
Chr3	14223235	Intergenic	AT3G42050.1	AT3G42050	14222907	14223364	458	14223235	26.15	24.8458	11.4124	19.8075	2	VHA-H	vacuolar ATP synthase subunit H family protein
Chr3	22991192	promoter-TSS (AT3G62090.1)	AT3G62090.1	AT3G62090	22991003	22991385	383	22991192	17.33	13.5391	7.50826	8.9012	1	PIL2, PIF6	phytochrome interacting factor 3-like 2
Chr3	22991220	promoter-TSS (AT3G62090.1)	AT3G62090.2	AT3G62090	22990969	22991435	467	22991220	22	18.5984	9.69628	13.8897	2	PIL2, PIF6	phytochrome interacting factor 3-like 2
Chr4	5736715	Intergenic	AT4G08949.1	AT4G08949	5736565	5736908	344	5736715	13.9	7.90945	5.20437	3.83558	1	NA	unknown protein; Has 30201 Blast hits to 17322 proteins in 780 species: Archae - 12; Bacteria - 1396; Metazoa - 17338; Fungi - 3422; Plants - 5037; Viruses - 0; Other Eukaryotes - 2996 (source: NCBI BLink).
Chr4	5736754	Intergenic	AT4G08949.1	AT4G08949	5736537	5736913	377	5736754	28.23	25.8785	11.3453	20.7718	2	NA	unknown protein; Has 30201 Blast hits to 17322 proteins in 780 species: Archae - 12; Bacteria - 1396; Metazoa - 17338; Fungi - 3422; Plants - 5037; Viruses - 0; Other Eukaryotes - 2996 (source: NCBI BLink).
Chr4	8140072	Intergenic	AT4G14130.1	AT4G14130	8139938	8140223	286	8140072	13.56	9.29905	5.96201	5.01641	1	XTR7, XTH15	xyloglucan endotransglucosylase/hydrolase 15
Chr4	8140095	Intergenic	AT4G14130.1	AT4G14130	8139949	8140221	273	8140095	13.28	9.54379	6.0036	5.52969	2	XTR7, XTH15	xyloglucan endotransglucosylase/hydrolase 15
Chr4	9443444	Intergenic	AT4G16780.1	AT4G16780	9443242	9443652	411	9443444	29.52	24.2325	10.1721	18.8715	1	ATHB-2, HAT4, ATHB2, HB-2	homeobox protein 2
Chr4	9443439	Intergenic	AT4G16780.1	AT4G16780	9443272	9443697	426	9443439	29.47	24.2325	10.1569	19.2253	2	ATHB-2, HAT4, ATHB2, HB-2	homeobox protein 2
Chr4	13675031	promoter-TSS (AT4G27310.1)	AT4G27310.1	AT4G27310	13674275	13675262	988	13675031	25.74	15.4524	6.68523	10.6726	1	BBX28	B-box type zinc finger family protein
Chr4	13675031	promoter-TSS (AT4G27310.1)	AT4G27310.1	AT4G27310	13674289	13675352	1064	13675031	27.4	17.3804	7.09882	12.7788	2	BBX28	B-box type zinc finger family protein
Chr4	15227473	Intergenic	AT4G31380.1	AT4G31380	15227351	15227573	223	15227473	13.21	8.96639	5.61406	4.75778	1	FLP1	FPF1-like protein 1
Chr4	15227405	Intergenic	AT4G31380.1	AT4G31380	15227338	15227576	239	15227405	14.94	9.79287	6.18901	5.73524	2	FLP1	FPF1-like protein 1
Chr4	16582998	promoter-TSS (AT4G34760.1)	AT4G34760.1	AT4G34760	16582831	16583119	289	16582998	13.56	9.04078	5.79702	4.8285	1	NA	SAUR-like auxin-responsive protein family
Chr4	16582987	promoter-TSS (AT4G34760.1)	AT4G34760.1	AT4G34760	16582803	16583148	346	16582987	16.19	12.551	7.10723	8.28098	2	NA	SAUR-like auxin-responsive protein family
Chr4	17748700	Intergenic	AT4G37770.1	AT4G37770	17748532	17748903	372	17748700	14.93	10.3191	6.52429	5.89924	1	ACS8	1-amino-cyclopropane-1-carboxylate synthase 8
Chr4	17748642	Intergenic	AT4G37770.1	AT4G37770	17748567	17748826	260	17748642	13.28	9.57206	6.02141	5.52969	2	ACS8	1-amino-cyclopropane-1-carboxylate synthase 8
Chr4	17770758	Intergenic	AT4G37790.1	AT4G37790	17770621	17770880	260	17770758	12.36	8.07054	5.31864	3.98458	1	HAT22	Homeobox-leucine zipper protein family
Chr4	17770706	Intergenic	AT4G37790.1	AT4G37790	17770594	17770824	231	17770706	13.28	9.23766	5.81112	5.26295	2	HAT22	Homeobox-leucine zipper protein family
Chr5	566121	promoter-TSS (AT5G02530.1)	AT5G02530.2	AT5G02530	565951	566253	303	566121	14.93	8.41215	5.30991	4.24203	1	NA	RNA-binding (RRM/RBD/RNP motifs) family protein
Chr5	566114	promoter-TSS (AT5G02530.1)	AT5G02530.2	AT5G02530	565978	566273	296	566114	19.09	13.1909	6.69789	8.85585	2	NA	RNA-binding (RRM/RBD/RNP motifs) family protein
Chr5	579301	promoter-TSS (AT5G02580.1)	AT5G02580.2	AT5G02580	579080	579600	521	579301	31.58	27.1277	11.1366	21.3569	1	BGH2	Plant protein 1589 of unknown function
Chr5	579335	promoter-TSS (AT5G02580.1)	AT5G02580.1	AT5G02580	579130	579621	492	579335	27.4	23.0122	10.0965	18.0822	2	BGH2	Plant protein 1589 of unknown function
Chr5	4629585	promoter-TSS (AT5G14350.1)	AT5G14350.1	AT5G14350	4629479	4629740	262	4629585	12.18	7.73791	5.04247	3.66924	1	NA	Pentatricopeptide repeat (PPR) superfamily protein
Chr5	4629668	promoter-TSS (AT5G14350.1)	AT5G14350.1	AT5G14350	4629418	4629801	384	4629668	14.11	9.86684	5.91195	5.80842	2	NA	Pentatricopeptide repeat (PPR) superfamily protein
Chr5	17829014	TTS (AT5G44255.1)	AT5G44255.1	AT5G44255	17828890	17829325	436	17829014	21.97	10.4863	5.08201	6.06245	1	NA	NA
Chr5	17829134	TTS (AT5G44255.1)	AT5G44255.1	AT5G44255	17828847	17829278	432	17829134	21.58	11.3872	5.43934	7.1889	2	NA	NA
Chr5	17913427	TTS (AT5G44450.1)	AT5G44440.1	AT5G44440	17913266	17913651	386	17913427	15.1	10.897	6.30807	6.46723	1	ATBBE28	FAD-binding Berberine family protein
Chr5	17913466	TTS (AT5G44450.1)	AT5G44440.1	AT5G44440	17913229	17913686	458	17913466	22.83	19.2534	9.69542	14.5409	2	ATBBE28	FAD-binding Berberine family protein
Chr5	18213766	Intergenic	AT5G45100.2	AT5G45100	18213549	18213957	409	18213766	15.27	9.31879	5.42432	5.02173	1	BRG1	SBP (S-ribonuclease binding protein) family protein
Chr5	18213765	Intergenic	AT5G45100.2	AT5G45100	18213609	18213950	342	18213765	20.34	14.2141	7.11297	9.79993	2	BRG1	SBP (S-ribonuclease binding protein) family protein
Chr5	22115964	promoter-TSS (AT5G54470.1)	AT5G54470.1	AT5G54470	22115815	22116169	355	22115964	26.43	13.452	5.48547	8.83531	1	BBX29	B-box type zinc finger family protein
Chr5	22115948	promoter-TSS (AT5G54470.1)	AT5G54470.1	AT5G54470	22115685	22116196	512	22115948	22.83	12.6839	5.95735	8.40899	2	BBX29	B-box type zinc finger family protein
Chr5	23359588	TTS (AT5G57670.2)	AT5G57660.1	AT5G57660	23359340	23359860	521	23359588	25.91	18.2649	8.21255	13.2752	1	ATCOL5, COL5	CONSTANS-like 5
Chr5	23359550	TTS (AT5G57670.2)	AT5G57660.1	AT5G57660	23359384	23359823	440	23359550	20.34	10.9285	5.33473	6.76482	2	ATCOL5, COL5	CONSTANS-like 5
38 unique genes (targets) are associated with replicated peaks.
	AT_number
	AT3G33084
	AT5G02580
	AT2G12690
	AT3G33076
	AT4G16780
	AT3G33106
	AT3G42050
	AT5G57660
	AT1G20790
	AT4G27310
	AT3G33080
	AT3G62090
	AT3G33058
	AT3G41979
	AT5G54470
	AT2G28405
	AT2G12695
	AT3G41345
	AT5G44440
	AT5G44255
	AT4G37770
	AT2G46970
	AT2G41310
	AT5G45100
	AT4G14130
	AT2G42870
	AT2G45430
	AT4G34760
	AT4G31380
	AT2G46530
	AT5G02530
	AT3G41761
	AT4G37790
	AT1G13260
	AT4G08949
	AT5G14350
	AT2G43060
	AT1G58400

## Sheet: gene lists
	PHYD-YFP_abcde gene list				PHYD-YFP_abCde gene list				PHYB-GFP_AbCDE gene list
	gene	AT_number	mean_fold_enrichment		gene	AT_number	mean_fold_enrichment		gene	AT_number	mean_fold_enrichment
	ATHB-2, HAT4, ATHB2, HB-2	AT4G16780	14.2198		ATHB-2, HAT4, ATHB2, HB-2	AT4G16780	15.5973		NA	AT3G33084	17.2104
	NA	AT5G02580	11.4319		BGH2	AT5G02580	14.156		NA	AT3G33076	12.4619
	LCR32	AT2G28405	8.68316		BBX29	AT5G54470	12.1363		NA	AT1G20790	11.602
	BBX29	AT5G54470	8.17011		PIL2, PIF6	AT3G62090	11.7444		NA	AT2G12690	11.5303
	AFP3	AT3G29575	7.67547		AFP3	AT3G29575	11.1141		NA	AT3G33106	10.7602
	PIL1	AT2G46970	7.47473		LCR32	AT2G28405	11.0598		BGH2	AT5G02580	10.6166
	PIL2, PIF6	AT3G62090	7.30343		PIL1	AT2G46970	10.4018		VHA-H	AT3G42050	10.5146
	BBX28	AT4G27310	5.44687		ATST2A, ST2A	AT5G07010	9.27988		ATHB-2, HAT4, ATHB2, HB-2	AT4G16780	10.1645
					BBX28	AT4G27310	9.19554		5.8SrRNA	AT3G41979	9.42488
					FHL	AT5G02200	8.64874		NA	AT3G33080	8.63814
	Mean fold enrichment was calculated from the corresponding values of replicated peaks. If a gene was associated with more than one replicated peaks, the one with the highest fold enrichment was taken. Genes representing the common targets (present in all the three genotypes) are backgrounded with yellow colour. Targets shared by PHYD-YFP_abCde and PHYB-GFP_AbCDE, but are not present in PHYD-YFP_a…				MIR172A	AT2G28056	8.08265		PIL2, PIF6	AT3G62090	8.60227
					ACS8	AT4G37770	7.97269		NA	AT4G08949	8.27483
					ATHB4, ATHB-4, HB4	AT2G44910	7.88584		ATBBE28	AT5G44440	8.00174
					BIM2	AT1G69010	7.79988		NA	AT3G33058	7.51717
					NA	AT2G46787	7.36523		NA	AT3G41345	7.27046
					BIM1	AT5G08130	7.09919		ATRR3, ARR8, RR3	AT2G41310	7.25253
					ALY2	AT5G02530	6.90255		NA	AT2G12695	6.95693
					GBF3	AT2G46270	6.89454		BBX28	AT4G27310	6.89203
					NA	AT5G08139	6.82761		ATCOL5, COL5	AT5G57660	6.77364
					NA	AT2G44920	6.80312		SAUR50	AT4G34760	6.45213
					BTI1, RTNLB1	AT4G23630	6.76308		ACS8	AT4G37770	6.27285
					IBH1	AT2G43060	6.68888		BRG1	AT5G45100	6.26864
					NF-YB2	AT5G47640	6.67433		PIL1	AT2G46970	6.24803
					MCM10	AT2G20980	6.4887		AHL22	AT2G45430	6.05518
					CKX5, ATCKX5, ATCKX6	AT1G75450	6.31823		ALY2	AT5G02530	6.0039
					RGA1, RGA	AT2G01570	6.21298		XTR7, XTH15	AT4G14130	5.9828
					IAA2	AT3G23030	6.19938		LCR32	AT2G28405	5.92148
					NA	AT4G16770	6.17258		FLP1	AT4G31380	5.90153
					Cand1	AT1G57680	6.13727		RAV1, EDF4	AT1G13260	5.85219
					LNK3	AT3G12320	6.11916		BBX29	AT5G54470	5.72141
					TPR2	AT3G16830	6.02543		HAT22	AT4G37790	5.56488
					ATMHF2	AT1G78790	6.0106		ARF11	AT2G46530	5.48827
					EARLY FLOWERING	AT3G21320	5.95523		NA	AT5G14350	5.47721
					EXAD	AT3G57630	5.932		IBH1	AT2G43060	5.42618
					APUM5, PUM5	AT3G20250	5.90472		NA	AT3G41761	5.39105
					LIN52A	AT2G45250	5.85991		NA	AT1G58400	5.35844
					NA	AT1G13360	5.85666		NA	AT5G44255	5.26067
					NA	AT3G01820	5.79758		PAR1, HLH1	AT2G42870	4.87107
					ATPUB30	AT3G49810	5.74906
					CAM3, acam-3	AT3G56800	5.73648
					LNK4	AT5G06980	5.67997
					EDA12	AT2G35950	5.63604
					A/N-INVC	AT3G06500	5.62497
					caveolin-1	AT1G20890	5.59253
					FER	AT3G51550	5.58427
					NA	AT4G03010	5.57205
					STR18	AT5G66170	5.56856
					NA	AT3G03870	5.51544
					DJC66	AT3G13310	5.49494
					HAT22	AT4G37790	5.49058
					pre-tRNA tRNA-Met	AT5G65305	5.42544
					NA	AT2G20940	5.4205
					ATCOL5, COL5	AT5G57660	5.41298
					ARL	AT2G44080	5.37433
					ERF10, ATERF10	AT1G03800	5.36514
					AHUS5, EMB1637, SCE1, SCE1A, ATSCE1	AT3G57870	5.36196
					SIG4, SIGD	AT5G13730	5.36115
					SHOT1	AT3G60400	5.34342
					ACT7	AT5G09810	5.24378
					DA2	AT1G78420	5.19301
					NPR4, ATNPR4	AT4G19660	5.18149
					PP2C49	AT3G62260	5.12623
					NA	AT2G29510	5.11536
					DTA2	AT2G45830	5.07325
					atnudt16, NUDT16	AT3G12600	5.04662
					NA	AT4G01245	5.03955
					TIR1	AT3G62980	4.94787
					NA	AT1G22767	4.91555
					SAUR50	AT4G34760	4.90915
					SEC22, ATSEC22	AT1G11890	4.89274
					NA	AT3G57810	4.82773
					ATIPT5, IPT5	AT5G19040	4.77108
					NA	AT4G03113	4.73635
					SHV3, MRH5, GPDL2	AT4G26690	4.32535
