# Supplementary material for: Phytochrome C and Low Temperature Promote the Protein Accumulation and Red-Light Signaling of Phytochrome D
Source: Plant Cell Physiol. 2024 Aug 9;65(10):1717–35. doi: 10.1093/pcp/pcae089 (PMC11558544; doi:10.1093/pcp/pcae089)
Supplement: pcae089_Supp [file pcae089_supp.zip › suppl_data/pcp-2024-e-00164-File016.xlsx]

## Sheet: Suppl. Dataset 6 description
Supplementary Dataset 6: Differential expression (DEG) and gene ontology (GO) analyses of the phyB-phyD joint target genes. The DEGs of phyB-phyD joint target genes (listed at Supplementary Dataset S6) were selected from the DEG list of 1 h or 24 h red light treated aBcde plants grown at 17 °C (listed at Supplementary Dataset S1). Selected DEGs were GO analysed and annotated with the TAIR gene de…

## Sheet: phyB-phyD down tar. DEG
phyB-phyD joint downregulated target DEGs: 29/99 phyB-phyD joint target genes were identified as downregulated DEGs, genes that showed significant and at least 2x downregulation in the 1 h and/or 24 h red light treated, 17 °C grown, aBcde RNA-seq samples relative to the dark control. 13 were significantly downregulated at 1 h and 24 h, 15 were significantly downregulated only at 24 h and only one…
	total	elements	1h	24h
phyB-phyD joint target genes, which were significantly downregulated at both timepoints	13	AT4G14130	-2.12667	-5.75812
		AT1G75450	-2.07295	-2.27609
		AT5G44440	-1.38659	-1.75852
		AT4G16780	-1.81512	-3.21906
		AT4G27310	-1.13658	-3.23171
		AT2G44910	-3.76147	-2.18435
		AT4G37770	-2.13413	-5.1076
		AT1G20790	-1.40017	-7.1577
		AT4G31380	-1.68126	-4.13168
		AT2G42870	-1.44902	-1.52951
		AT5G02580	-2.04923	-3.92639
		AT2G46970	-4.51412	-5.77514
		AT5G07010	-1.42952	-3.92635
phyB-phyD joint target gene, which was significantly downregulated only at 1 h	1	AT5G13730	-1.25675	1.16737
phyB-phyD joint target genes, which were significantly downregulated only at 24 h	15	AT3G20250		-1.23718
		AT2G46270		-1.61557
		AT2G43060		-2.4931
		AT1G13260		-1.04895
		AT3G12320	1.43257	-1.97378
		AT3G23030		-1.32624
		AT3G06500		-1.44229
		AT5G19040		-1.83788
		AT5G06980		-1.97635
		AT2G28056		-3.63543
		AT3G62090		-1.61861
		AT3G29575		-2.37088
		AT4G16770		-1.62543
		AT5G02200		-2.8632
		AT5G57660		-1.7753

## Sheet: phyB-phyD down tar. DEG GO
Analysis Type:	PANTHER Overrepresentation Test (Released 20231017)
Annotation Version and Release Date:	GO Ontology database DOI: 10.5281/zenodo.7942786 Released 2023-01-05
Analyzed List:	upload_1 (Arabidopsis thaliana)
Reference List:	Arabidopsis thaliana (all genes in database)
Test Type:	FISHER
Correction:	FDR
GO biological process complete	Arabidopsis thaliana - REFLIST (27436)	upload_1 (27)	upload_1 (expected)	upload_1 (over/under)	upload_1 (fold Enrichment)	upload_1 (raw P-value)	upload_1 (FDR)
shade avoidance (GO:0009641)	17	4	0.02	+	> 100	4.38e-09	3.11e-06
response to far red light (GO:0010218)	55	4	0.05	+	73.9	3.25e-07	0.000132
red or far-red light signaling pathway (GO:0010017)	54	3	0.05	+	56.45	2.39e-05	0.00566
cellular response to red or far red light (GO:0071489)	59	3	0.06	+	51.67	3.08e-05	0.00673
circadian rhythm (GO:0007623)	133	3	0.13	+	22.92	0.000318	0.042
rhythmic process (GO:0048511)	133	3	0.13	+	22.92	0.000318	0.0411
cellular response to light stimulus (GO:0071482)	183	4	0.18	+	22.21	3.23e-05	0.00655
cellular response to radiation (GO:0071478)	189	4	0.19	+	21.51	3.66e-05	0.00715
negative regulation of RNA biosynthetic process (GO:1902679)	238	5	0.23	+	21.35	3.58e-06	0.00113
negative regulation of DNA-templated transcription (GO:0045892)	238	5	0.23	+	21.35	3.58e-06	0.00107
negative regulation of RNA metabolic process (GO:0051253)	252	5	0.25	+	20.16	4.71e-06	0.00134
response to red or far red light (GO:0009639)	409	8	0.4	+	19.88	4.56e-09	2.87e-06
negative regulation of nucleobase-containing compound metabolic process (GO:0045934)	287	5	0.28	+	17.7	8.75e-06	0.00236
negative regulation of macromolecule biosynthetic process (GO:0010558)	329	5	0.32	+	15.44	1.67e-05	0.00431
cellular response to environmental stimulus (GO:0104004)	274	4	0.27	+	14.83	0.00015	0.0224
cellular response to abiotic stimulus (GO:0071214)	274	4	0.27	+	14.83	0.00015	0.0218
negative regulation of cellular biosynthetic process (GO:0031327)	375	5	0.37	+	13.55	3.1e-05	0.00652
negative regulation of biosynthetic process (GO:0009890)	393	5	0.39	+	12.93	3.87e-05	0.00732
negative regulation of nitrogen compound metabolic process (GO:0051172)	408	5	0.4	+	12.45	4.61e-05	0.0077
negative regulation of cellular metabolic process (GO:0031324)	459	5	0.45	+	11.071	8e-05	0.0126
regulation of post-embryonic development (GO:0048580)	485	5	0.48	+	10.48	0.000103	0.0159
regulation of multicellular organismal development (GO:2000026)	572	5	0.56	+	8.88	0.000221	0.0299
negative regulation of macromolecule metabolic process (GO:0010605)	742	6	0.73	+	8.221	7.26e-05	0.0118
regulation of RNA biosynthetic process (GO:2001141)	2453	16	2.41	+	6.63	8.65e-11	4.91e-07
regulation of DNA-templated transcription (GO:0006355)	2445	15	2.41	+	6.231	1.13e-09	1.07e-06
regulation of macromolecule biosynthetic process (GO:0010556)	2675	16	2.63	+	6.081	3.14e-10	5.95e-07
regulation of RNA metabolic process (GO:0051252)	2717	16	2.67	+	5.98	3.96e-10	5.62e-07
regulation of biosynthetic process (GO:0009889)	3061	17	3.011	+	5.64	1.85e-10	5.26e-07
regulation of cellular biosynthetic process (GO:0031326)	2901	16	2.85	+	5.6	1.04e-09	1.18e-06
regulation of nucleobase-containing compound metabolic process (GO:0019219)	3053	16	3	+	5.33	2.21e-09	1.79e-06
response to light stimulus (GO:0009416)	2199	10	2.161	+	4.62	2.61e-05	0.00593
regulation of nitrogen compound metabolic process (GO:0051171)	3666	16	3.61	+	4.43	3.16e-08	1.8e-05
regulation of cellular metabolic process (GO:0031323)	3679	16	3.62	+	4.42	3.33e-08	1.72e-05
response to radiation (GO:0009314)	2311	10	2.271	+	4.4	4.01e-05	0.00734
regulation of primary metabolic process (GO:0080090)	3784	16	3.72	+	4.311	4.99e-08	2.36e-05
regulation of gene expression (GO:0010468)	3823	15	3.76	+	3.99	4.83e-07	0.000171
regulation of macromolecule metabolic process (GO:0060255)	4279	16	4.211	+	3.8	2.86e-07	0.000125
response to hormone (GO:0009725)	2717	10	2.67	+	3.74	0.000158	0.0224
response to endogenous stimulus (GO:0009719)	2748	10	2.7	+	3.7	0.000173	0.024
regulation of metabolic process (GO:0019222)	4999	17	4.92	+	3.46	3.52e-07	0.000133
response to abiotic stimulus (GO:0009628)	4732	14	4.66	+	3.011	4.33e-05	0.00745
regulation of cellular process (GO:0050794)	6159	16	6.061	+	2.64	4.09e-05	0.00725
biological regulation (GO:0065007)	8659	21	8.52	+	2.46	1.07e-06	0.000356
regulation of biological process (GO:0050789)	8236	19	8.111	+	2.34	1.82e-05	0.00449

## Sheet: phyB-phyD down tar. DEG annot
Names	total	elements	1h	24h
1 h 17 °C down aBcde 24h 17C down, aBcde , phyB-phyD joint targets	13	AT4G14130	-2.12667	-5.75812
		AT1G75450	-2.07295	-2.27609
		AT5G44440	-1.38659	-1.75852
		AT4G16780	-1.81512	-3.21906
		AT4G27310	-1.13658	-3.23171
		AT2G44910	-3.76147	-2.18435		Locus Identifier	Representative Gene Model Name	Gene Description	Gene Model Type	Primary Gene Symbol	All Gene Symbols
		AT4G37770	-2.13413	-5.1076		AT3G20250	AT3G20250.2	Encodes a member of the Arabidopsis Pumilio (APUM) proteins containing PUF domain (eight repeats of approximately 36 amino acids each). PUF proteins regulate both mRNA stability and translation through sequence-specific binding to the 3 Prime UTR of target mRNA transcripts. APUM5 is involved in susceptibility to CMV and is not required for bacterial or fungal pathogen resistance although its expr…	protein_coding
		AT1G20790	-1.40017	-7.1577		AT1G20790	AT1G20790.1	F-box family protein;(source:Araport11)	protein_coding
		AT4G31380	-1.68126	-4.13168		AT3G23030	AT3G23030.2	auxin inducible gene expressed in the nucleus	protein_coding
		AT2G42870	-1.44902	-1.52951		AT4G16770	AT4G16770.1	2-oxoglutarate (2OG) and Fe(II)-dependent oxygenase superfamily protein;(source:Araport11)	protein_coding
		AT5G02580	-2.04923	-3.92639		AT5G44440	AT5G44440.2	FAD-binding Berberine family protein;(source:Araport11)	protein_coding	(ATBBE28)	(ATBBE28)
		AT2G46970	-4.51412	-5.77514		AT5G02580	AT5G02580.1	mRNA expression activated by PIFs by directly binding to promoter; overexpression causes pale leaves. Disrupts the homodimerization of GLK1 by interacting with its dimerization domain and debilitates the DNA-binding activity of GLK1. RPGE-GLK regulatory pairs regulate photosynthetic gene expression downstream of PIFs.	protein_coding	(RPGE1)	(RPGE1)
		AT5G07010	-1.42952	-3.92635		AT4G37770	AT4G37770.1	Encodes an auxin inducible ACC synthase.	protein_coding	1-AMINO-CYCLOPROPANE-1-CARBOXYLATE SYNTHASE 8 (ACS8)	1-AMINO-CYCLOPROPANE-1-CARBOXYLATE SYNTHASE 8 (ACS8)
1 h 17 °C down, aBcde, phyB-phyD joint targets	1	AT5G13730	-1.25675	1.16737		AT3G29575	AT3G29575.1	ABI five binding protein 3;(source:Araport11)	protein_coding	ABI FIVE BINDING PROTEIN 3 (AFP3)	ABI FIVE BINDING PROTEIN 3 (AFP3)
24 h 17 °C down, aBcde, phyB-phyD joint targets	15	AT3G20250		-1.23718		AT3G06500	AT3G06500.1	Encodes an alkaline/neutral invertase which localizes in mitochondria. It may be modulating hormone balance in relation to the radicle emergence. Mutants display severely reduced shoot growth and reduced oxygen consumption. Mutant root development is not affected as reported for A/N-InvA mutant (inva) plants. The mRNA is cell-to-cell mobile.	protein_coding	ALKALINE/NEUTRAL INVERTASE C (A/N-InvC)	ALKALINE/NEUTRAL INVERTASE C (A/N-InvC)
		AT2G46270		-1.61557		AT4G27310	AT4G27310.1	Encodes an atypical B-box domain protein that negatively regulates photomorphogenic development by interfering with the binding of the transcription factor HY5 to target gene promoters. Degradation of BBX28 in darkness is dependent on COP1 and occurs via the 26S proteasome pathway. BBX28 acts as a key factor in the COP1-HY5 regulatory hub by maintaining proper HY5 activity to ensure normal photom…	protein_coding	B-BOX DOMAIN PROTEIN 28 (BBX28)	B-BOX DOMAIN PROTEIN 28 (BBX28)
		AT2G43060		-2.4931		AT5G57660	AT5G57660.1	CONSTANS-like 5;(source:Araport11)	protein_coding	CONSTANS-LIKE 5 (COL5)	(ATCOL5)
		AT1G13260		-1.04895
		AT3G12320	1.43257	-1.97378							CONSTANS-LIKE 5 (COL5)
		AT3G23030		-1.32624
		AT3G06500		-1.44229							B-BOX DOMAIN PROTEIN 6 (BBX6)
		AT5G19040		-1.83788		AT1G75450	AT1G75450.1	This gene used to be called AtCKX6. It encodes a protein whose sequence is similar to cytokinin oxidase/dehydrogenase, which catalyzes the degradation of cytokinins.	protein_coding	CYTOKININ OXIDASE 5 (CKX5)	CYTOKININ OXIDASE 5 (CKX5)
		AT5G06980		-1.97635
		AT2G28056		-3.63543							ARABIDOPSIS THALIANA CYTOKININ OXIDASE 5 (ATCKX5)
		AT3G62090		-1.61861
		AT3G29575		-2.37088							CYTOKININ OXIDASE 6 (ATCKX6)
		AT4G16770		-1.62543		AT5G02200	AT5G02200.2	Encodes a small plant-specific protein with both nuclear localization and nuclear export signals that is specifically required, together with FHY1, for the light-regulated nuclear accumulation of phyA.	protein_coding	FAR-RED-ELONGATED HYPOCOTYL1-LIKE (FHL)	FAR-RED-ELONGATED HYPOCOTYL1-LIKE (FHL)
		AT5G02200		-2.8632		AT4G31380	AT4G31380.1	encodes a small protein with unknown function and is similar to flower promoting factor 1. This gene is not expressed in apical meristem after floral induction but is expressed in roots, flowers, and in low abundance, leaves.	protein_coding	FPF1-LIKE PROTEIN 1 (FLP1)	FPF1-LIKE PROTEIN 1 (FLP1)
		AT5G57660		-1.7753		AT2G46270	AT2G46270.1	encodes a bZIP G-box binding protein whose expression is induced by ABA. It has been shown to bind to Adh that contains the G-box and is induced by cold and water deprivation. GBF3 has been shown to be expressed mostly in the root and dark-grown leaves. GBF3 can act as homodimers and as heterodimers with GFB1, GBF2 and GBF4. In addition, GBF3!?s DNA binding activity is enhanced by GIP1, GPRI1 and…	protein_coding	G-BOX BINDING FACTOR 3 (GBF3)	G-BOX BINDING FACTOR 3 (GBF3)
						AT4G16780	AT4G16780.1	Encodes a homeodomain-leucine zipper protein that is rapidly and strongly induced by changes in the ratio of red to far-red light. It is also involved in cell expansion and cell proliferation and in the response to auxin. The mRNA is cell-to-cell mobile.	protein_coding	HOMEOBOX PROTEIN 2 (HB-2)	HOMEOBOX PROTEIN 2 (ATHB-2)
											(HAT4)
											ARABIDOPSIS THALIANA HOMEOBOX PROTEIN 2 (ATHB2)
											HOMEOBOX PROTEIN 2 (HB-2)
						AT2G44910	AT2G44910.1	Encodes a homeodomain protein whose expression displays a dependence on phyB for both red and far-red light response. Also involved in the shade avoidance syndrome.	protein_coding	HOMEOBOX-LEUCINE ZIPPER PROTEIN 4 (HB4)	HOMEOBOX-LEUCINE ZIPPER PROTEIN 4 (ATHB4)
											ARABIDOPSIS THALIANA HOMEOBOX-LEUCINE ZIPPER PROTEIN 4 (ATHB-4)
											HOMEOBOX-LEUCINE ZIPPER PROTEIN 4 (HB4)
						AT2G43060	AT2G43060.1	Basic helix loop helix transcription factor that interacts with memebers of the BEE family of transcriptional regualtors.	protein_coding	ILI1 BINDING BHLH 1 (IBH1)	ILI1 BINDING BHLH 1 (IBH1)
											(ATIBH1)
						AT5G19040	AT5G19040.1	Encodes cytokinin synthase.	protein_coding	ISOPENTENYLTRANSFERASE 5 (IPT5)	ISOPENTENYLTRANSFERASE 5 (IPT5)
											ARABIDOPSIS THALIANA ISOPENTENYLTRANSFERASE 5 (ATIPT5)
						AT2G28056	AT2G28056.1	Encodes a microRNA that targets several genes containing AP2 domains including AP2. MicroRNAs are regulatory RNAs with a mature length of ~21-nucleotides that are processed from hairpin precursors by Dicer-like enzymes. MicroRNAs can negatively regulate gene expression by attenuating translation or by directing mRNA cleavage. Mature sequence: AGAAUCUUGAUGAUGCUGCAU. Pri-mRNA coordinates for MIR172…	miRNA_primary_transcript	MICRORNA172A (MIR172A)	MICRORNA 172 (MIR172)
											MICRORNA172A (MIR172A)
						AT3G12320	AT3G12320.1	Member of a small gene family. Appears to be clock regulated.Somewhat redundant with LNK1/2 though more like LNK4 in having affects on biomass accumulation and phototrophism.	protein_coding	NIGHT LIGHT-INDUCIBLE AND CLOCK-REGULATED GENE 3 (LNK3)	NIGHT LIGHT-INDUCIBLE AND CLOCK-REGULATED GENE 3 (LNK3)
						AT5G06980	AT5G06980.4	Member of a small gene family. Appears to be clock regulated.Somewhat redundant with LNK1/2 though more like LNK3 in having affects on biomass accumulation and phototrophism.	protein_coding	NIGHT LIGHT-INDUCIBLE AND CLOCK-REGULATED GENE 4 (LNK4)	NIGHT LIGHT-INDUCIBLE AND CLOCK-REGULATED GENE 4 (LNK4)
						AT2G42870	AT2G42870.1	Encodes PHYTOCHROME RAPIDLY REGULATED1 (PAR1), an atypical basic helix-loop-helix (bHLP) protein. Closely related to PAR2 (At3g58850). Up regulated after simulated shade perception. Acts in the nucleus to control plant development and as a negative regulator of shade avoidance response. Functions as transcriptional repressor of auxin-responsive genes SAUR15 (AT4G38850) and SAUR68 (AT1G29510).	protein_coding	PHY RAPIDLY REGULATED 1 (PAR1)	PHY RAPIDLY REGULATED 1 (PAR1)
											HELIX-LOOP-HELIX 1 (HLH1)
						AT2G46970	AT2G46970.1	encodes a novel Myc-related bHLH transcription factor, which physically associated with APRR1/TOC1 and is a member of PIF3 transcription factor family.	protein_coding	PHYTOCHROME INTERACTING FACTOR 3-LIKE 1 (PIL1)	PHYTOCHROME INTERACTING FACTOR 3-LIKE 1 (PIL1)
						AT3G62090	AT3G62090.2	encodes a novel Myc-related bHLH transcription factor, which physically associated with APRR1/TOC1 and is a member of PIF3 transcription factor family.	protein_coding	PHYTOCHROME INTERACTING FACTOR 3-LIKE 2 (PIL2)	PHYTOCHROME INTERACTING FACTOR 3-LIKE 2 (PIL2)
											PHYTOCHROME-INTERACTING FACTOR 6 (PIF6)
						AT1G13260	AT1G13260.1	Encodes an AP2/B3 domain transcription factor which is upregulated in response to low temperature. It contains a B3 DNA binding domain. It has circadian regulation and may function as a negative growth regulator. The mRNA is cell-to-cell mobile.	protein_coding	RELATED TO ABI3/VP1 1 (RAV1)	RELATED TO ABI3/VP1 1 (RAV1)
											(ATRAV1)
											ETHYLENE RESPONSE DNA BINDING FACTOR 4 (EDF4)
						AT5G13730	AT5G13730.1	Encodes sigma 4 factor, involved in regulating the activity of the plastid-encoded RNA polymerase PEP. Regulates the overall quantity of NDH complexes and thus influences NDH activity.	protein_coding	SIGMA FACTOR 4 (SIG4)	(SIGD)
											SIGMA FACTOR 4 (SIG4)
						AT5G07010	AT5G07010.1	Encodes a sulfotransferase that acts specifically on 11- and 12-hydroxyjasmonic acid. Transcript levels for this enzyme are increased by treatments with jasmonic acid (JA), 12-hydroxyJA, JA-isoleucine, and 12-oxyphytodienoic acid (a JA precursor).	protein_coding	SULFOTRANSFERASE 2A (ST2A)	ARABIDOPSIS THALIANA SULFOTRANSFERASE 2A (ATST2A)
											SULFOTRANSFERASE 2A (ST2A)
						AT4G14130	AT4G14130.1	xyloglucan endotransglycosylase-related protein (XTR7)	protein_coding	XYLOGLUCAN ENDOTRANSGLUCOSYLASE/HYDROLASE 15 (XTH15)	XYLOGLUCAN ENDOTRANSGLYCOSYLASE 7 (XTR7)
											XYLOGLUCAN ENDOTRANSGLUCOSYLASE/HYDROLASE 15 (XTH15)
						Last updated on : Fri Sep 29 14:00:07 2023

## Sheet: PHYB-PHYD up tar. DEG
Upregulated phyB-phyD joint target DEGs: 5/99 phyB-phyD joint target genes were identified as upregulated DEGs, gene that showed significant and at least 2x upregulation in the 1 h and/or 24 h red light treated, 17 °C grown aBcde RNA-seq samples relative to the dark control. 2 and 3 phyB-phyD joint target genes were significantly upregulated at 1 h and at 24 h, respectively. None of them was upre…
Names	total	elements	1h	24h
phyB-phyD joint target genes that were upregulated at 1 h	2	AT3G12320	1.43257	-1.97378
		AT5G54470	1.18293
phyB-phyD joint target genes that were upregulated at 24 h	3	AT2G20980		1.04618
		AT5G13730	-1.25675	1.16737
		AT2G44920		1.03641

## Sheet: PHYB-PHYD up tar. annot
	Names	total	elements	1h	24h
	PHYB-PHYD target genes that were upregulated at 1h	2	AT3G12320	1.43257	-1.97378				Locus Identifier	Representative Gene Model Name	Gene Description	Gene Model Type	Primary Gene Symbol	All Gene Symbols
			AT5G54470	1.18293					AT2G44920	AT2G44920.2	Encodes a pentapeptide-repeat protein (PRP) composed of 25 repeats capped by N- and C-terminal a-helices. Unlike other PRPs, At2g44920 consists exclusively of type II b-turns	protein_coding
	PHYB-PHYD target genes that were upregulated at 24h	3	AT2G20980		1.04618				AT5G54470	AT5G54470.1	B-Box transcription factor (TF) family protein which integrates photomorphogenic signaling with defense responses by promoting flavonoid, sinapate and glucosinolate accumulation in leavees. Orchestrates the accumulation of specific light-induced metabolites and regulates resistance against pathogens and herbivores.	protein_coding	B-BOX DOMAIN PROTEIN 29 (BBX29)	B-BOX DOMAIN PROTEIN 29 (BBX29)
			AT5G13730	-1.25675	1.16737				AT2G20980	AT2G20980.1	Similar to MCM10, which in other organism was shown to be involved in the initiation of DNA replication.	protein_coding	MINICHROMOSOME MAINTENANCE 10 (MCM10)	MINICHROMOSOME MAINTENANCE 10 (MCM10)
			AT2G44920		1.03641				AT3G12320	AT3G12320.1	Member of a small gene family. Appears to be clock regulated.Somewhat redundant with LNK1/2 though more like LNK4 in having affects on biomass accumulation and phototrophism.	protein_coding	NIGHT LIGHT-INDUCIBLE AND CLOCK-REGULATED GENE 3 (LNK3)	NIGHT LIGHT-INDUCIBLE AND CLOCK-REGULATED GENE 3 (LNK3)
									AT5G13730	AT5G13730.1	Encodes sigma 4 factor, involved in regulating the activity of the plastid-encoded RNA polymerase PEP. Regulates the overall quantity of NDH complexes and thus influences NDH activity.	protein_coding	SIGMA FACTOR 4 (SIG4)	(SIGD)
														SIGMA FACTOR 4 (SIG4)

## Sheet: PIF-DTG
List of genes defined as PIF direct target genes (PIF-DTGs) in Pfeiffer et al., 2014
Gene ID
AT3G03670
AT5G64790
AT2G25470
AT2G30770
AT1G05880
AT3G48450
AT1G02930
AT4G22690
AT4G27300
AT3G25610
AT1G02230
AT2G32020
AT4G03010
AT3G27690
AT3G63380
AT5G47635
AT4G36770
AT5G66640
AT2G46640
AT2G33175
AT1G54020
AT4G18170
AT1G76080
AT1G33590
AT1G25220
AT5G52570
AT1G74670
AT3G61470
AT5G48540
AT5G04180
AT5G64770
AT2G29120
AT4G22070
AT1G71520
AT1G29860
AT1G65481
AT2G30520
AT4G37550
AT1G69790
AT5G18470
AT4G05180
AT3G09520
AT3G49120
AT3G19850
AT1G58420
AT2G32100
AT4G19700
AT1G76600
AT4G11330
AT1G68830
AT3G55240
AT2G23320
AT1G60590
AT5G02760
AT1G03600
AT4G27290
AT5G08790
AT4G03280
AT2G33810
AT5G24120
AT1G55020
AT4G16370
AT4G39940
AT5G38980
AT1G25440
AT5G47500
AT1G06160
AT3G11490
AT5G59730
AT4G28490
AT3G47380
AT3G50400
AT4G16990
AT5G47220
AT2G43610
AT1G11350
AT5G11060
AT4G38840
AT2G39730
AT3G14990
AT4G36670
AT1G70420
AT2G46160
AT1G79360
AT4G37390
AT3G50440
AT5G60880
AT3G02500
AT5G24470
AT2G18980
AT3G12320
AT5G61590
AT1G80440
AT3G18830
AT4G18880
AT4G17810
AT4G24120
AT4G18370
AT3G54500
AT4G22980
AT3G45730
AT1G33610
AT3G16000
AT2G03505
AT5G64530
AT5G26200
AT1G78850
AT5G62360
AT3G02150
AT5G06530
AT1G53670
AT3G13310
AT2G20570
AT3G26210
AT3G61890
AT1G75490
AT5G46690
AT1G69160
AT5G04590
AT1G32540
AT4G35380
AT2G46340
AT4G27950
AT2G19460
AT4G00750
AT3G12300
AT1G66890
AT5G01800
AT1G67740
AT4G31360
AT1G34630
AT1G15550
AT2G25460
AT5G53980
AT5G59220
AT1G67590
AT4G25280
AT1G03070
AT2G19660
AT1G74800
AT3G17580
AT3G27210
AT1G05835
AT1G07420
AT4G35060
AT4G22000
AT3G53200
AT3G43960
AT1G72470
AT1G78230
AT3G24650
AT5G18010
AT1G66500
AT1G19970
AT2G01150
AT1G69010
AT2G47160
AT3G24750
AT3G54810
AT2G23430
AT1G07090
AT5G10720
AT4G37790
AT5G66110
AT4G12545
AT1G32560
AT2G17820
AT4G10380
AT5G54470
AT4G15000
AT1G06850
AT1G52855
AT5G02190
AT4G36360
AT4G11820
AT5G42690
AT5G07070
AT3G50800
AT5G05965
AT5G65630
AT3G18750
AT1G19450
AT1G04240
AT1G08890
AT3G63470
AT4G29700
AT2G32140
AT3G19580
AT3G46700
AT2G18170
AT5G08130
AT5G14180
AT2G45210
AT1G62480
AT1G76240
AT3G50890
AT5G14690
AT1G19180
AT1G69295
AT1G36060
AT1G12080
AT5G66460
AT1G18400
AT4G01335
AT5G23530
AT5G20710
AT2G46420
AT2G27360
AT5G66580
AT5G55960
AT5G18860
AT2G14900
AT1G56600
AT4G14548
AT1G20900
AT1G01120
AT2G29730
AT2G47270
AT5G02580
AT5G53220
AT3G54000
AT5G15600
AT1G64640
AT5G13820
AT2G43060
AT5G63530
AT3G29575
AT2G46780
AT1G09540
AT3G28340
AT5G40630
AT5G02540
AT3G25030
AT3G22740
AT2G26260
AT1G11210
AT5G17700
AT4G00820
AT1G18290
AT5G02200
AT1G52343
AT3G54510
AT3G15540
AT2G38530
AT5G50175
AT4G36010
AT4G10020
AT3G24840
AT3G21330
AT4G37740
AT1G75450
AT5G63650
AT3G23930
AT5G07010
AT2G36410
AT5G18060
AT1G10550
AT5G01790
AT4G31370
AT3G61830
AT4G02290
AT1G20450
AT5G24130
AT3G28857
AT1G77200
AT2G01422
AT5G58600
AT2G14960
AT2G34185
AT5G50240
AT2G34940
AT4G16780
AT1G12420
AT4G18650
AT1G74490
AT1G10560
AT5G66590
AT1G54860
AT4G25260
AT1G67265
AT2G47770
AT2G32430
AT4G35720
AT5G13170
AT1G68800
AT1G03880
AT4G14130
AT1G25240
AT4G11190
AT1G02700
AT1G27990
AT2G41070
AT1G22600
AT4G32280
AT2G29440
AT1G54870
AT3G48260
AT4G30180
AT5G65800
AT1G48930
AT3G56350
AT4G16160
AT4G11050
AT1G16850
AT1G77330
AT1G07645
AT2G31083
AT5G01300
AT4G29930
AT5G22570
AT3G21670
AT1G06350
AT5G02260
AT1G62420
AT2G28420
AT2G33380
AT5G37940
AT4G13790
AT5G44120
AT1G16730
AT1G72490
AT3G62090
AT4G18920
AT3G53040
AT1G02340
AT5G51210
AT5G66700
AT5G42290
AT2G20520
AT4G14690
AT4G32500
AT1G09530
AT2G46970
AT5G04120
AT4G34410
AT1G72290
AT1G19210
AT5G40860

## Sheet: LRP-PIF DTG
Chromatin Changes in Phytochrome Interacting Factor-Regulated Genes Parallel Their Rapid Transcriptional Response to Light (2022)Frontiers in Plant ScienceFebruary 2022 | Volume 13 | Article 803441
Quail 2022 Supplemental Dataset S5. List of Light-responsive PIF direct target genes (LRP-DTGs). Only genes with consistent pifq and R1h mRNA responses (Up or Down) were selected as LRP-DTGs.
Gene ID
AT3G27690
AT2G46640
AT1G76080
AT5G52570
AT5G64770
AT1G71520
AT2G30520
AT3G09520
AT1G60590
AT5G24120
AT4G16370
AT1G25440
AT5G59730
AT4G38840
AT5G24470
AT3G12320
AT5G06530
AT3G61890
AT2G46340
AT4G14690
AT5G42290
AT3G21670
AT3G24840
AT1G09540
AT2G46420
AT5G66460
AT5G54470
AT3G24750
AT1G19970
AT5G59220
AT3G45730
AT1G80440
AT5G61590
AT5G47220
AT2G33810
AT5G02760
AT1G74670
AT4G22690
AT3G48450
AT5G53980
AT3G53200
AT1G07090
AT5G02190
AT5G05965
AT2G45210
AT1G36060
AT4G01335
AT5G02580
AT2G43060
AT3G28340
AT5G02540
AT5G02200
AT3G15540
AT4G10020
AT4G36010
AT5G50175
AT3G21330
AT1G75450
AT4G37740
AT5G63650
AT5G07010
AT5G01790
AT1G10550
AT3G61830
AT1G77200
AT4G16780
AT1G10560
AT1G67265
AT4G35720
AT1G68800
AT4G14130
AT4G32280
AT5G65800
AT5G22570
AT5G02260
AT4G13790
AT3G62090
AT2G46970

## Sheet: BES1 targets
Yu et., al (2011) The Plant Journal (2011) 65, 634–646
All BES1 target
AT1G01060
AT1G01540
AT1G02350
AT1G03600
AT1G05410
AT1G06923
AT1G07890
AT1G10130
AT1G12244
AT1G13560
AT1G14800
AT1G15670
AT1G16760
AT1G18080
AT1G19490
AT1G20320
AT1G21700
AT1G22830
AT1G24350
AT1G27200
AT1G28360
AT1G30500
AT1G32900
AT1G34904
AT1G36130
AT1G36610
AT1G37130
AT1G38185
AT1G39670
AT1G40127
AT1G41896
AT1G42780
AT1G44840
AT1G48390
AT1G50000
AT1G53580
AT1G56420
AT1G60075
AT1G62380
AT1G64140
AT1G66725
AT1G68440
AT1G69410
AT1G70300
AT1G71400
AT1G72450
AT1G73480
AT1G76240
AT1G78700
AT1G80440
AT2G01300
AT2G05490
AT2G06760
AT2G07450
AT2G07772
AT2G10140
AT2G10300
AT2G10880
AT2G11520
AT2G12020
AT2G12970
AT2G14230
AT2G16640
AT2G17790
AT2G19780
AT2G21210
AT2G23100
AT2G25200
AT2G29050
AT2G29560
AT2G31005
AT2G34490
AT2G35950
AT2G38040
AT2G39705
AT2G41710
AT2G44130
AT2G45210
AT2G45680
AT2G46270
AT2G46970
AT3G01460
AT3G03840
AT3G05600
AT3G06500
AT3G09560
AT3G11150
AT3G12300
AT3G13430
AT3G14067
AT3G15140
AT3G16630
AT3G18710
AT3G19895
AT3G21210
AT3G21820
AT3G23085
AT3G25450
AT3G27260
AT3G29641
AT3G30718
AT3G31630
AT3G32223
AT3G33006
AT3G33130
AT3G42130
AT3G42670
AT3G43154
AT3G44620
AT3G45420
AT3G47830
AT3G49570
AT3G50800
AT3G51880
AT3G54460
AT3G56090
AT3G58520
AT3G60100
AT3G60970
AT3G62390
AT3G63360
AT4G00585
AT4G01200
AT4G02110
AT4G03400
AT4G03873
AT4G04545
AT4G05610
AT4G06506
AT4G06563
AT4G06587
AT4G06656
AT4G07456
AT4G07580
AT4G07840
AT4G08016
AT4G08400
AT4G09205
AT4G14490
AT4G15730
AT4G17098
AT4G18050
AT4G20770
AT4G21720
AT4G22590
AT4G24350
AT4G25570
AT4G27260
AT4G28290
AT4G30290
AT4G30950
AT4G32290
AT4G33565
AT4G34530
AT4G36220
AT4G37230
AT4G37540
AT4G39400
AT5G02010
AT5G03080
AT5G04200
AT5G05870
AT5G07280
AT5G08790
AT5G11620
AT5G13400
AT5G13840
AT5G15820
AT5G16750
AT5G18360
AT5G19930
AT5G22730
AT5G24250
AT5G27030
AT5G28600
AT5G29060
AT5G30406
AT5G32053
AT5G32593
AT5G33252
AT5G33434
AT5G34844
AT5G35113
AT5G37540
AT5G40395
AT5G43330
AT5G45590
AT5G49030
AT5G51330
AT5G52990
AT5G54030
AT5G55120
AT5G56470
AT5G58610
AT5G60150
AT5G61820
AT5G63790
AT5G65270
AT5G65630
AT5G66590
AT5G67220
AT5G67630
AT1G01190
AT1G01570
AT1G02400
AT1G03610
AT1G05530
AT1G07040
AT1G08630
AT1G10270
AT1G12250
AT1G13630
AT1G14880
AT1G15720
AT1G16850
AT1G18570
AT1G19770
AT1G20900
AT1G21910
AT1G23000
AT1G24851
AT1G27210
AT1G28450
AT1G30940
AT1G33135
AT1G34967
AT1G36305
AT1G36720
AT1G37170
AT1G38360
AT1G39910
AT1G40129
AT1G42060
AT1G43250
AT1G45070
AT1G48405
AT1G50010
AT1G53690
AT1G56540
AT1G60095
AT1G62520
AT1G64150
AT1G66890
AT1G68620
AT1G69570
AT1G70370
AT1G71870
AT1G72510
AT1G73880
AT1G76500
AT1G78790
AT1G80460
AT2G01420
AT2G05567
AT2G06860
AT2G07650
AT2G07780
AT2G10160
AT2G10320
AT2G11060
AT2G11620
AT2G12462
AT2G13000
AT2G14240
AT2G16670
AT2G17830
AT2G20350
AT2G21465
AT2G23430
AT2G26200
AT2G29080
AT2G29570
AT2G31880
AT2G34500
AT2G36790
AT2G38050
AT2G39710
AT2G41870
AT2G44140
AT2G45230
AT2G45720
AT2G46310
AT2G47000
AT3G01820
AT3G04290
AT3G05640
AT3G06760
AT3G09570
AT3G11350
AT3G12320
AT3G13560
AT3G14180
AT3G15160
AT3G16830
AT3G19000
AT3G20420
AT3G21230
AT3G21865
AT3G23250
AT3G25717
AT3G28050
AT3G29725
AT3G30780
AT3G31970
AT3G32230
AT3G33066
AT3G33189
AT3G42190
AT3G42716
AT3G43156
AT3G44796
AT3G45555
AT3G47840
AT3G49790
AT3G50870
AT3G52150
AT3G54690
AT3G56360
AT3G58850
AT3G60170
AT3G61320
AT3G62400
AT3G63370
AT4G00640
AT4G01220
AT4G02360
AT4G03410
AT4G03965
AT4G05105
AT4G05613
AT4G06516
AT4G06573
AT4G06591
AT4G06674
AT4G07460
AT4G07620
AT4G07856
AT4G08080
AT4G08430
AT4G09965
AT4G14500
AT4G15955
AT4G17420
AT4G18220
AT4G20870
AT4G21810
AT4G23000
AT4G24830
AT4G25620
AT4G27300
AT4G28540
AT4G30490
AT4G30960
AT4G32500
AT4G33666
AT4G35000
AT4G36380
AT4G37240
AT4G37550
AT4G39403
AT5G02020
AT5G03140
AT5G04470
AT5G06090
AT5G07380
AT5G09440
AT5G11700
AT5G13550
AT5G14800
AT5G15980
AT5G16760
AT5G18560
AT5G19970
AT5G22740
AT5G24470
AT5G27060
AT5G28650
AT5G29070
AT5G30428
AT5G32197
AT5G32595
AT5G33256
AT5G33990
AT5G34849
AT5G35150
AT5G37550
AT5G40405
AT5G43410
AT5G45990
AT5G49090
AT5G51340
AT5G53280
AT5G54300
AT5G55180
AT5G57050
AT5G58650
AT5G60170
AT5G61990
AT5G64250
AT5G65280
AT5G65683
AT5G66640
AT5G67230
AT1G01260
AT1G01580
AT1G02640
AT1G03800
AT1G05700
AT1G07050
AT1G08920
AT1G10460
AT1G12370
AT1G13950
AT1G14920
AT1G15750
AT1G17260
AT1G18670
AT1G19835
AT1G20980
AT1G21973
AT1G23080
AT1G25540
AT1G27540
AT1G29390
AT1G31950
AT1G33580
AT1G35350
AT1G36310
AT1G36795
AT1G37200
AT1G38416
AT1G39990
AT1G40630
AT1G42140
AT1G43444
AT1G45150
AT1G48680
AT1G50290
AT1G54100
AT1G56590
AT1G60190
AT1G62950
AT1G64380
AT1G67140
AT1G68875
AT1G69850
AT1G70490
AT1G71880
AT1G72560
AT1G74330
AT1G76580
AT1G78980
AT1G80530
AT2G02810
AT2G05790
AT2G06885
AT2G07660
AT2G07789
AT2G10170
AT2G10400
AT2G11070
AT2G11630
AT2G12500
AT2G13040
AT2G14850
AT2G16720
AT2G17870
AT2G20370
AT2G22010
AT2G23460
AT2G27500
AT2G29210
AT2G29650
AT2G31920
AT2G34640
AT2G36792
AT2G38210
AT2G39810
AT2G41900
AT2G44150
AT2G45310
AT2G45830
AT2G46380
AT2G47230
AT3G01830
AT3G04360
AT3G05660
AT3G07320
AT3G09590
AT3G11680
AT3G12560
AT3G13640
AT3G14200
AT3G15220
AT3G17100
AT3G19050
AT3G20820
AT3G21270
AT3G21870
AT3G23400
AT3G25780
AT3G28240
AT3G30170
AT3G30790
AT3G32000
AT3G32250
AT3G33071
AT3G33570
AT3G42236
AT3G42717
AT3G43157
AT3G45040
AT3G45790
AT3G48110
AT3G49970
AT3G51240
AT3G52930
AT3G54700
AT3G56690
AT3G58930
AT3G60400
AT3G61420
AT3G62480
AT3G66652
AT4G00680
AT4G01245
AT4G02650
AT4G03510
AT4G03981
AT4G05190
AT4G06480
AT4G06517
AT4G06574
AT4G06602
AT4G06720
AT4G07490
AT4G07640
AT4G07874
AT4G08091
AT4G08490
AT4G09970
AT4G14560
AT4G16490
AT4G17430
AT4G18440
AT4G20880
AT4G21930
AT4G23060
AT4G24972
AT4G26210
AT4G27410
AT4G28660
AT4G30500
AT4G31210
AT4G32870
AT4G33800
AT4G35010
AT4G36650
AT4G37250
AT4G37690
AT4G39800
AT5G02190
AT5G03210
AT5G04520
AT5G06550
AT5G07580
AT5G09460
AT5G11740
AT5G13630
AT5G14840
AT5G16030
AT5G17165
AT5G18590
AT5G20180
AT5G22780
AT5G24530
AT5G27240
AT5G28845
AT5G29337
AT5G30460
AT5G32280
AT5G32623
AT5G33355
AT5G34623
AT5G34851
AT5G35320
AT5G37790
AT5G40790
AT5G43440
AT5G46170
AT5G49100
AT5G51380
AT5G53370
AT5G54510
AT5G55540
AT5G57070
AT5G59000
AT5G60200
AT5G62220
AT5G64260
AT5G65290
AT5G65700
AT5G66675
AT5G67280
AT1G01310
AT1G01650
AT1G02670
AT1G04530
AT1G05710
AT1G07090
AT1G09250
AT1G10640
AT1G12420
AT1G14000
AT1G15110
AT1G15800
AT1G17275
AT1G19110
AT1G19850
AT1G21010
AT1G22190
AT1G23870
AT1G25784
AT1G27560
AT1G29395
AT1G32180
AT1G33700
AT1G35405
AT1G36395
AT1G36890
AT1G37537
AT1G38440
AT1G40093
AT1G41710
AT1G42320
AT1G43725
AT1G45688
AT1G48830
AT1G50810
AT1G54110
AT1G57600
AT1G61100
AT1G63050
AT1G64390
AT1G67300
AT1G69150
AT1G69870
AT1G70540
AT1G71920
AT1G72645
AT1G74670
AT1G77060
AT1G79110
AT1G80610
AT2G04270
AT2G05960
AT2G07010
AT2G07697
AT2G09187
AT2G10190
AT2G10490
AT2G11230
AT2G11660
AT2G12510
AT2G13060
AT2G14970
AT2G16870
AT2G18090
AT2G20480
AT2G22330
AT2G24480
AT2G27630
AT2G29280
AT2G29660
AT2G32930
AT2G34710
AT2G36850
AT2G38440
AT2G39860
AT2G41940
AT2G44660
AT2G45360
AT2G45880
AT2G46510
AT2G47330
AT3G02550
AT3G04460
AT3G05670
AT3G07350
AT3G10100
AT3G11690
AT3G13040
AT3G13730
AT3G14430
AT3G15350
AT3G17360
AT3G19380
AT3G20830
AT3G21320
AT3G22380
AT3G23890
AT3G25920
AT3G28380
AT3G30212
AT3G30825
AT3G32010
AT3G32475
AT3G33072
AT3G33572
AT3G42256
AT3G42718
AT3G43210
AT3G45170
AT3G45840
AT3G48120
AT3G49980
AT3G51250
AT3G53420
AT3G54900
AT3G57400
AT3G59060
AT3G60520
AT3G61460
AT3G62650
AT4G00140
AT4G00730
AT4G01390
AT4G02660
AT4G03650
AT4G04020
AT4G05556
AT4G06482
AT4G06527
AT4G06576
AT4G06604
AT4G06726
AT4G07491
AT4G07660
AT4G07896
AT4G08096
AT4G08610
AT4G10570
AT4G15140
AT4G16500
AT4G17450
AT4G18600
AT4G20960
AT4G21960
AT4G23460
AT4G25260
AT4G26540
AT4G27415
AT4G29090
AT4G30550
AT4G31390
AT4G32920
AT4G34080
AT4G35100
AT4G36780
AT4G37320
AT4G38860
AT4G39840
AT5G02200
AT5G03415
AT5G04590
AT5G06620
AT5G08139
AT5G09810
AT5G12050
AT5G13700
AT5G15310
AT5G16200
AT5G17800
AT5G19060
AT5G20190
AT5G22940
AT5G24770
AT5G27930
AT5G28894
AT5G29380
AT5G30673
AT5G32404
AT5G33050
AT5G33381
AT5G34686
AT5G34865
AT5G35407
AT5G37875
AT5G41170
AT5G44410
AT5G47370
AT5G49520
AT5G52060
AT5G53580
AT5G54530
AT5G55780
AT5G57785
AT5G59020
AT5G60680
AT5G62280
AT5G64340
AT5G65300
AT5G65920
AT5G66680
AT5G67290
AT1G01420
AT1G01720
AT1G02730
AT1G04540
AT1G06150
AT1G07240
AT1G09260
AT1G10760
AT1G12430
AT1G14010
AT1G15130
AT1G15810
AT1G17380
AT1G19180
AT1G19870
AT1G21070
AT1G22335
AT1G23920
AT1G25886
AT1G27930
AT1G29980
AT1G32380
AT1G34245
AT1G35740
AT1G36400
AT1G36936
AT1G37999
AT1G38450
AT1G40095
AT1G41730
AT1G42360
AT1G43730
AT1G46552
AT1G48840
AT1G51170
AT1G54130
AT1G57640
AT1G61460
AT1G63090
AT1G64450
AT1G67360
AT1G69160
AT1G69910
AT1G70590
AT1G72020
AT1G72650
AT1G75180
AT1G77095
AT1G79120
AT1G80620
AT2G04990
AT2G06160
AT2G07120
AT2G07699
AT2G09880
AT2G10200
AT2G10600
AT2G11290
AT2G11680
AT2G12720
AT2G13150
AT2G15390
AT2G16930
AT2G18960
AT2G20490
AT2G22590
AT2G24570
AT2G28130
AT2G29390
AT2G30070
AT2G33020
AT2G34820
AT2G37170
AT2G38820
AT2G40130
AT2G42300
AT2G44910
AT2G45380
AT2G45950
AT2G46520
AT2G47650
AT3G03310
AT3G04605
AT3G05810
AT3G07360
AT3G10113
AT3G11770
AT3G13062
AT3G13880
AT3G14440
AT3G15460
AT3G17640
AT3G19390
AT3G21050
AT3G21660
AT3G22690
AT3G23990
AT3G26510
AT3G28910
AT3G30413
AT3G30844
AT3G32060
AT3G32880
AT3G33091
AT3G35003
AT3G42313
AT3G42730
AT3G43352
AT3G45190
AT3G46540
AT3G48240
AT3G50060
AT3G51370
AT3G53480
AT3G55650
AT3G57540
AT3G59660
AT3G60550
AT3G61470
AT3G62830
AT4G00150
AT4G00820
AT4G01530
AT4G02900
AT4G03790
AT4G04050
AT4G05560
AT4G06488
AT4G06529
AT4G06578
AT4G06605
AT4G06752
AT4G07492
AT4G07666
AT4G07941
AT4G08111
AT4G08710
AT4G12290
AT4G15215
AT4G16590
AT4G17460
AT4G18950
AT4G21300
AT4G22240
AT4G23470
AT4G25390
AT4G26630
AT4G27500
AT4G29190
AT4G30770
AT4G31500
AT4G32930
AT4G34090
AT4G35110
AT4G36800
AT4G37420
AT4G38900
AT4G40042
AT5G02490
AT5G03630
AT5G04770
AT5G06640
AT5G08170
AT5G10070
AT5G12930
AT5G13710
AT5G15330
AT5G16300
AT5G17860
AT5G19120
AT5G20250
AT5G23280
AT5G25100
AT5G27965
AT5G28930
AT5G29565
AT5G31087
AT5G32495
AT5G33150
AT5G33383
AT5G34834
AT5G34867
AT5G35615
AT5G38705
AT5G41600
AT5G44440
AT5G47760
AT5G50360
AT5G52065
AT5G53760
AT5G54585
AT5G55800
AT5G57810
AT5G59400
AT5G60690
AT5G62290
AT5G64750
AT5G65305
AT5G66030
AT5G66820
AT5G67360
AT1G01470
AT1G01900
AT1G03030
AT1G04650
AT1G06640
AT1G07280
AT1G09350
AT1G10910
AT1G12840
AT1G14430
AT1G15220
AT1G16090
AT1G17610
AT1G19310
AT1G20010
AT1G21400
AT1G22370
AT1G23930
AT1G26870
AT1G27940
AT1G30120
AT1G32710
AT1G34400
AT1G35780
AT1G36520
AT1G37057
AT1G38149
AT1G38460
AT1G40101
AT1G41770
AT1G42393
AT1G43745
AT1G47860
AT1G49070
AT1G51810
AT1G54210
AT1G57830
AT1G61970
AT1G63710
AT1G65180
AT1G67365
AT1G69260
AT1G70090
AT1G70950
AT1G72100
AT1G72810
AT1G75450
AT1G77450
AT1G79630
AT1G80870
AT2G05110
AT2G06290
AT2G07380
AT2G07730
AT2G09890
AT2G10232
AT2G10660
AT2G11310
AT2G11750
AT2G12760
AT2G13850
AT2G15480
AT2G17350
AT2G19150
AT2G20515
AT2G22805
AT2G24915
AT2G28400
AT2G29400
AT2G30520
AT2G33847
AT2G35000
AT2G37180
AT2G39200
AT2G41290
AT2G42620
AT2G44920
AT2G45430
AT2G46060
AT2G46660
AT2G47980
AT3G03320
AT3G05320
AT3G06080
AT3G07460
AT3G10330
AT3G12120
AT3G13065
AT3G13970
AT3G14730
AT3G15570
AT3G18040
AT3G19430
AT3G21070
AT3G21670
AT3G22790
AT3G24220
AT3G26810
AT3G29480
AT3G30416
AT3G31355
AT3G32116
AT3G32890
AT3G33100
AT3G37820
AT3G42445
AT3G42993
AT3G43864
AT3G45330
AT3G47230
AT3G48360
AT3G50450
AT3G51400
AT3G53850
AT3G55950
AT3G57620
AT3G59923
AT3G60680
AT3G61880
AT3G62980
AT4G00350
AT4G01026
AT4G01690
AT4G03060
AT4G03840
AT4G04155
AT4G05586
AT4G06495
AT4G06532
AT4G06581
AT4G06606
AT4G07339
AT4G07517
AT4G07733
AT4G07947
AT4G08138
AT4G08960
AT4G13110
AT4G15260
AT4G16640
AT4G17500
AT4G19170
AT4G21350
AT4G22545
AT4G24040
AT4G25470
AT4G26700
AT4G27510
AT4G29430
AT4G30780
AT4G31820
AT4G33320
AT4G34110
AT4G35850
AT4G37070
AT4G37430
AT4G38910
AT5G01225
AT5G02730
AT5G03720
AT5G05440
AT5G06670
AT5G08280
AT5G10290
AT5G12980
AT5G13730
AT5G15360
AT5G16370
AT5G17980
AT5G19165
AT5G20960
AT5G23730
AT5G25510
AT5G28053
AT5G29022
AT5G29571
AT5G31662
AT5G32516
AT5G33202
AT5G33389
AT5G34836
AT5G35025
AT5G37210
AT5G38740
AT5G42400
AT5G44510
AT5G48030
AT5G50420
AT5G52090
AT5G53830
AT5G54840
AT5G55860
AT5G58070
AT5G59480
AT5G60840
AT5G62470
AT5G65100
AT5G65310
AT5G66130
AT5G66900
AT5G67410
AT1G01480
AT1G01910
AT1G03060
AT1G05060
AT1G06645
AT1G07430
AT1G09390
AT1G11630
AT1G12935
AT1G14685
AT1G15250
AT1G16130
AT1G17840
AT1G19350
AT1G20070
AT1G21590
AT1G22770
AT1G24160
AT1G27050
AT1G28230
AT1G30180
AT1G32820
AT1G34460
AT1G35790
AT1G36540
AT1G37060
AT1G38158
AT1G39110
AT1G40117
AT1G41775
AT1G42605
AT1G43755
AT1G47970
AT1G49330
AT1G53170
AT1G55360
AT1G58050
AT1G62085
AT1G64040
AT1G66170
AT1G67900
AT1G69330
AT1G70210
AT1G71030
AT1G72180
AT1G73170
AT1G75750
AT1G78170
AT1G79700
AT2G01022
AT2G05185
AT2G06330
AT2G07410
AT2G07750
AT2G09910
AT2G10250
AT2G10690
AT2G11430
AT2G11770
AT2G12800
AT2G13890
AT2G15490
AT2G17360
AT2G19180
AT2G20780
AT2G22990
AT2G24930
AT2G28470
AT2G29500
AT2G30530
AT2G34190
AT2G35620
AT2G37440
AT2G39450
AT2G41420
AT2G42890
AT2G44940
AT2G45490
AT2G46210
AT2G46730
AT2G48050
AT3G03620
AT3G05415
AT3G06300
AT3G08020
AT3G10720
AT3G12280
AT3G13220
AT3G13990
AT3G14770
AT3G16050
AT3G18080
AT3G19590
AT3G21090
AT3G21750
AT3G23040
AT3G24570
AT3G26980
AT3G29575
AT3G30418
AT3G31356
AT3G32205
AT3G32912
AT3G33124
AT3G38525
AT3G42473
AT3G43080
AT3G44410
AT3G45350
AT3G47660
AT3G48620
AT3G50660
AT3G51480
AT3G53990
AT3G55960
AT3G57800
AT3G59926
AT3G60690
AT3G62080
AT3G63060
AT4G00380
AT4G01080
AT4G01870
AT4G03115
AT4G03850
AT4G04157
AT4G05591
AT4G06496
AT4G06550
AT4G06584
AT4G06640
AT4G07355
AT4G07528
AT4G07738
AT4G07967
AT4G08210
AT4G09150
AT4G14120
AT4G15415
AT4G16770
AT4G17615
AT4G20180
AT4G21360
AT4G22560
AT4G24060
AT4G25490
AT4G27050
AT4G28240
AT4G30000
AT4G30920
AT4G32215
AT4G33360
AT4G34410
AT4G36030
AT4G37080
AT4G37432
AT4G38920
AT5G01260
AT5G02920
AT5G03750
AT5G05450
AT5G06980
AT5G08310
AT5G10820
AT5G13080
AT5G13750
AT5G15410
AT5G16375
AT5G18050
AT5G19770
AT5G21482
AT5G23955
AT5G26236
AT5G28232
AT5G29043
AT5G29975
AT5G31855
AT5G32518
AT5G33204
AT5G33391
AT5G34841
AT5G35052
AT5G37390
AT5G38750
AT5G42490
AT5G45573
AT5G48830
AT5G51190
AT5G52510
AT5G53920
AT5G54850
AT5G55920
AT5G58350
AT5G59900
AT5G60860
AT5G62910
AT5G65165
AT5G65420
AT5G66310
AT5G66910
AT5G67411
AT1G01520
AT1G02065
AT1G03310
AT1G05090
AT1G06670
AT1G07720
AT1G10090
AT1G11940
AT1G13250
AT1G14790
AT1G15260
AT1G16520
AT1G17990
AT1G19460
AT1G20160
AT1G21640
AT1G22810
AT1G24265
AT1G27080
AT1G28330
AT1G30330
AT1G32860
AT1G34730
AT1G36120
AT1G36550
AT1G37100
AT1G38167
AT1G39590
AT1G40119
AT1G41797
AT1G42695
AT1G44510
AT1G48380
AT1G49500
AT1G53510
AT1G56210
AT1G59970
AT1G62370
AT1G64060
AT1G66430
AT1G68110
AT1G69340
AT1G70270
AT1G71080
AT1G72250
AT1G73470
AT1G75810
AT1G78460
AT1G80130
AT2G01034
AT2G05240
AT2G06490
AT2G07440
AT2G07770
AT2G09950
AT2G10280
AT2G10730
AT2G11507
AT2G11790
AT2G12930
AT2G14210
AT2G15920
AT2G17740
AT2G19200
AT2G20980
AT2G23060
AT2G25090
AT2G28630
AT2G29510
AT2G30650
AT2G34480
AT2G35880
AT2G37600
AT2G39620
AT2G41500
AT2G43060
AT2G45030
AT2G45600
AT2G46225
AT2G46950
AT3G01160
AT3G03830
AT3G05500
AT3G06433
AT3G08030
AT3G11130
AT3G12290
AT3G13380
AT3G14050
AT3G15095
AT3G16610
AT3G18524
AT3G19680
AT3G21100
AT3G21790
AT3G23050
AT3G24810
AT3G27210
AT3G29615
AT3G30695
AT3G31530
AT3G32210
AT3G32970
AT3G33127
AT3G39230
AT3G42478
AT3G43152
AT3G44420
AT3G45370
AT3G47790
AT3G48690
AT3G50750
AT3G51860
AT3G54030
AT3G56080
AT3G57990
AT3G59990
AT3G60935
AT3G62200
AT3G63070
AT4G00440
AT4G01110
AT4G01880
AT4G03300
AT4G03860
AT4G04290
AT4G05595
AT4G06500
AT4G06562
AT4G06585
AT4G06650
AT4G07360
AT4G07560
AT4G07780
AT4G08000
AT4G08230
AT4G09200
AT4G14410
AT4G15440
AT4G16780
AT4G17940
AT4G20690
AT4G21605
AT4G22570
AT4G24240
AT4G25500
AT4G27200
AT4G28250
AT4G30150
AT4G30940
AT4G32272
AT4G33430
AT4G34480
AT4G36170
AT4G37100
AT4G37470
AT4G39040
AT5G01630
AT5G03070
AT5G03980
AT5G05690
AT5G07010
AT5G08510
AT5G11060
AT5G13100
AT5G13760
AT5G15750
AT5G16380
AT5G18080
AT5G19780
AT5G21940
AT5G23990
AT5G26980
AT5G28235
AT5G29056
AT5G30276
AT5G31980
AT5G32525
AT5G33250
AT5G33420
AT5G34842
AT5G35057
AT5G37460
AT5G40340
AT5G42650
AT5G45580
AT5G48970
AT5G51310
AT5G52980
AT5G54020
AT5G55020
AT5G56160
AT5G58530
AT5G59910
AT5G61750
AT5G63340
AT5G65260
AT5G65430
AT5G66580
AT5G67020
AT5G67620

## Sheet: BES1 PHYB-PHYD comon
BES1 targets - PHYB PHYD tagets common genes	32	AT3G16830
		AT3G62980
		AT5G65305
		AT3G06500
		AT1G75450
		AT5G06980
		AT2G29510
		AT1G78790
		AT2G20980
		AT5G44440
		AT3G01820
		AT4G01245
		AT2G45430
		AT3G21320
		AT4G16780
		AT5G13730
		AT1G03800
		AT2G44910
		AT2G45830
		AT3G29575
		AT4G16770
		AT3G60400
		AT5G09810
		AT2G46270
		AT5G02200
		AT2G43060
		AT2G44920
		AT3G12320
		AT5G08139
		AT2G35950
		AT2G46970
		AT5G07010

[truncated: 3 more sheets: BT.reg BES1 targets, BR r. BES1 PHYB-PHYD common, HY5 direct targets]
